# Supplementary material for: Digital logic circuits in yeast with CRISPR-dCas9 NOR gates
Source: Nat Commun. 2017 May 25;8:15459. doi: 10.1038/ncomms15459 (PMC5458518; doi:10.1038/ncomms15459)
Supplement: Supplementary Data 1 — Strain and sequences list [file ncomms15459-s2.xlsx]

## Sheet: Strain List
StrainFunction	IntegratedPlasmidList	Figure
AND(0,0)	pMOD6-pGRR-r3r1-RGR-r5|pMOD4G-dCas9-Mxi1|pMOD6-r5r7-yeGFP|pMOD-HOKan-pGRR-r10r2-RGR-r7	Figure 3c
AND(1,0)	pMOD4G-dcas9-mxi1|pMOD6-r5r7-yeGFP|pMOD-HOKan-pGRR-r10r2-RGR-r7|pMOD-LTR1-Nat-pGRR-r10-RGR-r1|pMOD6-pGRR-r3r1-RGR-r5	Figure 3c
AND(0,1)	pMOD4G-dcas9-mxi1|pMOD8-URGR-r2|pMOD6-r5r7-yeGFP|pMOD-HOKan-pGRR-r10r2-RGR-r7|pMOD6-pGRR-r3r1-RGR-r5	Figure 3c
AND(1,1)	pMOD4G-dcas9-mxi|pMOD8-URGR-r2|pMOD6-r5r7-yeGFP|pMOD-HOKan-pGRR-r10r2-RGR-r7|pMOD-LTR1-Nat-pGRR-r10-RGR-r1|pMOD6-pGRR-r3r1-RGR-r5	Figure 3c
OR(1,0)	pMOD4G-dCas9-Mxi1|pMOD6-r5r7-yeGFP|pMOD-LTR2-Bleo-r6r3-RGR-r7|pMOD6-pGRR-r2-RGR-r6	Figure 3b
OR(1,1)	pMOD4G-dCas9-Mxi1|pMOD6-r5r7-yeGFP|pMOD-LTR2-Bleo-r6r3-RGR-r7|pMOD8A-RGR-r3|pMOD6-pGRR-r2-RGR-r6	Figure 3b
OR(0,1)	pMOD4G-dCas9-Mxi1|pMOD6-r5r7-yeGFP|pMOD-LTR2-Bleo-r6r3-RGR-r7|pMOD8A-RGR-r3	Figure 3b
OR(0,0)	pMOD4G-dCas9-Mxi1|pMOD6-r5r7-yeGFP|pMOD-LTR2-Bleo-r6r3-RGR-r7|pMOD8	Figure 3b
XNOR(0,0)	pMOD4G-dcas9-mxi1|pMOD6-pGRR-r3r1-yeGFP|pMOD8-pGRR-r10r7-RGR-r3|pMOD-LTR2-Bleo-pGRR-r2r7-RGR-r1|pMOD-HOKan-pGRR-r10r2-RGR-r7	Figure 3f
XNOR(1,0)	pMOD4G-dcas9-mxi1|pMOD6-pGRR-r3r1-yeGFP|pMOD8-pGRR-r10r7-RGR-r3|pMOD-LTR2-Bleo-pGRR-r2r7-RGR-r1|pMOD8A-RGR-r2|pMOD-HOKan-pGRR-r10r2-RGR-r7	Figure 3f
XNOR(1,1)	pMOD4G-dcas9-mxi1|pMOD6-pGRR-r3r1-yeGFP|pMOD8-pGRR-r10r7-RGR-r3|pMOD-LTR2-Bleo-pGRR-r2r7-RGR-r1|pMOD8A-RGR-r2|pMOD-HOKan-pGRR-r10r2-RGR-r7|pMOD-LTR3-HygMX-pGRR-RGR-r10	Figure 3f
XNOR(0,1)	pMOD4G-dcas9-mxi1|pMOD6-pGRR-r3r1-yeGFP|pMOD8-pGRR-r10r7-RGR-r3|pMOD-LTR2-Bleo-pGRR-r7r2-RGR-r1|pMOD-HOKan-pGRR-r10r2-RGR-r7|pMOD-LTR2-BleoMX-pGRR-r4-RGR-r10	Figure 3f
NAND(1,1)	pMOD4G-dcas9-mxi1|pMOD6-r5r7-yeGFP|pMOD-HOKan-pGRR-r10r2-RGR-r7|pMOD-LTR1-Nat-pGRR-r10-RGR-r1|pMOD6-pGRR-r3r1-RGR-r5|pMOD-LTR2-bleo-pGRR-r2r2-RGR-r3|pMOD-LTR3-HygMX-GPD-RGR-r10|pMOD8A-RGR-r2|pMOD-HOKan-Leu2	Figure 3d
NAND(1,0)	pMOD4G-dcas9-mxi1|pMOD6-r5r7-yeGFP|pMOD-HOKan-pGRR-r10r2-RGR-r7|pMOD-LTR1-Nat-pGRR-r10-RGR-r1|pMOD6-pGRR-r3r1-RGR-r5|pMOD-LTR2-bleo-pGRR-r2r2-RGR-r3|pMOD8A-RGR-r2|pMOD-HOKan-Leu2	Figure 3d
NAND(0,0)	pMOD4G-dcas9-mxi1|pMOD6-r5r7-yeGFP|pMOD-HOKan-pGRR-r10r2-RGR-r7|pMOD-LTR1-Nat-pGRR-r10-RGR-r1|pMOD6-pGRR-r3r1-RGR-r5|pMOD-LTR2-bleo-pGRR-r2r2-RGR-r3|pMOD-HOKan-Leu2	Figure 3d
NAND(0,1)	pMOD4G-dcas9-mxi1|pMOD6-r5r7-yeGFP|pMOD-HOKan-pGRR-r10r2-RGR-r7|pMOD-LTR1-Nat-pGRR-r10-RGR-r1|pMOD6-pGRR-r3r1-RGR-r5|pMOD-LTR2-bleo-pGRR-r2r2-RGR-r3|pMOD-LTR3-HygMX-GPD-RGR-r10|pMOD-HOKan-Leu2	Figure 3d
XOR (0,0)	pMOD8-pGRR-r2r3-RGR-r9|pMOD6-pGRR-r1r9-RGR-r7|pMOD-LTR3-Hyg-pGRR-r6r6-RGR-r1|pMOD4G-dCas9-Mxi1|pMOD6-r5r7-yeGFP|pMOD-LTR2-Bleo-r6r3-RGR-r7	Figure 3f
XOR (1,0)	pMOD8-pGRR-r2r3-RGR-r9|pMOD6-pGRR-r1r9-RGR-r7|pMOD-LTR3-Hyg-pGRR-r6r6-RGR-r1|pMOD4G-dCas9-Mxi1|pMOD6-r5r7-yeGFP|pMOD-LTR2-Bleo-r6r3-RGR-r7|pMOD8A-RGR-r3	Figure 3f
XOR (0,1)	pMOD8-pGRR-r2r3-RGR-r9|pMOD6-pGRR-r1r9-RGR-r7|pMOD-LTR3-Hyg-pGRR-r6r6-RGR-r1|pMOD4G-dCas9-Mxi1|pMOD6-r5r7-yeGFP|pMOD-LTR2-Bleo-r6r3-RGR-r7|pMOD-LTR1-NatMX-A-RGR-r6	Figure 3f
XOR (1,1)	pMOD8-pGRR-r2r3-RGR-r9|pMOD6-pGRR-r1r9-RGR-r7|pMOD-LTR3-Hyg-pGRR-r6r6-RGR-r1|pMOD4G-dCas9-Mxi1|pMOD6-r5r7-yeGFP|pMOD-LTR2-Bleo-r6r3-RGR-r7|pMOD-LTR1-NatMX-A-RGR-r6|pMOD8A-RGR-r3	Figure 3f
StaticCascade0	pMOD4G-dcas9-mxi1|pMOD6-pGRR-r5-yeGFP|pMOD8	Figure 4a
StaticCascade1	pMOD4G-dcas9-mxi1|pMOD6-pGRR-r5-yeGFP|pMOD8-pGRR-r10-RGR-r5	Figure 4a
StaticCascade2	pMOD4G-dcas9-mxi1|pMOD6-pGRR-r5-yeGFP|pMOD8-pGRR-r10-RGR-r5|pMOD-LTR2-Bleo-PGRR-r7-RGR-r10	Figure 4a
StaticCascade3	pMOD4G-dcas9-mxi1|pMOD6-pGRR-r5-yeGFP|pMOD8-pGRR-r10-RGR-r5|pMOD-LTR2-Bleo-PGRR-r7-RGR-r10|pMOD-HOKan-pGRR-r2-RGR-r7	Figure 4a
StaticCascade4	pMOD4G-dcas9-mxi1|pMOD6-pGRR-r5-yeGFP|pMOD8-pGRR-r10-RGR-r5|pMOD-LTR2-Bleo-PGRR-r7-RGR-r10|pMOD-HOKan-pGRR-r2-RGR-r7|pMOD6-pGRR-r1-RGR-r2	Figure 4a
StaticCascade5	pMOD4G-dcas9-mxi1|pMOD6-pGRR-r5-yeGFP|pMOD8-pGRR-r10-RGR-r5|pMOD-LTR2-Bleo-PGRR-r7-RGR-r10|pMOD-HOKan-pGRR-r2-RGR-r7|pMOD6-pGRR-r1-RGR-r2|pMOD8-pGRR-r6-RGR-r1	Figure 4a
StaticCascade6	pMOD4G-dcas9-mxi1|pMOD6-pGRR-r5-yeGFP|pMOD8-pGRR-r10-RGR-r5|pMOD-LTR2-Bleo-PGRR-r7-RGR-r10|pMOD-HOKan-pGRR-r2-RGR-r7|pMOD6-pGRR-r1-RGR-r2|pMOD8-pGRR-r6-RGR-r1|pMOD-LTR2-BleoMX-pGRR-r3-RGR-r6	Figure 4a
StaticCascade7	pMOD4G-dcas9-mxi1|pMOD6-pGRR-r5-yeGFP|pMOD8-pGRR-r10-RGR-r5|pMOD-LTR2-Bleo-PGRR-r7-RGR-r10|pMOD-HOKan-pGRR-r2-RGR-r7|pMOD6-pGRR-r1-RGR-r2|pMOD8-pGRR-r6-RGR-r1|pMOD-LTR2-BleoMX-pGRR-r3-RGR-r6|pMOD-LTR1-Nat-pGRR-r9-RGR-r3	Figure 4a
InducibleCascade1	pMOD6-pGRR-r3-yeGFP|pMOD4G-dcas9-mxi1|pMOD-HOKan-pACT1-ZEV4|pMOD8-pGALZ4-URGR-r3	Figure 4b
InducibleCascade2	pMOD6-pGRR-r3-yeGFP|pMOD4G-dcas9-mxi1|pMOD-HOKan-pACT1-ZEV4|pMOD-LTR1-NatMX-pGRR-r2-RGR-r3|pMOD8-pGALZ4-URGR-r2	Figure 4b
InducibleCascade3	pMOD6-pGRR-r3-yeGFP|pMOD4G-dcas9-mxi1|pMOD-HOKan-pACT1-ZEV4|pMOD8-pGALZ4-URGR-r1|pMOD-LTR1-NatMX-pGRR-r2-RGR-r3|pMOD6-pGRR-r1-RGR-r2	Figure 4b
InducibleCascade4	pMOD6-pGRR-r3-yeGFP|pMOD4G-dcas9-mxi1|pMOD-HOKan-pACT1-ZEV4|pMOD-LTR1-NatMX-pGRR-r2-RGR-r3|pMOD6-pGRR-r1-RGR-r2|pMOD-HOKan-pGRR-r5-RGR-r1|pMOD8-pGALZ4-URGR-r5	Figure 4b
pGRR20,1:GFP	pMOD6-pGRR-r20r1-yeGFP|pMOD4G-dcas9-mxi1|pMOD8	Supplmentary Figure 3b
pGRR14,1:GFP	pMOD6-pGRR-r14r1-yeGFP|pMOD4G-dcas9-mxi1|pMOD8	Supplmentary Figure 3b
pGRRnull,2:GFP	pMOD8|pMOD6-pGRRc6-r2-yeGFP|pMOD4G-dcas9-mxi1	Supplmentary Figure 3b
pGRR3,1:GFP	pMOD4G-dcas9-mxi1|pMOD6-pGRR-r3r1-yeGFP|pMOD8	Supplmentary Figure 3b
pGRR5,7:GFP	pMOD4G-dcas9-mxi1|pMOD6-r5r7-yeGFP|pDOD8	Supplmentary Figure 3b
pGRR6,6:GFP	pMOD6-pGRR-r6r6-yeGFP|pMOD4G-dcas9-mxi1|pMOD8	Supplmentary Figure 3b
pGRR6,2:GFP	pMOD6-pGRR-r6r2-yeGFP|pMOD4G-dcas9-mxi1|pMOD8	Supplmentary Figure 3b
pGRR10,10:GFP	pMOD4G-dcas9-mxi1|pMOD6-pGRR-r10r10-yeGFP|pMOD8	Supplmentary Figure 3b
pGRR1,5:GFP	pMOD4G-dcas9-mxi1|pMOD6-pGRR-r1r5-yeGFP|pMOD8	Supplmentary Figure 3b
pGRR2,3:GFP	pMOD4G-dcas9-mxi1|pMOD6-pGRR-r2r3-yeGFP|pMOD8	Supplmentary Figure 3b
pGRR2,6:GFP	pMOD6-pGRR-r2r6-yeGFP|pMOD4G-dcas9-mxi1|pMOD8	Supplmentary Figure 3b
pGRRnull,null:GFP	pMOD6-pGRR-yeGFP|pMOD4G-dcas9-mxi1|pMOD8	Supplmentary Figure 3b
pCYC1-minimal:GFP	pMOD6-pCYC1-yeGFP|pMOD4G-dcas9-mxi1|pMOD8	Supplmentary Figure 3b
NOR(0,0)	pMOD4G-dcas9-mxi1|pMOD6-r5r7-yeGFP|pMOD8A-RGR-r3	Figure 3a
NOR(0,1)	pMOD4G-dcas9-mxi1|pMOD6-r5r7-yeGFP|pMOD8A-RGR-r7	Figure 3a
NOR(1,0)	pMOD4G-dcas9-mxi1|pMOD6-r5r7-yeGFP|pMOD8A-RGR-r5	Figure 3a
NOR(1,1)	pMOD4G-dcas9-mxi1|pMOD6-r5r7-yeGFP|pMOD8A-RGR-r7|pMOD-LTR3-Hyg-pGRR-r10-RGR-r5	Figure 3a
Orthognality Matrix Strain	pMOD4G-dcas9-mxi1|pMOD6-pGRR-r1-yeGFP|pMOD8A-RGR-r1	Figure 2a
Orthognality Matrix Strain	pMOD4G-dcas9-mxi1|pMOD6-pGRR-r1-yeGFP|pMOD8A-RGR-r2	Figure 2a
Orthognality Matrix Strain	pMOD4G-dcas9-mxi1|pMOD6-pGRR-r1-yeGFP|pMOD8A-RGR-r3	Figure 2a
Orthognality Matrix Strain	pMOD4G-dcas9-mxi1|pMOD6-pGRR-r1-yeGFP|pMOD8A-RGR-r4	Figure 2a
Orthognality Matrix Strain	pMOD4G-dcas9-mxi1|pMOD6-pGRR-r1-yeGFP|pMOD8A-RGR-r5	Figure 2a
Orthognality Matrix Strain	pMOD4G-dcas9-mxi1|pMOD6-pGRR-r1-yeGFP|pMOD8A-RGR-r6	Figure 2a
Orthognality Matrix Strain	pMOD4G-dcas9-mxi1|pMOD6-pGRR-r1-yeGFP|pMOD8A-RGR-r7	Figure 2a
Orthognality Matrix Strain	pMOD4G-dcas9-mxi1|pMOD6-pGRR-r1-yeGFP|pMOD8A-RGR-r8	Figure 2a
Orthognality Matrix Strain	pMOD4G-dcas9-mxi1|pMOD6-pGRR-r1-yeGFP|pMOD8A-RGR-r9	Figure 2a
Orthognality Matrix Strain	pMOD4G-dcas9-mxi1|pMOD6-pGRR-r1-yeGFP|pMOD8A-RGR-r10	Figure 2a
Orthognality Matrix Strain	pMOD4G-dcas9-mxi1|pMOD6-pGRR-r1-yeGFP|pMOD8A-RGR-r11	Figure 2a
Orthognality Matrix Strain	pMOD4G-dcas9-mxi1|pMOD6-pGRR-r1-yeGFP|pMOD8A-RGR-r12	Figure 2a
Orthognality Matrix Strain	pMOD4G-dcas9-mxi1|pMOD6-pGRR-r1-yeGFP|pMOD8A-RGR-r13	Figure 2a
Orthognality Matrix Strain	pMOD4G-dcas9-mxi1|pMOD6-pGRR-r1-yeGFP|pMOD8A-RGR-r14	Figure 2a
Orthognality Matrix Strain	pMOD4G-dcas9-mxi1|pMOD6-pGRR-r1-yeGFP|pMOD8A-RGR-r15	Figure 2a
Orthognality Matrix Strain	pMOD4G-dcas9-mxi1|pMOD6-pGRR-r1-yeGFP|pMOD8A-RGR-r16	Figure 2a
Orthognality Matrix Strain	pMOD4G-dcas9-mxi1|pMOD6-pGRR-r1-yeGFP|pMOD8A-RGR-r17	Figure 2a
Orthognality Matrix Strain	pMOD4G-dcas9-mxi1|pMOD6-pGRR-r1-yeGFP|pMOD8A-RGR-r18	Figure 2a
Orthognality Matrix Strain	pMOD4G-dcas9-mxi1|pMOD6-pGRR-r1-yeGFP|pMOD8A-RGR-r19	Figure 2a
Orthognality Matrix Strain	pMOD4G-dcas9-mxi1|pMOD6-pGRR-r1-yeGFP|pMOD8A-RGR-r20	Figure 2a
Orthognality Matrix Strain	pMOD4G-dcas9-mxi1|pMOD6-pGRR-r2-yeGFP|pMOD8A-RGR-r1	Figure 2a
Orthognality Matrix Strain	pMOD4G-dcas9-mxi1|pMOD6-pGRR-r2-yeGFP|pMOD8A-RGR-r2	Figure 2a
Orthognality Matrix Strain	pMOD4G-dcas9-mxi1|pMOD6-pGRR-r2-yeGFP|pMOD8A-RGR-r3	Figure 2a
Orthognality Matrix Strain	pMOD4G-dcas9-mxi1|pMOD6-pGRR-r2-yeGFP|pMOD8A-RGR-r4	Figure 2a
Orthognality Matrix Strain	pMOD4G-dcas9-mxi1|pMOD6-pGRR-r2-yeGFP|pMOD8A-RGR-r5	Figure 2a
Orthognality Matrix Strain	pMOD4G-dcas9-mxi1|pMOD6-pGRR-r2-yeGFP|pMOD8A-RGR-r6	Figure 2a
Orthognality Matrix Strain	pMOD4G-dcas9-mxi1|pMOD6-pGRR-r2-yeGFP|pMOD8A-RGR-r7	Figure 2a
Orthognality Matrix Strain	pMOD4G-dcas9-mxi1|pMOD6-pGRR-r2-yeGFP|pMOD8A-RGR-r8	Figure 2a
Orthognality Matrix Strain	pMOD4G-dcas9-mxi1|pMOD6-pGRR-r2-yeGFP|pMOD8A-RGR-r9	Figure 2a
Orthognality Matrix Strain	pMOD4G-dcas9-mxi1|pMOD6-pGRR-r2-yeGFP|pMOD8A-RGR-r10	Figure 2a
Orthognality Matrix Strain	pMOD4G-dcas9-mxi1|pMOD6-pGRR-r2-yeGFP|pMOD8A-RGR-r11	Figure 2a
Orthognality Matrix Strain	pMOD4G-dcas9-mxi1|pMOD6-pGRR-r2-yeGFP|pMOD8A-RGR-r12	Figure 2a
Orthognality Matrix Strain	pMOD4G-dcas9-mxi1|pMOD6-pGRR-r2-yeGFP|pMOD8A-RGR-r13	Figure 2a
Orthognality Matrix Strain	pMOD4G-dcas9-mxi1|pMOD6-pGRR-r2-yeGFP|pMOD8A-RGR-r14	Figure 2a
Orthognality Matrix Strain	pMOD4G-dcas9-mxi1|pMOD6-pGRR-r2-yeGFP|pMOD8A-RGR-r15	Figure 2a
Orthognality Matrix Strain	pMOD4G-dcas9-mxi1|pMOD6-pGRR-r2-yeGFP|pMOD8A-RGR-r16	Figure 2a
Orthognality Matrix Strain	pMOD4G-dcas9-mxi1|pMOD6-pGRR-r2-yeGFP|pMOD8A-RGR-r17	Figure 2a
Orthognality Matrix Strain	pMOD4G-dcas9-mxi1|pMOD6-pGRR-r2-yeGFP|pMOD8A-RGR-r18	Figure 2a
Orthognality Matrix Strain	pMOD4G-dcas9-mxi1|pMOD6-pGRR-r2-yeGFP|pMOD8A-RGR-r19	Figure 2a
Orthognality Matrix Strain	pMOD4G-dcas9-mxi1|pMOD6-pGRR-r2-yeGFP|pMOD8A-RGR-r20	Figure 2a
Orthognality Matrix Strain	pMOD4G-dcas9-mxi1|pMOD6-pGRR-r3-yeGFP|pMOD8A-RGR-r1	Figure 2a
Orthognality Matrix Strain	pMOD4G-dcas9-mxi1|pMOD6-pGRR-r3-yeGFP|pMOD8A-RGR-r2	Figure 2a
Orthognality Matrix Strain	pMOD4G-dcas9-mxi1|pMOD6-pGRR-r3-yeGFP|pMOD8A-RGR-r3	Figure 2a
Orthognality Matrix Strain	pMOD4G-dcas9-mxi1|pMOD6-pGRR-r3-yeGFP|pMOD8A-RGR-r4	Figure 2a
Orthognality Matrix Strain	pMOD4G-dcas9-mxi1|pMOD6-pGRR-r3-yeGFP|pMOD8A-RGR-r5	Figure 2a
Orthognality Matrix Strain	pMOD4G-dcas9-mxi1|pMOD6-pGRR-r3-yeGFP|pMOD8A-RGR-r6	Figure 2a
Orthognality Matrix Strain	pMOD4G-dcas9-mxi1|pMOD6-pGRR-r3-yeGFP|pMOD8A-RGR-r7	Figure 2a
Orthognality Matrix Strain	pMOD4G-dcas9-mxi1|pMOD6-pGRR-r3-yeGFP|pMOD8A-RGR-r8	Figure 2a
Orthognality Matrix Strain	pMOD4G-dcas9-mxi1|pMOD6-pGRR-r3-yeGFP|pMOD8A-RGR-r9	Figure 2a
Orthognality Matrix Strain	pMOD4G-dcas9-mxi1|pMOD6-pGRR-r3-yeGFP|pMOD8A-RGR-r10	Figure 2a
Orthognality Matrix Strain	pMOD4G-dcas9-mxi1|pMOD6-pGRR-r3-yeGFP|pMOD8A-RGR-r11	Figure 2a
Orthognality Matrix Strain	pMOD4G-dcas9-mxi1|pMOD6-pGRR-r3-yeGFP|pMOD8A-RGR-r12	Figure 2a
Orthognality Matrix Strain	pMOD4G-dcas9-mxi1|pMOD6-pGRR-r3-yeGFP|pMOD8A-RGR-r13	Figure 2a
Orthognality Matrix Strain	pMOD4G-dcas9-mxi1|pMOD6-pGRR-r3-yeGFP|pMOD8A-RGR-r14	Figure 2a
Orthognality Matrix Strain	pMOD4G-dcas9-mxi1|pMOD6-pGRR-r3-yeGFP|pMOD8A-RGR-r15	Figure 2a
Orthognality Matrix Strain	pMOD4G-dcas9-mxi1|pMOD6-pGRR-r3-yeGFP|pMOD8A-RGR-r16	Figure 2a
Orthognality Matrix Strain	pMOD4G-dcas9-mxi1|pMOD6-pGRR-r3-yeGFP|pMOD8A-RGR-r17	Figure 2a
Orthognality Matrix Strain	pMOD4G-dcas9-mxi1|pMOD6-pGRR-r3-yeGFP|pMOD8A-RGR-r18	Figure 2a
Orthognality Matrix Strain	pMOD4G-dcas9-mxi1|pMOD6-pGRR-r3-yeGFP|pMOD8A-RGR-r19	Figure 2a
Orthognality Matrix Strain	pMOD4G-dcas9-mxi1|pMOD6-pGRR-r3-yeGFP|pMOD8A-RGR-r20	Figure 2a
Orthognality Matrix Strain	pMOD4G-dcas9-mxi1|pMOD6-pGRR-r4-yeGFP|pMOD8A-RGR-r1	Figure 2a
Orthognality Matrix Strain	pMOD4G-dcas9-mxi1|pMOD6-pGRR-r4-yeGFP|pMOD8A-RGR-r2	Figure 2a
Orthognality Matrix Strain	pMOD4G-dcas9-mxi1|pMOD6-pGRR-r4-yeGFP|pMOD8A-RGR-r3	Figure 2a
Orthognality Matrix Strain	pMOD4G-dcas9-mxi1|pMOD6-pGRR-r4-yeGFP|pMOD8A-RGR-r4	Figure 2a
Orthognality Matrix Strain	pMOD4G-dcas9-mxi1|pMOD6-pGRR-r4-yeGFP|pMOD8A-RGR-r5	Figure 2a
Orthognality Matrix Strain	pMOD4G-dcas9-mxi1|pMOD6-pGRR-r4-yeGFP|pMOD8A-RGR-r6	Figure 2a
Orthognality Matrix Strain	pMOD4G-dcas9-mxi1|pMOD6-pGRR-r4-yeGFP|pMOD8A-RGR-r7	Figure 2a
Orthognality Matrix Strain	pMOD4G-dcas9-mxi1|pMOD6-pGRR-r4-yeGFP|pMOD8A-RGR-r8	Figure 2a
Orthognality Matrix Strain	pMOD4G-dcas9-mxi1|pMOD6-pGRR-r4-yeGFP|pMOD8A-RGR-r9	Figure 2a
Orthognality Matrix Strain	pMOD4G-dcas9-mxi1|pMOD6-pGRR-r4-yeGFP|pMOD8A-RGR-r10	Figure 2a
Orthognality Matrix Strain	pMOD4G-dcas9-mxi1|pMOD6-pGRR-r4-yeGFP|pMOD8A-RGR-r11	Figure 2a
Orthognality Matrix Strain	pMOD4G-dcas9-mxi1|pMOD6-pGRR-r4-yeGFP|pMOD8A-RGR-r12	Figure 2a
Orthognality Matrix Strain	pMOD4G-dcas9-mxi1|pMOD6-pGRR-r4-yeGFP|pMOD8A-RGR-r13	Figure 2a
Orthognality Matrix Strain	pMOD4G-dcas9-mxi1|pMOD6-pGRR-r4-yeGFP|pMOD8A-RGR-r14	Figure 2a
Orthognality Matrix Strain	pMOD4G-dcas9-mxi1|pMOD6-pGRR-r4-yeGFP|pMOD8A-RGR-r15	Figure 2a
Orthognality Matrix Strain	pMOD4G-dcas9-mxi1|pMOD6-pGRR-r4-yeGFP|pMOD8A-RGR-r16	Figure 2a
Orthognality Matrix Strain	pMOD4G-dcas9-mxi1|pMOD6-pGRR-r4-yeGFP|pMOD8A-RGR-r17	Figure 2a
Orthognality Matrix Strain	pMOD4G-dcas9-mxi1|pMOD6-pGRR-r4-yeGFP|pMOD8A-RGR-r18	Figure 2a
Orthognality Matrix Strain	pMOD4G-dcas9-mxi1|pMOD6-pGRR-r4-yeGFP|pMOD8A-RGR-r19	Figure 2a
Orthognality Matrix Strain	pMOD4G-dcas9-mxi1|pMOD6-pGRR-r4-yeGFP|pMOD8A-RGR-r20	Figure 2a
Orthognality Matrix Strain	pMOD4G-dcas9-mxi1|pMOD6-pGRR-r5-yeGFP|pMOD8A-RGR-r1	Figure 2a
Orthognality Matrix Strain	pMOD4G-dcas9-mxi1|pMOD6-pGRR-r5-yeGFP|pMOD8A-RGR-r2	Figure 2a
Orthognality Matrix Strain	pMOD4G-dcas9-mxi1|pMOD6-pGRR-r5-yeGFP|pMOD8A-RGR-r3	Figure 2a
Orthognality Matrix Strain	pMOD4G-dcas9-mxi1|pMOD6-pGRR-r5-yeGFP|pMOD8A-RGR-r4	Figure 2a
Orthognality Matrix Strain	pMOD4G-dcas9-mxi1|pMOD6-pGRR-r5-yeGFP|pMOD8A-RGR-r5	Figure 2a
Orthognality Matrix Strain	pMOD4G-dcas9-mxi1|pMOD6-pGRR-r5-yeGFP|pMOD8A-RGR-r6	Figure 2a
Orthognality Matrix Strain	pMOD4G-dcas9-mxi1|pMOD6-pGRR-r5-yeGFP|pMOD8A-RGR-r7	Figure 2a
Orthognality Matrix Strain	pMOD4G-dcas9-mxi1|pMOD6-pGRR-r5-yeGFP|pMOD8A-RGR-r8	Figure 2a
Orthognality Matrix Strain	pMOD4G-dcas9-mxi1|pMOD6-pGRR-r5-yeGFP|pMOD8A-RGR-r9	Figure 2a
Orthognality Matrix Strain	pMOD4G-dcas9-mxi1|pMOD6-pGRR-r5-yeGFP|pMOD8A-RGR-r10	Figure 2a
Orthognality Matrix Strain	pMOD4G-dcas9-mxi1|pMOD6-pGRR-r5-yeGFP|pMOD8A-RGR-r11	Figure 2a
Orthognality Matrix Strain	pMOD4G-dcas9-mxi1|pMOD6-pGRR-r5-yeGFP|pMOD8A-RGR-r12	Figure 2a
Orthognality Matrix Strain	pMOD4G-dcas9-mxi1|pMOD6-pGRR-r5-yeGFP|pMOD8A-RGR-r13	Figure 2a
Orthognality Matrix Strain	pMOD4G-dcas9-mxi1|pMOD6-pGRR-r5-yeGFP|pMOD8A-RGR-r14	Figure 2a
Orthognality Matrix Strain	pMOD4G-dcas9-mxi1|pMOD6-pGRR-r5-yeGFP|pMOD8A-RGR-r15	Figure 2a
Orthognality Matrix Strain	pMOD4G-dcas9-mxi1|pMOD6-pGRR-r5-yeGFP|pMOD8A-RGR-r16	Figure 2a
Orthognality Matrix Strain	pMOD4G-dcas9-mxi1|pMOD6-pGRR-r5-yeGFP|pMOD8A-RGR-r17	Figure 2a
Orthognality Matrix Strain	pMOD4G-dcas9-mxi1|pMOD6-pGRR-r5-yeGFP|pMOD8A-RGR-r18	Figure 2a
Orthognality Matrix Strain	pMOD4G-dcas9-mxi1|pMOD6-pGRR-r5-yeGFP|pMOD8A-RGR-r19	Figure 2a
Orthognality Matrix Strain	pMOD4G-dcas9-mxi1|pMOD6-pGRR-r5-yeGFP|pMOD8A-RGR-r20	Figure 2a
Orthognality Matrix Strain	pMOD4G-dcas9-mxi1|pMOD6-pGRR-r6-yeGFP|pMOD8A-RGR-r1	Figure 2a
Orthognality Matrix Strain	pMOD4G-dcas9-mxi1|pMOD6-pGRR-r6-yeGFP|pMOD8A-RGR-r2	Figure 2a
Orthognality Matrix Strain	pMOD4G-dcas9-mxi1|pMOD6-pGRR-r6-yeGFP|pMOD8A-RGR-r3	Figure 2a
Orthognality Matrix Strain	pMOD4G-dcas9-mxi1|pMOD6-pGRR-r6-yeGFP|pMOD8A-RGR-r4	Figure 2a
Orthognality Matrix Strain	pMOD4G-dcas9-mxi1|pMOD6-pGRR-r6-yeGFP|pMOD8A-RGR-r5	Figure 2a
Orthognality Matrix Strain	pMOD4G-dcas9-mxi1|pMOD6-pGRR-r6-yeGFP|pMOD8A-RGR-r6	Figure 2a
Orthognality Matrix Strain	pMOD4G-dcas9-mxi1|pMOD6-pGRR-r6-yeGFP|pMOD8A-RGR-r7	Figure 2a
Orthognality Matrix Strain	pMOD4G-dcas9-mxi1|pMOD6-pGRR-r6-yeGFP|pMOD8A-RGR-r8	Figure 2a
Orthognality Matrix Strain	pMOD4G-dcas9-mxi1|pMOD6-pGRR-r6-yeGFP|pMOD8A-RGR-r9	Figure 2a
Orthognality Matrix Strain	pMOD4G-dcas9-mxi1|pMOD6-pGRR-r6-yeGFP|pMOD8A-RGR-r10	Figure 2a
Orthognality Matrix Strain	pMOD4G-dcas9-mxi1|pMOD6-pGRR-r6-yeGFP|pMOD8A-RGR-r11	Figure 2a
Orthognality Matrix Strain	pMOD4G-dcas9-mxi1|pMOD6-pGRR-r6-yeGFP|pMOD8A-RGR-r12	Figure 2a
Orthognality Matrix Strain	pMOD4G-dcas9-mxi1|pMOD6-pGRR-r6-yeGFP|pMOD8A-RGR-r13	Figure 2a
Orthognality Matrix Strain	pMOD4G-dcas9-mxi1|pMOD6-pGRR-r6-yeGFP|pMOD8A-RGR-r14	Figure 2a
Orthognality Matrix Strain	pMOD4G-dcas9-mxi1|pMOD6-pGRR-r6-yeGFP|pMOD8A-RGR-r15	Figure 2a
Orthognality Matrix Strain	pMOD4G-dcas9-mxi1|pMOD6-pGRR-r6-yeGFP|pMOD8A-RGR-r16	Figure 2a
Orthognality Matrix Strain	pMOD4G-dcas9-mxi1|pMOD6-pGRR-r6-yeGFP|pMOD8A-RGR-r17	Figure 2a
Orthognality Matrix Strain	pMOD4G-dcas9-mxi1|pMOD6-pGRR-r6-yeGFP|pMOD8A-RGR-r18	Figure 2a
Orthognality Matrix Strain	pMOD4G-dcas9-mxi1|pMOD6-pGRR-r6-yeGFP|pMOD8A-RGR-r19	Figure 2a
Orthognality Matrix Strain	pMOD4G-dcas9-mxi1|pMOD6-pGRR-r6-yeGFP|pMOD8A-RGR-r20	Figure 2a
Orthognality Matrix Strain	pMOD4G-dcas9-mxi1|pMOD6-pGRR-r7-yeGFP|pMOD8A-RGR-r1	Figure 2a
Orthognality Matrix Strain	pMOD4G-dcas9-mxi1|pMOD6-pGRR-r7-yeGFP|pMOD8A-RGR-r2	Figure 2a
Orthognality Matrix Strain	pMOD4G-dcas9-mxi1|pMOD6-pGRR-r7-yeGFP|pMOD8A-RGR-r3	Figure 2a
Orthognality Matrix Strain	pMOD4G-dcas9-mxi1|pMOD6-pGRR-r7-yeGFP|pMOD8A-RGR-r4	Figure 2a
Orthognality Matrix Strain	pMOD4G-dcas9-mxi1|pMOD6-pGRR-r7-yeGFP|pMOD8A-RGR-r5	Figure 2a
Orthognality Matrix Strain	pMOD4G-dcas9-mxi1|pMOD6-pGRR-r7-yeGFP|pMOD8A-RGR-r6	Figure 2a
Orthognality Matrix Strain	pMOD4G-dcas9-mxi1|pMOD6-pGRR-r7-yeGFP|pMOD8A-RGR-r7	Figure 2a
Orthognality Matrix Strain	pMOD4G-dcas9-mxi1|pMOD6-pGRR-r7-yeGFP|pMOD8A-RGR-r8	Figure 2a
Orthognality Matrix Strain	pMOD4G-dcas9-mxi1|pMOD6-pGRR-r7-yeGFP|pMOD8A-RGR-r9	Figure 2a
Orthognality Matrix Strain	pMOD4G-dcas9-mxi1|pMOD6-pGRR-r7-yeGFP|pMOD8A-RGR-r10	Figure 2a
Orthognality Matrix Strain	pMOD4G-dcas9-mxi1|pMOD6-pGRR-r7-yeGFP|pMOD8A-RGR-r11	Figure 2a
Orthognality Matrix Strain	pMOD4G-dcas9-mxi1|pMOD6-pGRR-r7-yeGFP|pMOD8A-RGR-r12	Figure 2a
Orthognality Matrix Strain	pMOD4G-dcas9-mxi1|pMOD6-pGRR-r7-yeGFP|pMOD8A-RGR-r13	Figure 2a
Orthognality Matrix Strain	pMOD4G-dcas9-mxi1|pMOD6-pGRR-r7-yeGFP|pMOD8A-RGR-r14	Figure 2a
Orthognality Matrix Strain	pMOD4G-dcas9-mxi1|pMOD6-pGRR-r7-yeGFP|pMOD8A-RGR-r15	Figure 2a
Orthognality Matrix Strain	pMOD4G-dcas9-mxi1|pMOD6-pGRR-r7-yeGFP|pMOD8A-RGR-r16	Figure 2a
Orthognality Matrix Strain	pMOD4G-dcas9-mxi1|pMOD6-pGRR-r7-yeGFP|pMOD8A-RGR-r17	Figure 2a
Orthognality Matrix Strain	pMOD4G-dcas9-mxi1|pMOD6-pGRR-r7-yeGFP|pMOD8A-RGR-r18	Figure 2a
Orthognality Matrix Strain	pMOD4G-dcas9-mxi1|pMOD6-pGRR-r7-yeGFP|pMOD8A-RGR-r19	Figure 2a
Orthognality Matrix Strain	pMOD4G-dcas9-mxi1|pMOD6-pGRR-r7-yeGFP|pMOD8A-RGR-r20	Figure 2a
Orthognality Matrix Strain	pMOD4G-dcas9-mxi1|pMOD6-pGRR-r8-yeGFP|pMOD8A-RGR-r1	Figure 2a
Orthognality Matrix Strain	pMOD4G-dcas9-mxi1|pMOD6-pGRR-r8-yeGFP|pMOD8A-RGR-r2	Figure 2a
Orthognality Matrix Strain	pMOD4G-dcas9-mxi1|pMOD6-pGRR-r8-yeGFP|pMOD8A-RGR-r3	Figure 2a
Orthognality Matrix Strain	pMOD4G-dcas9-mxi1|pMOD6-pGRR-r8-yeGFP|pMOD8A-RGR-r4	Figure 2a
Orthognality Matrix Strain	pMOD4G-dcas9-mxi1|pMOD6-pGRR-r8-yeGFP|pMOD8A-RGR-r5	Figure 2a
Orthognality Matrix Strain	pMOD4G-dcas9-mxi1|pMOD6-pGRR-r8-yeGFP|pMOD8A-RGR-r6	Figure 2a
Orthognality Matrix Strain	pMOD4G-dcas9-mxi1|pMOD6-pGRR-r8-yeGFP|pMOD8A-RGR-r7	Figure 2a
Orthognality Matrix Strain	pMOD4G-dcas9-mxi1|pMOD6-pGRR-r8-yeGFP|pMOD8A-RGR-r8	Figure 2a
Orthognality Matrix Strain	pMOD4G-dcas9-mxi1|pMOD6-pGRR-r8-yeGFP|pMOD8A-RGR-r9	Figure 2a
Orthognality Matrix Strain	pMOD4G-dcas9-mxi1|pMOD6-pGRR-r8-yeGFP|pMOD8A-RGR-r10	Figure 2a
Orthognality Matrix Strain	pMOD4G-dcas9-mxi1|pMOD6-pGRR-r8-yeGFP|pMOD8A-RGR-r11	Figure 2a
Orthognality Matrix Strain	pMOD4G-dcas9-mxi1|pMOD6-pGRR-r8-yeGFP|pMOD8A-RGR-r12	Figure 2a
Orthognality Matrix Strain	pMOD4G-dcas9-mxi1|pMOD6-pGRR-r8-yeGFP|pMOD8A-RGR-r13	Figure 2a
Orthognality Matrix Strain	pMOD4G-dcas9-mxi1|pMOD6-pGRR-r8-yeGFP|pMOD8A-RGR-r14	Figure 2a
Orthognality Matrix Strain	pMOD4G-dcas9-mxi1|pMOD6-pGRR-r8-yeGFP|pMOD8A-RGR-r15	Figure 2a
Orthognality Matrix Strain	pMOD4G-dcas9-mxi1|pMOD6-pGRR-r8-yeGFP|pMOD8A-RGR-r16	Figure 2a
Orthognality Matrix Strain	pMOD4G-dcas9-mxi1|pMOD6-pGRR-r8-yeGFP|pMOD8A-RGR-r17	Figure 2a
Orthognality Matrix Strain	pMOD4G-dcas9-mxi1|pMOD6-pGRR-r8-yeGFP|pMOD8A-RGR-r18	Figure 2a
Orthognality Matrix Strain	pMOD4G-dcas9-mxi1|pMOD6-pGRR-r8-yeGFP|pMOD8A-RGR-r19	Figure 2a
Orthognality Matrix Strain	pMOD4G-dcas9-mxi1|pMOD6-pGRR-r8-yeGFP|pMOD8A-RGR-r20	Figure 2a
Orthognality Matrix Strain	pMOD4G-dcas9-mxi1|pMOD6-pGRR-r9-yeGFP|pMOD8A-RGR-r1	Figure 2a
Orthognality Matrix Strain	pMOD4G-dcas9-mxi1|pMOD6-pGRR-r9-yeGFP|pMOD8A-RGR-r2	Figure 2a
Orthognality Matrix Strain	pMOD4G-dcas9-mxi1|pMOD6-pGRR-r9-yeGFP|pMOD8A-RGR-r3	Figure 2a
Orthognality Matrix Strain	pMOD4G-dcas9-mxi1|pMOD6-pGRR-r9-yeGFP|pMOD8A-RGR-r4	Figure 2a
Orthognality Matrix Strain	pMOD4G-dcas9-mxi1|pMOD6-pGRR-r9-yeGFP|pMOD8A-RGR-r5	Figure 2a
Orthognality Matrix Strain	pMOD4G-dcas9-mxi1|pMOD6-pGRR-r9-yeGFP|pMOD8A-RGR-r6	Figure 2a
Orthognality Matrix Strain	pMOD4G-dcas9-mxi1|pMOD6-pGRR-r9-yeGFP|pMOD8A-RGR-r7	Figure 2a
Orthognality Matrix Strain	pMOD4G-dcas9-mxi1|pMOD6-pGRR-r9-yeGFP|pMOD8A-RGR-r8	Figure 2a
Orthognality Matrix Strain	pMOD4G-dcas9-mxi1|pMOD6-pGRR-r9-yeGFP|pMOD8A-RGR-r9	Figure 2a
Orthognality Matrix Strain	pMOD4G-dcas9-mxi1|pMOD6-pGRR-r9-yeGFP|pMOD8A-RGR-r10	Figure 2a
Orthognality Matrix Strain	pMOD4G-dcas9-mxi1|pMOD6-pGRR-r9-yeGFP|pMOD8A-RGR-r11	Figure 2a
Orthognality Matrix Strain	pMOD4G-dcas9-mxi1|pMOD6-pGRR-r9-yeGFP|pMOD8A-RGR-r12	Figure 2a
Orthognality Matrix Strain	pMOD4G-dcas9-mxi1|pMOD6-pGRR-r9-yeGFP|pMOD8A-RGR-r13	Figure 2a
Orthognality Matrix Strain	pMOD4G-dcas9-mxi1|pMOD6-pGRR-r9-yeGFP|pMOD8A-RGR-r14	Figure 2a
Orthognality Matrix Strain	pMOD4G-dcas9-mxi1|pMOD6-pGRR-r9-yeGFP|pMOD8A-RGR-r15	Figure 2a
Orthognality Matrix Strain	pMOD4G-dcas9-mxi1|pMOD6-pGRR-r9-yeGFP|pMOD8A-RGR-r16	Figure 2a
Orthognality Matrix Strain	pMOD4G-dcas9-mxi1|pMOD6-pGRR-r9-yeGFP|pMOD8A-RGR-r17	Figure 2a
Orthognality Matrix Strain	pMOD4G-dcas9-mxi1|pMOD6-pGRR-r9-yeGFP|pMOD8A-RGR-r18	Figure 2a
Orthognality Matrix Strain	pMOD4G-dcas9-mxi1|pMOD6-pGRR-r9-yeGFP|pMOD8A-RGR-r19	Figure 2a
Orthognality Matrix Strain	pMOD4G-dcas9-mxi1|pMOD6-pGRR-r9-yeGFP|pMOD8A-RGR-r20	Figure 2a
Orthognality Matrix Strain	pMOD4G-dcas9-mxi1|pMOD6-pGRR-r10-yeGFP|pMOD8A-RGR-r1	Figure 2a
Orthognality Matrix Strain	pMOD4G-dcas9-mxi1|pMOD6-pGRR-r10-yeGFP|pMOD8A-RGR-r2	Figure 2a
Orthognality Matrix Strain	pMOD4G-dcas9-mxi1|pMOD6-pGRR-r10-yeGFP|pMOD8A-RGR-r3	Figure 2a
Orthognality Matrix Strain	pMOD4G-dcas9-mxi1|pMOD6-pGRR-r10-yeGFP|pMOD8A-RGR-r4	Figure 2a
Orthognality Matrix Strain	pMOD4G-dcas9-mxi1|pMOD6-pGRR-r10-yeGFP|pMOD8A-RGR-r5	Figure 2a
Orthognality Matrix Strain	pMOD4G-dcas9-mxi1|pMOD6-pGRR-r10-yeGFP|pMOD8A-RGR-r6	Figure 2a
Orthognality Matrix Strain	pMOD4G-dcas9-mxi1|pMOD6-pGRR-r10-yeGFP|pMOD8A-RGR-r7	Figure 2a
Orthognality Matrix Strain	pMOD4G-dcas9-mxi1|pMOD6-pGRR-r10-yeGFP|pMOD8A-RGR-r8	Figure 2a
Orthognality Matrix Strain	pMOD4G-dcas9-mxi1|pMOD6-pGRR-r10-yeGFP|pMOD8A-RGR-r9	Figure 2a
Orthognality Matrix Strain	pMOD4G-dcas9-mxi1|pMOD6-pGRR-r10-yeGFP|pMOD8A-RGR-r10	Figure 2a
Orthognality Matrix Strain	pMOD4G-dcas9-mxi1|pMOD6-pGRR-r10-yeGFP|pMOD8A-RGR-r11	Figure 2a
Orthognality Matrix Strain	pMOD4G-dcas9-mxi1|pMOD6-pGRR-r10-yeGFP|pMOD8A-RGR-r12	Figure 2a
Orthognality Matrix Strain	pMOD4G-dcas9-mxi1|pMOD6-pGRR-r10-yeGFP|pMOD8A-RGR-r13	Figure 2a
Orthognality Matrix Strain	pMOD4G-dcas9-mxi1|pMOD6-pGRR-r10-yeGFP|pMOD8A-RGR-r14	Figure 2a
Orthognality Matrix Strain	pMOD4G-dcas9-mxi1|pMOD6-pGRR-r10-yeGFP|pMOD8A-RGR-r15	Figure 2a
Orthognality Matrix Strain	pMOD4G-dcas9-mxi1|pMOD6-pGRR-r10-yeGFP|pMOD8A-RGR-r16	Figure 2a
Orthognality Matrix Strain	pMOD4G-dcas9-mxi1|pMOD6-pGRR-r10-yeGFP|pMOD8A-RGR-r17	Figure 2a
Orthognality Matrix Strain	pMOD4G-dcas9-mxi1|pMOD6-pGRR-r10-yeGFP|pMOD8A-RGR-r18	Figure 2a
Orthognality Matrix Strain	pMOD4G-dcas9-mxi1|pMOD6-pGRR-r10-yeGFP|pMOD8A-RGR-r19	Figure 2a
Orthognality Matrix Strain	pMOD4G-dcas9-mxi1|pMOD6-pGRR-r10-yeGFP|pMOD8A-RGR-r20	Figure 2a
Orthognality Matrix Strain	pMOD4G-dcas9-mxi1|pMOD6-pGRR-r11-yeGFP|pMOD8A-RGR-r1	Figure 2a
Orthognality Matrix Strain	pMOD4G-dcas9-mxi1|pMOD6-pGRR-r11-yeGFP|pMOD8A-RGR-r2	Figure 2a
Orthognality Matrix Strain	pMOD4G-dcas9-mxi1|pMOD6-pGRR-r11-yeGFP|pMOD8A-RGR-r3	Figure 2a
Orthognality Matrix Strain	pMOD4G-dcas9-mxi1|pMOD6-pGRR-r11-yeGFP|pMOD8A-RGR-r4	Figure 2a
Orthognality Matrix Strain	pMOD4G-dcas9-mxi1|pMOD6-pGRR-r11-yeGFP|pMOD8A-RGR-r5	Figure 2a
Orthognality Matrix Strain	pMOD4G-dcas9-mxi1|pMOD6-pGRR-r11-yeGFP|pMOD8A-RGR-r6	Figure 2a
Orthognality Matrix Strain	pMOD4G-dcas9-mxi1|pMOD6-pGRR-r11-yeGFP|pMOD8A-RGR-r7	Figure 2a
Orthognality Matrix Strain	pMOD4G-dcas9-mxi1|pMOD6-pGRR-r11-yeGFP|pMOD8A-RGR-r8	Figure 2a
Orthognality Matrix Strain	pMOD4G-dcas9-mxi1|pMOD6-pGRR-r11-yeGFP|pMOD8A-RGR-r9	Figure 2a
Orthognality Matrix Strain	pMOD4G-dcas9-mxi1|pMOD6-pGRR-r11-yeGFP|pMOD8A-RGR-r10	Figure 2a
Orthognality Matrix Strain	pMOD4G-dcas9-mxi1|pMOD6-pGRR-r11-yeGFP|pMOD8A-RGR-r11	Figure 2a
Orthognality Matrix Strain	pMOD4G-dcas9-mxi1|pMOD6-pGRR-r11-yeGFP|pMOD8A-RGR-r12	Figure 2a
Orthognality Matrix Strain	pMOD4G-dcas9-mxi1|pMOD6-pGRR-r11-yeGFP|pMOD8A-RGR-r13	Figure 2a
Orthognality Matrix Strain	pMOD4G-dcas9-mxi1|pMOD6-pGRR-r11-yeGFP|pMOD8A-RGR-r14	Figure 2a
Orthognality Matrix Strain	pMOD4G-dcas9-mxi1|pMOD6-pGRR-r11-yeGFP|pMOD8A-RGR-r15	Figure 2a
Orthognality Matrix Strain	pMOD4G-dcas9-mxi1|pMOD6-pGRR-r11-yeGFP|pMOD8A-RGR-r16	Figure 2a
Orthognality Matrix Strain	pMOD4G-dcas9-mxi1|pMOD6-pGRR-r11-yeGFP|pMOD8A-RGR-r17	Figure 2a
Orthognality Matrix Strain	pMOD4G-dcas9-mxi1|pMOD6-pGRR-r11-yeGFP|pMOD8A-RGR-r18	Figure 2a
Orthognality Matrix Strain	pMOD4G-dcas9-mxi1|pMOD6-pGRR-r11-yeGFP|pMOD8A-RGR-r19	Figure 2a
Orthognality Matrix Strain	pMOD4G-dcas9-mxi1|pMOD6-pGRR-r11-yeGFP|pMOD8A-RGR-r20	Figure 2a
Orthognality Matrix Strain	pMOD4G-dcas9-mxi1|pMOD6-pGRR-r12-yeGFP|pMOD8A-RGR-r1	Figure 2a
Orthognality Matrix Strain	pMOD4G-dcas9-mxi1|pMOD6-pGRR-r12-yeGFP|pMOD8A-RGR-r2	Figure 2a
Orthognality Matrix Strain	pMOD4G-dcas9-mxi1|pMOD6-pGRR-r12-yeGFP|pMOD8A-RGR-r3	Figure 2a
Orthognality Matrix Strain	pMOD4G-dcas9-mxi1|pMOD6-pGRR-r12-yeGFP|pMOD8A-RGR-r4	Figure 2a
Orthognality Matrix Strain	pMOD4G-dcas9-mxi1|pMOD6-pGRR-r12-yeGFP|pMOD8A-RGR-r5	Figure 2a
Orthognality Matrix Strain	pMOD4G-dcas9-mxi1|pMOD6-pGRR-r12-yeGFP|pMOD8A-RGR-r6	Figure 2a
Orthognality Matrix Strain	pMOD4G-dcas9-mxi1|pMOD6-pGRR-r12-yeGFP|pMOD8A-RGR-r7	Figure 2a
Orthognality Matrix Strain	pMOD4G-dcas9-mxi1|pMOD6-pGRR-r12-yeGFP|pMOD8A-RGR-r8	Figure 2a
Orthognality Matrix Strain	pMOD4G-dcas9-mxi1|pMOD6-pGRR-r12-yeGFP|pMOD8A-RGR-r9	Figure 2a
Orthognality Matrix Strain	pMOD4G-dcas9-mxi1|pMOD6-pGRR-r12-yeGFP|pMOD8A-RGR-r10	Figure 2a
Orthognality Matrix Strain	pMOD4G-dcas9-mxi1|pMOD6-pGRR-r12-yeGFP|pMOD8A-RGR-r11	Figure 2a
Orthognality Matrix Strain	pMOD4G-dcas9-mxi1|pMOD6-pGRR-r12-yeGFP|pMOD8A-RGR-r12	Figure 2a
Orthognality Matrix Strain	pMOD4G-dcas9-mxi1|pMOD6-pGRR-r12-yeGFP|pMOD8A-RGR-r13	Figure 2a
Orthognality Matrix Strain	pMOD4G-dcas9-mxi1|pMOD6-pGRR-r12-yeGFP|pMOD8A-RGR-r14	Figure 2a
Orthognality Matrix Strain	pMOD4G-dcas9-mxi1|pMOD6-pGRR-r12-yeGFP|pMOD8A-RGR-r15	Figure 2a
Orthognality Matrix Strain	pMOD4G-dcas9-mxi1|pMOD6-pGRR-r12-yeGFP|pMOD8A-RGR-r16	Figure 2a
Orthognality Matrix Strain	pMOD4G-dcas9-mxi1|pMOD6-pGRR-r12-yeGFP|pMOD8A-RGR-r17	Figure 2a
Orthognality Matrix Strain	pMOD4G-dcas9-mxi1|pMOD6-pGRR-r12-yeGFP|pMOD8A-RGR-r18	Figure 2a
Orthognality Matrix Strain	pMOD4G-dcas9-mxi1|pMOD6-pGRR-r12-yeGFP|pMOD8A-RGR-r19	Figure 2a
Orthognality Matrix Strain	pMOD4G-dcas9-mxi1|pMOD6-pGRR-r12-yeGFP|pMOD8A-RGR-r20	Figure 2a
Orthognality Matrix Strain	pMOD4G-dcas9-mxi1|pMOD6-pGRR-r13-yeGFP|pMOD8A-RGR-r1	Figure 2a
Orthognality Matrix Strain	pMOD4G-dcas9-mxi1|pMOD6-pGRR-r13-yeGFP|pMOD8A-RGR-r2	Figure 2a
Orthognality Matrix Strain	pMOD4G-dcas9-mxi1|pMOD6-pGRR-r13-yeGFP|pMOD8A-RGR-r3	Figure 2a
Orthognality Matrix Strain	pMOD4G-dcas9-mxi1|pMOD6-pGRR-r13-yeGFP|pMOD8A-RGR-r4	Figure 2a
Orthognality Matrix Strain	pMOD4G-dcas9-mxi1|pMOD6-pGRR-r13-yeGFP|pMOD8A-RGR-r5	Figure 2a
Orthognality Matrix Strain	pMOD4G-dcas9-mxi1|pMOD6-pGRR-r13-yeGFP|pMOD8A-RGR-r6	Figure 2a
Orthognality Matrix Strain	pMOD4G-dcas9-mxi1|pMOD6-pGRR-r13-yeGFP|pMOD8A-RGR-r7	Figure 2a
Orthognality Matrix Strain	pMOD4G-dcas9-mxi1|pMOD6-pGRR-r13-yeGFP|pMOD8A-RGR-r8	Figure 2a
Orthognality Matrix Strain	pMOD4G-dcas9-mxi1|pMOD6-pGRR-r13-yeGFP|pMOD8A-RGR-r9	Figure 2a
Orthognality Matrix Strain	pMOD4G-dcas9-mxi1|pMOD6-pGRR-r13-yeGFP|pMOD8A-RGR-r10	Figure 2a
Orthognality Matrix Strain	pMOD4G-dcas9-mxi1|pMOD6-pGRR-r13-yeGFP|pMOD8A-RGR-r11	Figure 2a
Orthognality Matrix Strain	pMOD4G-dcas9-mxi1|pMOD6-pGRR-r13-yeGFP|pMOD8A-RGR-r12	Figure 2a
Orthognality Matrix Strain	pMOD4G-dcas9-mxi1|pMOD6-pGRR-r13-yeGFP|pMOD8A-RGR-r13	Figure 2a
Orthognality Matrix Strain	pMOD4G-dcas9-mxi1|pMOD6-pGRR-r13-yeGFP|pMOD8A-RGR-r14	Figure 2a
Orthognality Matrix Strain	pMOD4G-dcas9-mxi1|pMOD6-pGRR-r13-yeGFP|pMOD8A-RGR-r15	Figure 2a
Orthognality Matrix Strain	pMOD4G-dcas9-mxi1|pMOD6-pGRR-r13-yeGFP|pMOD8A-RGR-r16	Figure 2a
Orthognality Matrix Strain	pMOD4G-dcas9-mxi1|pMOD6-pGRR-r13-yeGFP|pMOD8A-RGR-r17	Figure 2a
Orthognality Matrix Strain	pMOD4G-dcas9-mxi1|pMOD6-pGRR-r13-yeGFP|pMOD8A-RGR-r18	Figure 2a
Orthognality Matrix Strain	pMOD4G-dcas9-mxi1|pMOD6-pGRR-r13-yeGFP|pMOD8A-RGR-r19	Figure 2a
Orthognality Matrix Strain	pMOD4G-dcas9-mxi1|pMOD6-pGRR-r13-yeGFP|pMOD8A-RGR-r20	Figure 2a
Orthognality Matrix Strain	pMOD4G-dcas9-mxi1|pMOD6-pGRR-r14-yeGFP|pMOD8A-RGR-r1	Figure 2a
Orthognality Matrix Strain	pMOD4G-dcas9-mxi1|pMOD6-pGRR-r14-yeGFP|pMOD8A-RGR-r2	Figure 2a
Orthognality Matrix Strain	pMOD4G-dcas9-mxi1|pMOD6-pGRR-r14-yeGFP|pMOD8A-RGR-r3	Figure 2a
Orthognality Matrix Strain	pMOD4G-dcas9-mxi1|pMOD6-pGRR-r14-yeGFP|pMOD8A-RGR-r4	Figure 2a
Orthognality Matrix Strain	pMOD4G-dcas9-mxi1|pMOD6-pGRR-r14-yeGFP|pMOD8A-RGR-r5	Figure 2a
Orthognality Matrix Strain	pMOD4G-dcas9-mxi1|pMOD6-pGRR-r14-yeGFP|pMOD8A-RGR-r6	Figure 2a
Orthognality Matrix Strain	pMOD4G-dcas9-mxi1|pMOD6-pGRR-r14-yeGFP|pMOD8A-RGR-r7	Figure 2a
Orthognality Matrix Strain	pMOD4G-dcas9-mxi1|pMOD6-pGRR-r14-yeGFP|pMOD8A-RGR-r8	Figure 2a
Orthognality Matrix Strain	pMOD4G-dcas9-mxi1|pMOD6-pGRR-r14-yeGFP|pMOD8A-RGR-r9	Figure 2a
Orthognality Matrix Strain	pMOD4G-dcas9-mxi1|pMOD6-pGRR-r14-yeGFP|pMOD8A-RGR-r10	Figure 2a
Orthognality Matrix Strain	pMOD4G-dcas9-mxi1|pMOD6-pGRR-r14-yeGFP|pMOD8A-RGR-r11	Figure 2a
Orthognality Matrix Strain	pMOD4G-dcas9-mxi1|pMOD6-pGRR-r14-yeGFP|pMOD8A-RGR-r12	Figure 2a
Orthognality Matrix Strain	pMOD4G-dcas9-mxi1|pMOD6-pGRR-r14-yeGFP|pMOD8A-RGR-r13	Figure 2a
Orthognality Matrix Strain	pMOD4G-dcas9-mxi1|pMOD6-pGRR-r14-yeGFP|pMOD8A-RGR-r14	Figure 2a
Orthognality Matrix Strain	pMOD4G-dcas9-mxi1|pMOD6-pGRR-r14-yeGFP|pMOD8A-RGR-r15	Figure 2a
Orthognality Matrix Strain	pMOD4G-dcas9-mxi1|pMOD6-pGRR-r14-yeGFP|pMOD8A-RGR-r16	Figure 2a
Orthognality Matrix Strain	pMOD4G-dcas9-mxi1|pMOD6-pGRR-r14-yeGFP|pMOD8A-RGR-r17	Figure 2a
Orthognality Matrix Strain	pMOD4G-dcas9-mxi1|pMOD6-pGRR-r14-yeGFP|pMOD8A-RGR-r18	Figure 2a
Orthognality Matrix Strain	pMOD4G-dcas9-mxi1|pMOD6-pGRR-r14-yeGFP|pMOD8A-RGR-r19	Figure 2a
Orthognality Matrix Strain	pMOD4G-dcas9-mxi1|pMOD6-pGRR-r14-yeGFP|pMOD8A-RGR-r20	Figure 2a
Orthognality Matrix Strain	pMOD4G-dcas9-mxi1|pMOD6-pGRR-r15-yeGFP|pMOD8A-RGR-r1	Figure 2a
Orthognality Matrix Strain	pMOD4G-dcas9-mxi1|pMOD6-pGRR-r15-yeGFP|pMOD8A-RGR-r2	Figure 2a
Orthognality Matrix Strain	pMOD4G-dcas9-mxi1|pMOD6-pGRR-r15-yeGFP|pMOD8A-RGR-r3	Figure 2a
Orthognality Matrix Strain	pMOD4G-dcas9-mxi1|pMOD6-pGRR-r15-yeGFP|pMOD8A-RGR-r4	Figure 2a
Orthognality Matrix Strain	pMOD4G-dcas9-mxi1|pMOD6-pGRR-r15-yeGFP|pMOD8A-RGR-r5	Figure 2a
Orthognality Matrix Strain	pMOD4G-dcas9-mxi1|pMOD6-pGRR-r15-yeGFP|pMOD8A-RGR-r6	Figure 2a
Orthognality Matrix Strain	pMOD4G-dcas9-mxi1|pMOD6-pGRR-r15-yeGFP|pMOD8A-RGR-r7	Figure 2a
Orthognality Matrix Strain	pMOD4G-dcas9-mxi1|pMOD6-pGRR-r15-yeGFP|pMOD8A-RGR-r8	Figure 2a
Orthognality Matrix Strain	pMOD4G-dcas9-mxi1|pMOD6-pGRR-r15-yeGFP|pMOD8A-RGR-r9	Figure 2a
Orthognality Matrix Strain	pMOD4G-dcas9-mxi1|pMOD6-pGRR-r15-yeGFP|pMOD8A-RGR-r10	Figure 2a
Orthognality Matrix Strain	pMOD4G-dcas9-mxi1|pMOD6-pGRR-r15-yeGFP|pMOD8A-RGR-r11	Figure 2a
Orthognality Matrix Strain	pMOD4G-dcas9-mxi1|pMOD6-pGRR-r15-yeGFP|pMOD8A-RGR-r12	Figure 2a
Orthognality Matrix Strain	pMOD4G-dcas9-mxi1|pMOD6-pGRR-r15-yeGFP|pMOD8A-RGR-r13	Figure 2a
Orthognality Matrix Strain	pMOD4G-dcas9-mxi1|pMOD6-pGRR-r15-yeGFP|pMOD8A-RGR-r14	Figure 2a
Orthognality Matrix Strain	pMOD4G-dcas9-mxi1|pMOD6-pGRR-r15-yeGFP|pMOD8A-RGR-r15	Figure 2a
Orthognality Matrix Strain	pMOD4G-dcas9-mxi1|pMOD6-pGRR-r15-yeGFP|pMOD8A-RGR-r16	Figure 2a
Orthognality Matrix Strain	pMOD4G-dcas9-mxi1|pMOD6-pGRR-r15-yeGFP|pMOD8A-RGR-r17	Figure 2a
Orthognality Matrix Strain	pMOD4G-dcas9-mxi1|pMOD6-pGRR-r15-yeGFP|pMOD8A-RGR-r18	Figure 2a
Orthognality Matrix Strain	pMOD4G-dcas9-mxi1|pMOD6-pGRR-r15-yeGFP|pMOD8A-RGR-r19	Figure 2a
Orthognality Matrix Strain	pMOD4G-dcas9-mxi1|pMOD6-pGRR-r15-yeGFP|pMOD8A-RGR-r20	Figure 2a
Orthognality Matrix Strain	pMOD4G-dcas9-mxi1|pMOD6-pGRR-r16-yeGFP|pMOD8A-RGR-r1	Figure 2a
Orthognality Matrix Strain	pMOD4G-dcas9-mxi1|pMOD6-pGRR-r16-yeGFP|pMOD8A-RGR-r2	Figure 2a
Orthognality Matrix Strain	pMOD4G-dcas9-mxi1|pMOD6-pGRR-r16-yeGFP|pMOD8A-RGR-r3	Figure 2a
Orthognality Matrix Strain	pMOD4G-dcas9-mxi1|pMOD6-pGRR-r16-yeGFP|pMOD8A-RGR-r4	Figure 2a
Orthognality Matrix Strain	pMOD4G-dcas9-mxi1|pMOD6-pGRR-r16-yeGFP|pMOD8A-RGR-r5	Figure 2a
Orthognality Matrix Strain	pMOD4G-dcas9-mxi1|pMOD6-pGRR-r16-yeGFP|pMOD8A-RGR-r6	Figure 2a
Orthognality Matrix Strain	pMOD4G-dcas9-mxi1|pMOD6-pGRR-r16-yeGFP|pMOD8A-RGR-r7	Figure 2a
Orthognality Matrix Strain	pMOD4G-dcas9-mxi1|pMOD6-pGRR-r16-yeGFP|pMOD8A-RGR-r8	Figure 2a
Orthognality Matrix Strain	pMOD4G-dcas9-mxi1|pMOD6-pGRR-r16-yeGFP|pMOD8A-RGR-r9	Figure 2a
Orthognality Matrix Strain	pMOD4G-dcas9-mxi1|pMOD6-pGRR-r16-yeGFP|pMOD8A-RGR-r10	Figure 2a
Orthognality Matrix Strain	pMOD4G-dcas9-mxi1|pMOD6-pGRR-r16-yeGFP|pMOD8A-RGR-r11	Figure 2a
Orthognality Matrix Strain	pMOD4G-dcas9-mxi1|pMOD6-pGRR-r16-yeGFP|pMOD8A-RGR-r12	Figure 2a
Orthognality Matrix Strain	pMOD4G-dcas9-mxi1|pMOD6-pGRR-r16-yeGFP|pMOD8A-RGR-r13	Figure 2a
Orthognality Matrix Strain	pMOD4G-dcas9-mxi1|pMOD6-pGRR-r16-yeGFP|pMOD8A-RGR-r14	Figure 2a
Orthognality Matrix Strain	pMOD4G-dcas9-mxi1|pMOD6-pGRR-r16-yeGFP|pMOD8A-RGR-r15	Figure 2a
Orthognality Matrix Strain	pMOD4G-dcas9-mxi1|pMOD6-pGRR-r16-yeGFP|pMOD8A-RGR-r16	Figure 2a
Orthognality Matrix Strain	pMOD4G-dcas9-mxi1|pMOD6-pGRR-r16-yeGFP|pMOD8A-RGR-r17	Figure 2a
Orthognality Matrix Strain	pMOD4G-dcas9-mxi1|pMOD6-pGRR-r16-yeGFP|pMOD8A-RGR-r18	Figure 2a
Orthognality Matrix Strain	pMOD4G-dcas9-mxi1|pMOD6-pGRR-r16-yeGFP|pMOD8A-RGR-r19	Figure 2a
Orthognality Matrix Strain	pMOD4G-dcas9-mxi1|pMOD6-pGRR-r16-yeGFP|pMOD8A-RGR-r20	Figure 2a
Orthognality Matrix Strain	pMOD4G-dcas9-mxi1|pMOD6-pGRR-r17-yeGFP|pMOD8A-RGR-r1	Figure 2a
Orthognality Matrix Strain	pMOD4G-dcas9-mxi1|pMOD6-pGRR-r17-yeGFP|pMOD8A-RGR-r2	Figure 2a
Orthognality Matrix Strain	pMOD4G-dcas9-mxi1|pMOD6-pGRR-r17-yeGFP|pMOD8A-RGR-r3	Figure 2a
Orthognality Matrix Strain	pMOD4G-dcas9-mxi1|pMOD6-pGRR-r17-yeGFP|pMOD8A-RGR-r4	Figure 2a
Orthognality Matrix Strain	pMOD4G-dcas9-mxi1|pMOD6-pGRR-r17-yeGFP|pMOD8A-RGR-r5	Figure 2a
Orthognality Matrix Strain	pMOD4G-dcas9-mxi1|pMOD6-pGRR-r17-yeGFP|pMOD8A-RGR-r6	Figure 2a
Orthognality Matrix Strain	pMOD4G-dcas9-mxi1|pMOD6-pGRR-r17-yeGFP|pMOD8A-RGR-r7	Figure 2a
Orthognality Matrix Strain	pMOD4G-dcas9-mxi1|pMOD6-pGRR-r17-yeGFP|pMOD8A-RGR-r8	Figure 2a
Orthognality Matrix Strain	pMOD4G-dcas9-mxi1|pMOD6-pGRR-r17-yeGFP|pMOD8A-RGR-r9	Figure 2a
Orthognality Matrix Strain	pMOD4G-dcas9-mxi1|pMOD6-pGRR-r17-yeGFP|pMOD8A-RGR-r10	Figure 2a
Orthognality Matrix Strain	pMOD4G-dcas9-mxi1|pMOD6-pGRR-r17-yeGFP|pMOD8A-RGR-r11	Figure 2a
Orthognality Matrix Strain	pMOD4G-dcas9-mxi1|pMOD6-pGRR-r17-yeGFP|pMOD8A-RGR-r12	Figure 2a
Orthognality Matrix Strain	pMOD4G-dcas9-mxi1|pMOD6-pGRR-r17-yeGFP|pMOD8A-RGR-r13	Figure 2a
Orthognality Matrix Strain	pMOD4G-dcas9-mxi1|pMOD6-pGRR-r17-yeGFP|pMOD8A-RGR-r14	Figure 2a
Orthognality Matrix Strain	pMOD4G-dcas9-mxi1|pMOD6-pGRR-r17-yeGFP|pMOD8A-RGR-r15	Figure 2a
Orthognality Matrix Strain	pMOD4G-dcas9-mxi1|pMOD6-pGRR-r17-yeGFP|pMOD8A-RGR-r16	Figure 2a
Orthognality Matrix Strain	pMOD4G-dcas9-mxi1|pMOD6-pGRR-r17-yeGFP|pMOD8A-RGR-r17	Figure 2a
Orthognality Matrix Strain	pMOD4G-dcas9-mxi1|pMOD6-pGRR-r17-yeGFP|pMOD8A-RGR-r18	Figure 2a
Orthognality Matrix Strain	pMOD4G-dcas9-mxi1|pMOD6-pGRR-r17-yeGFP|pMOD8A-RGR-r19	Figure 2a
Orthognality Matrix Strain	pMOD4G-dcas9-mxi1|pMOD6-pGRR-r17-yeGFP|pMOD8A-RGR-r20	Figure 2a
Orthognality Matrix Strain	pMOD4G-dcas9-mxi1|pMOD6-pGRR-r18-yeGFP|pMOD8A-RGR-r1	Figure 2a
Orthognality Matrix Strain	pMOD4G-dcas9-mxi1|pMOD6-pGRR-r18-yeGFP|pMOD8A-RGR-r2	Figure 2a
Orthognality Matrix Strain	pMOD4G-dcas9-mxi1|pMOD6-pGRR-r18-yeGFP|pMOD8A-RGR-r3	Figure 2a
Orthognality Matrix Strain	pMOD4G-dcas9-mxi1|pMOD6-pGRR-r18-yeGFP|pMOD8A-RGR-r4	Figure 2a
Orthognality Matrix Strain	pMOD4G-dcas9-mxi1|pMOD6-pGRR-r18-yeGFP|pMOD8A-RGR-r5	Figure 2a
Orthognality Matrix Strain	pMOD4G-dcas9-mxi1|pMOD6-pGRR-r18-yeGFP|pMOD8A-RGR-r6	Figure 2a
Orthognality Matrix Strain	pMOD4G-dcas9-mxi1|pMOD6-pGRR-r18-yeGFP|pMOD8A-RGR-r7	Figure 2a
Orthognality Matrix Strain	pMOD4G-dcas9-mxi1|pMOD6-pGRR-r18-yeGFP|pMOD8A-RGR-r8	Figure 2a
Orthognality Matrix Strain	pMOD4G-dcas9-mxi1|pMOD6-pGRR-r18-yeGFP|pMOD8A-RGR-r9	Figure 2a
Orthognality Matrix Strain	pMOD4G-dcas9-mxi1|pMOD6-pGRR-r18-yeGFP|pMOD8A-RGR-r10	Figure 2a
Orthognality Matrix Strain	pMOD4G-dcas9-mxi1|pMOD6-pGRR-r18-yeGFP|pMOD8A-RGR-r11	Figure 2a
Orthognality Matrix Strain	pMOD4G-dcas9-mxi1|pMOD6-pGRR-r18-yeGFP|pMOD8A-RGR-r12	Figure 2a
Orthognality Matrix Strain	pMOD4G-dcas9-mxi1|pMOD6-pGRR-r18-yeGFP|pMOD8A-RGR-r13	Figure 2a
Orthognality Matrix Strain	pMOD4G-dcas9-mxi1|pMOD6-pGRR-r18-yeGFP|pMOD8A-RGR-r14	Figure 2a
Orthognality Matrix Strain	pMOD4G-dcas9-mxi1|pMOD6-pGRR-r18-yeGFP|pMOD8A-RGR-r15	Figure 2a
Orthognality Matrix Strain	pMOD4G-dcas9-mxi1|pMOD6-pGRR-r18-yeGFP|pMOD8A-RGR-r16	Figure 2a
Orthognality Matrix Strain	pMOD4G-dcas9-mxi1|pMOD6-pGRR-r18-yeGFP|pMOD8A-RGR-r17	Figure 2a
Orthognality Matrix Strain	pMOD4G-dcas9-mxi1|pMOD6-pGRR-r18-yeGFP|pMOD8A-RGR-r18	Figure 2a
Orthognality Matrix Strain	pMOD4G-dcas9-mxi1|pMOD6-pGRR-r18-yeGFP|pMOD8A-RGR-r19	Figure 2a
Orthognality Matrix Strain	pMOD4G-dcas9-mxi1|pMOD6-pGRR-r18-yeGFP|pMOD8A-RGR-r20	Figure 2a
Orthognality Matrix Strain	pMOD4G-dcas9-mxi1|pMOD6-pGRR-r19-yeGFP|pMOD8A-RGR-r1	Figure 2a
Orthognality Matrix Strain	pMOD4G-dcas9-mxi1|pMOD6-pGRR-r19-yeGFP|pMOD8A-RGR-r2	Figure 2a
Orthognality Matrix Strain	pMOD4G-dcas9-mxi1|pMOD6-pGRR-r19-yeGFP|pMOD8A-RGR-r3	Figure 2a
Orthognality Matrix Strain	pMOD4G-dcas9-mxi1|pMOD6-pGRR-r19-yeGFP|pMOD8A-RGR-r4	Figure 2a
Orthognality Matrix Strain	pMOD4G-dcas9-mxi1|pMOD6-pGRR-r19-yeGFP|pMOD8A-RGR-r5	Figure 2a
Orthognality Matrix Strain	pMOD4G-dcas9-mxi1|pMOD6-pGRR-r19-yeGFP|pMOD8A-RGR-r6	Figure 2a
Orthognality Matrix Strain	pMOD4G-dcas9-mxi1|pMOD6-pGRR-r19-yeGFP|pMOD8A-RGR-r7	Figure 2a
Orthognality Matrix Strain	pMOD4G-dcas9-mxi1|pMOD6-pGRR-r19-yeGFP|pMOD8A-RGR-r8	Figure 2a
Orthognality Matrix Strain	pMOD4G-dcas9-mxi1|pMOD6-pGRR-r19-yeGFP|pMOD8A-RGR-r9	Figure 2a
Orthognality Matrix Strain	pMOD4G-dcas9-mxi1|pMOD6-pGRR-r19-yeGFP|pMOD8A-RGR-r10	Figure 2a
Orthognality Matrix Strain	pMOD4G-dcas9-mxi1|pMOD6-pGRR-r19-yeGFP|pMOD8A-RGR-r11	Figure 2a
Orthognality Matrix Strain	pMOD4G-dcas9-mxi1|pMOD6-pGRR-r19-yeGFP|pMOD8A-RGR-r12	Figure 2a
Orthognality Matrix Strain	pMOD4G-dcas9-mxi1|pMOD6-pGRR-r19-yeGFP|pMOD8A-RGR-r13	Figure 2a
Orthognality Matrix Strain	pMOD4G-dcas9-mxi1|pMOD6-pGRR-r19-yeGFP|pMOD8A-RGR-r14	Figure 2a
Orthognality Matrix Strain	pMOD4G-dcas9-mxi1|pMOD6-pGRR-r19-yeGFP|pMOD8A-RGR-r15	Figure 2a
Orthognality Matrix Strain	pMOD4G-dcas9-mxi1|pMOD6-pGRR-r19-yeGFP|pMOD8A-RGR-r16	Figure 2a
Orthognality Matrix Strain	pMOD4G-dcas9-mxi1|pMOD6-pGRR-r19-yeGFP|pMOD8A-RGR-r17	Figure 2a
Orthognality Matrix Strain	pMOD4G-dcas9-mxi1|pMOD6-pGRR-r19-yeGFP|pMOD8A-RGR-r18	Figure 2a
Orthognality Matrix Strain	pMOD4G-dcas9-mxi1|pMOD6-pGRR-r19-yeGFP|pMOD8A-RGR-r19	Figure 2a
Orthognality Matrix Strain	pMOD4G-dcas9-mxi1|pMOD6-pGRR-r19-yeGFP|pMOD8A-RGR-r20	Figure 2a
Orthognality Matrix Strain	pMOD4G-dcas9-mxi1|pMOD6-pGRR-r20-yeGFP|pMOD8A-RGR-r1	Figure 2a
Orthognality Matrix Strain	pMOD4G-dcas9-mxi1|pMOD6-pGRR-r20-yeGFP|pMOD8A-RGR-r2	Figure 2a
Orthognality Matrix Strain	pMOD4G-dcas9-mxi1|pMOD6-pGRR-r20-yeGFP|pMOD8A-RGR-r3	Figure 2a
Orthognality Matrix Strain	pMOD4G-dcas9-mxi1|pMOD6-pGRR-r20-yeGFP|pMOD8A-RGR-r4	Figure 2a
Orthognality Matrix Strain	pMOD4G-dcas9-mxi1|pMOD6-pGRR-r20-yeGFP|pMOD8A-RGR-r5	Figure 2a
Orthognality Matrix Strain	pMOD4G-dcas9-mxi1|pMOD6-pGRR-r20-yeGFP|pMOD8A-RGR-r6	Figure 2a
Orthognality Matrix Strain	pMOD4G-dcas9-mxi1|pMOD6-pGRR-r20-yeGFP|pMOD8A-RGR-r7	Figure 2a
Orthognality Matrix Strain	pMOD4G-dcas9-mxi1|pMOD6-pGRR-r20-yeGFP|pMOD8A-RGR-r8	Figure 2a
Orthognality Matrix Strain	pMOD4G-dcas9-mxi1|pMOD6-pGRR-r20-yeGFP|pMOD8A-RGR-r9	Figure 2a
Orthognality Matrix Strain	pMOD4G-dcas9-mxi1|pMOD6-pGRR-r20-yeGFP|pMOD8A-RGR-r10	Figure 2a
Orthognality Matrix Strain	pMOD4G-dcas9-mxi1|pMOD6-pGRR-r20-yeGFP|pMOD8A-RGR-r11	Figure 2a
Orthognality Matrix Strain	pMOD4G-dcas9-mxi1|pMOD6-pGRR-r20-yeGFP|pMOD8A-RGR-r12	Figure 2a
Orthognality Matrix Strain	pMOD4G-dcas9-mxi1|pMOD6-pGRR-r20-yeGFP|pMOD8A-RGR-r13	Figure 2a
Orthognality Matrix Strain	pMOD4G-dcas9-mxi1|pMOD6-pGRR-r20-yeGFP|pMOD8A-RGR-r14	Figure 2a
Orthognality Matrix Strain	pMOD4G-dcas9-mxi1|pMOD6-pGRR-r20-yeGFP|pMOD8A-RGR-r15	Figure 2a
Orthognality Matrix Strain	pMOD4G-dcas9-mxi1|pMOD6-pGRR-r20-yeGFP|pMOD8A-RGR-r16	Figure 2a
Orthognality Matrix Strain	pMOD4G-dcas9-mxi1|pMOD6-pGRR-r20-yeGFP|pMOD8A-RGR-r17	Figure 2a
Orthognality Matrix Strain	pMOD4G-dcas9-mxi1|pMOD6-pGRR-r20-yeGFP|pMOD8A-RGR-r18	Figure 2a
Orthognality Matrix Strain	pMOD4G-dcas9-mxi1|pMOD6-pGRR-r20-yeGFP|pMOD8A-RGR-r19	Figure 2a
Orthognality Matrix Strain	pMOD4G-dcas9-mxi1|pMOD6-pGRR-r20-yeGFP|pMOD8A-RGR-r20	Figure 2a
Alternative Static 0 Layer	pMOD8|pMOD6-pGRR-r3-yeGFP|pMOD4G-dCas9-Mxi1	Supplementary Figure 10
Alternative Static Cascade 1 Layer	pMOD-LTR1-NatMX-pGRR-r2-RGR-r3|pMOD6-pGRR-r3-yeGFP|pMOD4G-dcas9-mxi1	Supplementary Figure 10
Alternative Static Cascade 2 Layer	pMOD-LTR1-NatMX-pGRR-r2-RGR-r3|pMOD6-pGRR-r1-RGR-r2|pMOD4G-dcas9-mxi1|pMOD6-pGRR-r3-yeGFP	Supplementary Figure 10
Alternative Static Cascade 3 Layer	pMOD-LTR1-NatMX-pGRR-r2-RGR-r3|pMOD6-pGRR-r1-RGR-r2|pMOD-HOKan-pGRR-r5-RGR-r1|pMOD6-pGRR-r3-yeGFP|pMOD4G-dcas9-mxi1	Supplementary Figure 10
Alternative Static Cascade 4 Layer	pMOD-LTR1-NatMX-pGRR-r2-RGR-r3|pMOD6-pGRR-r1-RGR-r2|pMOD-HOKan-pGRR-r5-RGR-r1|pMOD8-pGRR-r10-RGR-r5|pMOD4G-dcas9-mxi1|pMOD6-pGRR-r3-yeGFP	Supplementary Figure 10
Alternative Static Cascade 5 Layer	pMOD-LTR1-NatMX-pGRR-r2-RGR-r3|pMOD6-pGRR-r1-RGR-r2|pMOD-HOKan-pGRR-r5-RGR-r1|pMOD8-pGRR-r10-RGR-r5|pMOD-LTR2-Bleo-PGRR-r7-RGR-r10|pMOD4G-dcas9-mxi1|pMOD6-pGRR-r3-yeGFP	Supplementary Figure 10
Alternative Static 6 Layer Cascade	pMOD6-pGRR-r5-yeGFP|pMOD4G-dCas9-Mxi1|pMOD-LTR2-Bleo-r3r3-RGR-r1|pMOD-LTR1-Nat-pGRR-r9-RGR-r3|pMOD-LTR2-Bleo-PGRR-r7-RGR-r10|pMOD8-pGRR-r10-RGR-r5|pMOD-HOKan-pGRR-r2-RGR-r7|pMOD6-pGRR-r1-RGR-r2	Supplementary Figure 11
Alternative Static 6 Layer Cascade	pMOD8-pGRR-r6-RGR-r1|pMOD6-pGRR-r5-yeGFP|pMOD4G-dcas9-mxi1|pMOD-LTR2-Bleo-r3r9-RGR-r6|pMOD-LTR2-Bleo-PGRR-r7-RGR-r10|pMOD8-pGRR-r10-RGR-r5|pMOD-HOKan-pGRR-r2-RGR-r7|pMOD6-pGRR-r1-RGR-r2	Supplementary Figure 11

## Sheet: Sequences
Sequence Name	Sequence
iRGR_i_pADH1	ggattctagaactagtggatctacaaaGGTTGAGGGACGGGCCATCATCTATCCCTGAAGAGACGAAGGCTTCGGCCAAGTCGAAACGGAAACGTCGGATAGTCGCCCGTCCCCCTGCNNNNNNNNNNNNNNNNNNNNgttttagagctagaaatagcaagttaaaataaggctagtccgttatcaacttgaaaaagtggcaccgagtcggtgcttttggccggcatggtcccagcctcctcgctggcgccggctgggcaacatgcttcggcatggcgaatgggactgataccgtcgacctcgagtc
iRGR_i_pGAL1	ggattctagaactagtggatctacaaaGCTTAGTGGGACGGGCCATCATCTATCCCTGAAGAGACGAAGGCTTCGGCCAAGTCGAAACGGAAACGTCGGATAGTCGCCCGTCCCATCTCCCNNNNNNNNNNNNNNNNNNNNgttttagagctagaaatagcaagttaaaataaggctagtccgttatcaacttgaaaaagtggcaccgagtcggtgcttttggccggcatggtcccagcctcctcgctggcgccggctgggcaacatgcttcggcatggcgaatgggactgataccgtcgacctcgagtc
iRGR_i_pGRR	ggattctagaactagtggatctacaaaTTTACACAGTGGGACGGGCCATCATCTATCCCTGAAGAGACGAAGGCTTCGGCCAAGTCGAAACGGAAACGTCGGATAGTCGCCCGTCCCACACNNNNNNNNNNNNNNNNNNNNgttttagagctagaaatagcaagttaaaataaggctagtccgttatcaacttgaaaaagtggcaccgagtcggtgcttttggccggcatggtcccagcctcctcgctggcgccggctgggcaacatgcttcggcatggcgaatgggactgataccgtcgacctcgagtc
pADH1	ccttaaccagattcgaaaagcggcAAGAAATGATGGTAAATGAAATAGGAAATCAAGGAGCATGAAGGCAAAAGACAAATATAAGGGTCGAACGAAAAATAAAGTGAAAAGTGTTGATATGATGTATTTGGCTTTGCGGCGCCGAAAAAACGAGTTTACGCAATTGCACAATCATGCTGACTCTGTGGCGGACCCGCGCTCTTGCCGGCCCGGCGATAACGCTGGGCGTGAGGCTGTGCCCGGCGGAGTTTTTTGCGCCTGCATTTTCCAAGGTTTACCCTGCGCTAAGGGGCGAGATTGGAGAAGCAATAAGAATGCCGGTTGGGGTTGCGATGATGACGACCACGACAACTGGTGTCATTATTTAAGTTGCCGAAAGAACCTGAGTGCATTTGCAAC…
pGALZ4	ccttaaccagattcgaaaagcggcTTATATTGAATTTTCAAAAATTCTTACTTTTTTTTTGGATGGACGCAAAGAAGTTTAATAATCATATTACATGGCATTACCACCATATACATATCCATATACATATCCATATCTAATCTTACTTATATGTTGTGGAAATGTAAAGAGCCCCATTATCTTAGCCTAAAAAAACCTTCTCTTTGGAACTTTCAGTAATACGCTTAACTGCTCATTGCTATATTGAAGTGCGGCCGCGGCGGAGGAGTGCGGCGGAGGAGGAGCGGCGGAGGAGTGCGGCGGAGGAGGAGCGGCGGAGGAGTGCGGCGGAGGAGTCTAGACCGTGCGTCCTCGTCTTCACCGGTCGCGTTCCTGAAACGCAGATGTGCCTCGCGCCGC…
pGRR_ij	ccttaaccagattcgaaaagcggcagtttatcattatcaatactcgccatttcaaagaatacgtaaataattaatagtagtgattttcctaactttatttagtcaaaaaattagccttttaattctgctgtaacccgtacatgcccaaaatagggggcgggttacacagaatatataacatcgtaggtgtctgggtgaacagtttattcctggcatccactaaatataatggagcccgctttttaagctggcatccagaaaaaaaaagaatcccagcaccaaaatattgttttcttcaccaaccatcagttcataggtccattctcttagcgcaactacagagaacaggggcacaaacaggcaaaaaacgggcacaacctcaatggagtgatgcaacct…
pMOD-HO-KanMX	tgataccgtcgacctcgagtctgataccgtcgacctcgagtcaattagttatgtcacgcttacattcacgccctccccccacatccgctctaaccgaaaaggaaggagttagacaacctgaagtctaggtccctatttatttttttatagttatgttagtattaagaacgttatttatatttcaaatttttcttttttttctgtacagacgcgtgtacgcatgtaacattatactgaaaaccttgcttgagaaggttttgggacgctcgaaggctttaatttgatgtcgtaataaccccgccccgacgccattttaagtccaaaggcacaattttacgttggaactaaacggtaaagatcaaatatcacctttattcttttttggtatgcatcgatttc…
pMOD-LTR1-NatMX_Backbone	tgataccgtcgacctcgagtctgataccgtcgacctcgagtcaattagttatgtcacgcttacattcacgccctccccccacatccgctctaaccgaaaaggaaggagttagacaacctgaagtctaggtccctatttatttttttatagttatgttagtattaagaacgttatttatatttcaaatttttcttttttttctgtacagacgcgtgtacgcatgtaacattatactgaaaaccttgcttgagaaggttttgggacgctcgaaggctttaatttgatgtcgtaataaccccgccccgGTGGTTATCACTTTCGGTTTTGATCCGGACAACCCCGGTTCGAATCCGGGTAGGACCTTTTTTATTCATTTTTACATAATATATGCTGAATATA…
pMOD-LTR2-Bleo_Backbone	tgataccgtcgacctcgagtcatgtaattagttatgtcacgcttacattcacgccctccccccacatccgctctaaccgaaaaggaaggagttagacaacctgaagtctaggtccctatttatttttttatagttatgttagtattaagaacgttatttatatttcaaatttttcttttttttctgtacagacgcgtgtacgcatgtaacattatactgaaaaccttgcttgagaaggttttgggacgctcgaaggctttaatttgatgtcgtaataaccccgccccgTTTGCGAAACCCTATGCTCTGTTGTTCGGATTTGAAATTTTAAAACTACATTAATGTGTTAGTTTTTCTTTCTTTCTTTCTTTGTCTTGACGTGATTTGGACTTCTGTCTT…
pMOD-LTR3-Hyg_Backbone.ape	tgataccgtcgacctcgagtctgataccgtcgacctcgagtcaattagttatgtcacgcttacattcacgccctccccccacatccgctctaaccgaaaaggaaggagttagacaacctgaagtctaggtccctatttatttttttatagttatgttagtattaagaacgttatttatatttcaaatttttcttttttttctgtacagacgcgtgtacgcatgtaacattatactgaaaaccttgcttgagaaggttttgggacgctcgaaggctttaatttgatgtcgtaataaccccgccccgCTACCCTGAGTGAGTGTATGAGAATGCTGATAATTGCCACAGTTTCTTTTTATGTTCCTTCCTTTTTTTCTAAGGATGTTTATTGTAGCAAATA…
pMOD4G-dCas9-Mxi1 full plasmid	tcgcgcgtttcggtgatgacggtgaaaacctctgacacatgcagctcccggagacggtcacagcttgtctgtaagcggatgccgggagcagacaagcccgtcagggcgcgtcagcgggtgttggcgggtgtcggggctggcttaactatgcggcatcagagcagattgtactgagagtgcaccagtttaaaccatttaatagaacagcatcgtaatatatgtgtactttgcagttatgacgccagatggcagtagtggaagatattctttattgaaaaatagcttgtcaccttacgtacaatcttgatccggagcttttctttttttgccgattaagaattaattcggtcgaaaaaagaaaaggagagggccaagagggagggcattggtgactattga…
pMOD6_Backbone	tgataccgtcgacctcgagtctgataccgtcgacctcgagtcaattagttatgtcacgcttacattcacgccctccccccacatccgctctaaccgaaaaggaaggagttagacaacctgaagtctaggtccctatttatttttttatagttatgttagtattaagaacgttatttatatttcaaatttttcttttttttctgtacagacgcgtgtacgcatgtaacattatactgaaaaccttgcttgagaaggttttgggacgctcgaaggctttaatttgatgtcgtaataaccccgccccgaaaactgtattataagtaaatgcatgtatactaaactcacaaattagagcttcaatttaattatatcagttattacccgggaatctcggtcgta…
pMOD8_Backbone	tgataccgtcgacctcgagtcaattagttatgtcacgcttacattcacgccctccccccacatccgctctaaccgaaaaggaaggagttagacaacctgaagtctaggtccctatttatttttttatagttatgttagtattaagaacgttatttatatttcaaatttttcttttttttctgtacagacgcgtgtacgcatgtaacattatactgaaaaccttgcttgagaaggttttgggacgctcgaaggctttaatttgatgtcgtaataaccccgccccgtgacaccgattatttaaagctgcagcatacgatatatatacatgtgtatatatgtatacctatgaatgtcagtaagtatgtatacgaacagtatgatactgaagatgacaaggta…
RGR_i	ggattctagaactagtggatctacaaaNNNNNNctgatgagtccgtgaggacgaaacgagtaagctcgtcNNNNNNNNNNNNNNNNNNNNgttttagagctagaaatagcaagttaaaataaggctagtccgttatcaacttgaaaaagtggcaccgagtcggtgcttttggccggcatggtcccagcctcctcgctggcgccggctgggcaacatgcttcggcatggcgaatgggactgataccgtcgacctcgagtc
yeGFP	ggattctagaactagtggatctacaaaatgtctaaaggtgaagaattattcactggtgttgtcccaattttggttgaattagatggtgatgttaatggtcacaaattttctgtctccggtgaaggtgaaggtgatgctacttacggtaaattgaccttaaaatttatttgtactactggtaaattgccagttccatggccaaccttagtcactactttcggttatggtgttcaatgttttgctagatacccagatcatatgaaacaacatgactttttcaagtctgccatgccagaaggttatgttcaagaaagaactatttttttcaaagatgacggtaactacaagaccagagctgaagtcaagtttgaaggtgataccttagttaatagaatcgaa…

## Sheet: Legend
Each portion of a plasmid’s name in this work has a specific meaning. As an example consider pMOD-LTR1-NatMX-pGRR-r3-RGR-r10. pMOD is the name of the standard backbone of the plasmids used in this work. It contains an E. coli origin of replication and the ampicillin resistance gene. With a pMEI digest the pMOD backbone is linearized allowing for yeast genomic integration of the gene cassette on t…
