# Supplementary material for: Digital logic circuits in yeast with CRISPR-dCas9 NOR gates
Source: Nat Commun. 2017 May 25;8:15459. doi: 10.1038/ncomms15459 (PMC5458518; doi:10.1038/ncomms15459)
Supplement: Supplementary Software 1 — R cytometry data processing scripts and mathematical modeling scripts [file ncomms15459-s3.zip]

Archive with 938 entries (902 files):
- Supplementary Software 1/
- Supplementary Software 1/.idea/
- Supplementary Software 1/.idea/CRISPRdCas9CircuitsModel.iml
- Supplementary Software 1/.idea/encodings.xml
- Supplementary Software 1/.idea/inspectionProfiles/
- Supplementary Software 1/.idea/inspectionProfiles/profiles_settings.xml
- Supplementary Software 1/.idea/misc.xml
- Supplementary Software 1/.idea/modules.xml
- Supplementary Software 1/.idea/workspace.xml
- Supplementary Software 1/__init__.py
- Supplementary Software 1/config.py
- Supplementary Software 1/config.pyc
- Supplementary Software 1/CytometryScripts.R
- __MACOSX/
- __MACOSX/Supplementary Software 1/
- __MACOSX/Supplementary Software 1/._CytometryScripts.R
- Supplementary Software 1/FittingScripts/
- Supplementary Software 1/FittingScripts/__init__.py
- Supplementary Software 1/FittingScripts/BoundParameters/
- Supplementary Software 1/FittingScripts/BoundParameters/bounds_templat_1layer.csv
- Supplementary Software 1/FittingScripts/BoundParameters/bounds_template.csv
- Supplementary Software 1/FittingScripts/BoundParameters/bounds_template_1.csv
- Supplementary Software 1/FittingScripts/BoundParameters/bounds_template_2.csv
- Supplementary Software 1/FittingScripts/BoundParameters/bounds_template_3.csv
- Supplementary Software 1/FittingScripts/BoundParameters/bounds_template_generic.csv
- Supplementary Software 1/FittingScripts/BoundParameters/bounds_template_high_n.csv
- Supplementary Software 1/FittingScripts/BoundParameters/bounds_template_kinetics.csv
- Supplementary Software 1/FittingScripts/CRISPRi_Fitting/
- Supplementary Software 1/FittingScripts/CRISPRi_Fitting/FinalResults/
- Supplementary Software 1/FittingScripts/CRISPRi_Fitting/FinalResults/20160919_c6Mxi1Dose copy.csv_CRISPRi_fits.pdf
- Supplementary Software 1/FittingScripts/CRISPRi_Fitting/FinalResults/_CRISPRi_model_fits.csv
- Supplementary Software 1/FittingScripts/CRISPRi_Fitting/FinalResults/crispri_fits.csv
- __MACOSX/Supplementary Software 1/FittingScripts/
- __MACOSX/Supplementary Software 1/FittingScripts/CRISPRi_Fitting/
- __MACOSX/Supplementary Software 1/FittingScripts/CRISPRi_Fitting/FinalResults/
- __MACOSX/Supplementary Software 1/FittingScripts/CRISPRi_Fitting/FinalResults/._crispri_fits.csv
- Supplementary Software 1/FittingScripts/CRISPRi_Fitting/FinalResults/CRISPRi_mean_std_for_plotting__20160330_CRISPRi_c7_BioRep.csv
- Supplementary Software 1/FittingScripts/CRISPRi_Fitting/FinalResults/CRISPRi_mean_std_for_plotting__20160509_Mxi1RGRc7Dose.csv
- Supplementary Software 1/FittingScripts/CRISPRi_Fitting/FinalResults/CRISPRi_mean_std_for_plotting__20160913_InducibleSteadyState_c3_dcas9.csv
- Supplementary Software 1/FittingScripts/CRISPRi_Fitting/FinalResults/CRISPRi_mean_std_for_plotting__20160913_InducibleSteadyState_c3_Mxi1.csv
- Supplementary Software 1/FittingScripts/CRISPRi_Fitting/FinalResults/CRISPRi_mean_std_for_plotting__20160919_c6Mxi1Dose copy.csv
- Supplementary Software 1/FittingScripts/CRISPRi_Fitting/FinalResults/CRISPRi_mean_std_for_plotting__20160919_Stericc6 copy.csv
- Supplementary Software 1/FittingScripts/CRISPRi_Fitting/FinalResults/crispri_plot.pdf
- Supplementary Software 1/FittingScripts/CRISPRi_Fitting/ProcessedData/
- Supplementary Software 1/FittingScripts/CRISPRi_Fitting/ProcessedData/combined_data.csv
- Supplementary Software 1/FittingScripts/CRISPRi_Fitting/ProcessedData/ExperimentByRep/
- Supplementary Software 1/FittingScripts/CRISPRi_Fitting/ProcessedData/ExperimentByRep/FL1.Amean_rep1_normalized_20160330_CRISPRi_c7_BioRep.csv
- Supplementary Software 1/FittingScripts/CRISPRi_Fitting/ProcessedData/ExperimentByRep/FL1.Amean_rep1_normalized_20160509_Mxi1RGRc7Dose.csv
- Supplementary Software 1/FittingScripts/CRISPRi_Fitting/ProcessedData/ExperimentByRep/FL1.Amean_rep1_normalized_20160913_InducibleSteadyState_c3_dcas9.csv
- Supplementary Software 1/FittingScripts/CRISPRi_Fitting/ProcessedData/ExperimentByRep/FL1.Amean_rep1_normalized_20160913_InducibleSteadyState_c3_Mxi1.csv
- Supplementary Software 1/FittingScripts/CRISPRi_Fitting/ProcessedData/ExperimentByRep/FL1.Amean_rep1_normalized_20160919_c6Mxi1Dose copy.csv
- Supplementary Software 1/FittingScripts/CRISPRi_Fitting/ProcessedData/ExperimentByRep/FL1.Amean_rep1_normalized_20160919_Stericc6 copy.csv
- Supplementary Software 1/FittingScripts/CRISPRi_Fitting/ProcessedData/ExperimentByRep/FL1.Amean_rep2_normalized_20160330_CRISPRi_c7_BioRep.csv
- Supplementary Software 1/FittingScripts/CRISPRi_Fitting/ProcessedData/ExperimentByRep/FL1.Amean_rep2_normalized_20160509_Mxi1RGRc7Dose.csv
- Supplementary Software 1/FittingScripts/CRISPRi_Fitting/ProcessedData/ExperimentByRep/FL1.Amean_rep2_normalized_20160913_InducibleSteadyState_c3_dcas9.csv
- Supplementary Software 1/FittingScripts/CRISPRi_Fitting/ProcessedData/ExperimentByRep/FL1.Amean_rep2_normalized_20160913_InducibleSteadyState_c3_Mxi1.csv
- Supplementary Software 1/FittingScripts/CRISPRi_Fitting/ProcessedData/ExperimentByRep/FL1.Amean_rep2_normalized_20160919_c6Mxi1Dose copy.csv
- Supplementary Software 1/FittingScripts/CRISPRi_Fitting/ProcessedData/ExperimentByRep/FL1.Amean_rep2_normalized_20160919_Stericc6 copy.csv
- Supplementary Software 1/FittingScripts/CRISPRi_Fitting/ProcessedData/ExperimentByRep/FL1.Amean_rep3_normalized_20160330_CRISPRi_c7_BioRep.csv
- Supplementary Software 1/FittingScripts/CRISPRi_Fitting/ProcessedData/ExperimentByRep/FL1.Amean_rep3_normalized_20160509_Mxi1RGRc7Dose.csv
- Supplementary Software 1/FittingScripts/CRISPRi_Fitting/ProcessedData/ExperimentByRep/FL1.Amean_rep3_normalized_20160913_InducibleSteadyState_c3_dcas9.csv
- Supplementary Software 1/FittingScripts/CRISPRi_Fitting/ProcessedData/ExperimentByRep/FL1.Amean_rep3_normalized_20160913_InducibleSteadyState_c3_Mxi1.csv
- Supplementary Software 1/FittingScripts/CRISPRi_Fitting/ProcessedData/ExperimentByRep/FL1.Amean_rep3_normalized_20160919_c6Mxi1Dose copy.csv
- Supplementary Software 1/FittingScripts/CRISPRi_Fitting/ProcessedData/ExperimentByRep/FL1.Amean_rep3_normalized_20160919_Stericc6 copy.csv
- Supplementary Software 1/FittingScripts/CRISPRi_Fitting/ProcessedData/processed_20160330_CRISPRi_c7_BioRep.csv
- Supplementary Software 1/FittingScripts/CRISPRi_Fitting/ProcessedData/processed_20160509_Mxi1RGRc7Dose.csv
- Supplementary Software 1/FittingScripts/CRISPRi_Fitting/ProcessedData/processed_20160913_InducibleSteadyState_c3_dcas9.csv
- Supplementary Software 1/FittingScripts/CRISPRi_Fitting/ProcessedData/processed_20160913_InducibleSteadyState_c3_Mxi1.csv
- Supplementary Software 1/FittingScripts/CRISPRi_Fitting/ProcessedData/processed_20160919_c6Mxi1Dose copy.csv
- Supplementary Software 1/FittingScripts/CRISPRi_Fitting/ProcessedData/processed_20160919_Stericc6 copy.csv
- Supplementary Software 1/FittingScripts/CRISPRi_Fitting/ProcessedData/SummaryDataForPlotting/
- Supplementary Software 1/FittingScripts/CRISPRi_Fitting/ProcessedData/SummaryDataForPlotting/exp_summary_for_plotting_20160330_CRISPRi_c7_BioRep.csv
- Supplementary Software 1/FittingScripts/CRISPRi_Fitting/ProcessedData/SummaryDataForPlotting/exp_summary_for_plotting_20160509_Mxi1RGRc7Dose.csv
- Supplementary Software 1/FittingScripts/CRISPRi_Fitting/ProcessedData/SummaryDataForPlotting/exp_summary_for_plotting_20160913_InducibleSteadyState_c3_dcas9.csv
- Supplementary Software 1/FittingScripts/CRISPRi_Fitting/ProcessedData/SummaryDataForPlotting/exp_summary_for_plotting_20160913_InducibleSteadyState_c3_Mxi1.csv
- Supplementary Software 1/FittingScripts/CRISPRi_Fitting/ProcessedData/SummaryDataForPlotting/exp_summary_for_plotting_20160919_c6Mxi1Dose copy.csv
- Supplementary Software 1/FittingScripts/CRISPRi_Fitting/ProcessedData/SummaryDataForPlotting/exp_summary_for_plotting_20160919_Stericc6 copy.csv
- Supplementary Software 1/FittingScripts/FittingScript_GenericInput.py
- Supplementary Software 1/FittingScripts/InputParameters/
- Supplementary Software 1/FittingScripts/InputParameters/input_crispri_exp1.csv
- Supplementary Software 1/FittingScripts/InputParameters/input_file_template.csv
- Supplementary Software 1/FittingScripts/InputParameters/input_kinetics.csv
- Supplementary Software 1/FittingScripts/InputParameters/input_steadystate_exp1.csv
- Supplementary Software 1/FittingScripts/InputParameters/input_steadystate_exp2.csv
- Supplementary Software 1/FittingScripts/InputParameters/input_steadystate_exp3.csv
- Supplementary Software 1/FittingScripts/Log/
- Supplementary Software 1/FittingScripts/README
- Supplementary Software 1/FittingScripts/Results/
- Supplementary Software 1/FittingScripts/Results/Output/
- Supplementary Software 1/FittingScripts/Results/Output/bounds_template_1_0_steadystate_2016-04-15-23-33-13_1460788393171007.csv
- Supplementary Software 1/FittingScripts/Results/Output/bounds_template_1_0_steadystate_2016-04-15-23-33-47_1460788427955099.csv
- Supplementary Software 1/FittingScripts/Results/Output/bounds_template_1_0_steadystate_2016-04-15-23-34-19_1460788459437861.csv
- Supplementary Software 1/FittingScripts/Results/Output/bounds_template_1_0_steadystate_2016-04-15-23-35-13_1460788513529432.csv
- Supplementary Software 1/FittingScripts/Results/Output/bounds_template_1_all_steadystate_2016-04-15-23-29-47_1460788187348538.csv
- Supplementary Software 1/FittingScripts/Results/Output/bounds_template_1_all_steadystate_2016-04-15-23-30-43_1460788243363189.csv
- Supplementary Software 1/FittingScripts/Results/Output/bounds_template_1_all_steadystate_2016-04-15-23-30-59_1460788259233648.csv
- Supplementary Software 1/FittingScripts/Results/Output/bounds_template_1_all_steadystate_2016-04-15-23-32-11_1460788331886336.csv
- Supplementary Software 1/FittingScripts/Results/Output/bounds_template_1_all_steadystate_2016-04-15-23-32-30_1460788350459501.csv
- Supplementary Software 1/FittingScripts/Results/Output/bounds_template_3_0_steadystate_2017-03-20-10-28-03_1490030883483881.csv
- Supplementary Software 1/FittingScripts/Results/Output/example_input_dose_1_steadystate_2016-04-15-11-34-29_1460745269611107.csv
- Supplementary Software 1/FittingScripts/Results/Output/example_input_dose_1_steadystate_2016-04-15-11-34-29_1460745269611107.png
- Supplementary Software 1/FittingScripts/Results/Output/example_input_dose_1_steadystate_2016-04-15-11-35-48_1460745348613042.csv
- Supplementary Software 1/FittingScripts/Results/Output/example_input_dose_1_steadystate_2016-04-15-11-35-48_1460745348613042.png
- Supplementary Software 1/FittingScripts/Results/Output/example_input_dose_1_steadystate_2016-04-15-11-36-45_1460745405405926.csv
- Supplementary Software 1/FittingScripts/Results/Output/example_input_dose_1_steadystate_2016-04-15-11-36-45_1460745405405926.png
- Supplementary Software 1/FittingScripts/Results/Output/exp1_dose_0_steadystate_2016-04-15-23-35-13_1460788513529432.csv
- Supplementary Software 1/FittingScripts/Results/Output/exp1_dose_0_steadystate_2016-04-15-23-35-13_1460788513529432.png
- Supplementary Software 1/FittingScripts/Results/Output/exp1_dose_0_steadystate_2017-03-20-10-28-03_1490030883483881.csv
- Supplementary Software 1/FittingScripts/Results/Output/exp1_dose_0_steadystate_2017-03-20-10-28-03_1490030883483881.png
- Supplementary Software 1/FittingScripts/Results/Output/FittingScript_DoseExp1_20160330.py_model_image_2016-04-01-12-26-42_1459538802564563.png
- Supplementary Software 1/FittingScripts/Results/Output/FittingScript_DoseExp1_20160330.py_model_image_2016-04-01-18-58-20_1459562300424089.png
- Supplementary Software 1/FittingScripts/Results/Output/FittingScript_DoseExp1_20160330.py_model_image_2016-04-01-21-19-15_1459570755367534.png
- Supplementary Software 1/FittingScripts/Results/Output/FittingScript_DoseExp1_20160330.py_model_image_2016-04-01-23-46-11_1459579571630960.png
- Supplementary Software 1/FittingScripts/Results/Output/FittingScript_DoseExp1_20160330.py_model_image_2016-04-02-01-41-46_1459586506981830.png
- Supplementary Software 1/FittingScripts/Results/Output/FittingScript_DoseExp1_20160330.py_model_image_2016-04-02-03-49-26_1459594166877957.png
- Supplementary Software 1/FittingScripts/Results/Output/FittingScript_DoseExp1_20160330.py_model_image_2016-04-02-06-20-04_1459603204672098.png
- Supplementary Software 1/FittingScripts/Results/Output/FittingScript_DoseExp1_20160330.py_model_image_2016-04-02-08-37-33_1459611453428725.png
- Supplementary Software 1/FittingScripts/Results/Output/FittingScript_DoseExp1_20160330.py_model_image_2016-04-02-11-29-58_1459621798490186.png
- Supplementary Software 1/FittingScripts/Results/Output/FittingScript_DoseExp1_20160330.py_model_image_2016-04-02-14-11-07_1459631467556026.png
- Supplementary Software 1/FittingScripts/Results/Output/FittingScript_DoseExp1_20160330.py_model_image_2016-04-02-16-33-52_1459640032021555.png
- Supplementary Software 1/FittingScripts/Results/Output/FittingScript_DoseExp1_20160330.py_model_image_2016-04-02-20-07-13_1459652833807953.png
- Supplementary Software 1/FittingScripts/Results/Output/FittingScript_DoseExp1_20160330.py_model_image_2016-04-02-22-13-55_1459660435959097.png
- Supplementary Software 1/FittingScripts/Results/Output/FittingScript_DoseExp1_20160330.py_model_image_2016-04-03-00-33-53_1459668833315539.png
- Supplementary Software 1/FittingScripts/Results/Output/FittingScript_DoseExp1_20160330.py_model_image_2016-04-03-02-46-39_1459676799238535.png
- Supplementary Software 1/FittingScripts/Results/Output/FittingScript_DoseExp1_20160330.py_model_image_2016-04-03-05-27-32_1459686452245637.png
- Supplementary Software 1/FittingScripts/Results/Output/FittingScript_DoseExp1_20160330.py_model_image_2016-04-03-08-02-19_1459695739186334.png
- Supplementary Software 1/FittingScripts/Results/Output/FittingScript_DoseExp1_20160330.py_model_image_2016-04-03-10-36-00_1459704960245009.png
- Supplementary Software 1/FittingScripts/Results/Output/FittingScript_DoseExp1_20160330.py_model_image_2016-04-03-14-56-43_1459720603727201.png
- Supplementary Software 1/FittingScripts/Results/Output/FittingScript_DoseExp1_20160330.py_model_image_2016-04-03-17-24-58_1459729498175931.png
- Supplementary Software 1/FittingScripts/Results/Output/FittingScript_DoseExp1_20160330.py_model_image_2016-04-03-20-12-09_1459739529623110.png
- Supplementary Software 1/FittingScripts/Results/Output/FittingScript_DoseExp1_20160330.py_model_image_2016-04-03-22-52-50_1459749170938957.png
- Supplementary Software 1/FittingScripts/Results/Output/FittingScript_DoseExp1_20160330.py_model_image_2016-04-04-00-55-23_1459756523367027.png
- Supplementary Software 1/FittingScripts/Results/Output/FittingScript_DoseExp1_20160330.py_model_image_2016-04-04-03-26-48_1459765608124732.png
- Supplementary Software 1/FittingScripts/Results/Output/FittingScript_DoseExp1_20160330.py_model_image_2016-04-04-06-40-17_1459777217468674.png
- Supplementary Software 1/FittingScripts/Results/Output/FittingScript_DoseExp1_20160330.py_result_2016-04-01-12-26-42_1459538802564563.pkl
- Supplementary Software 1/FittingScripts/Results/Output/FittingScript_DoseExp1_20160330.py_result_2016-04-01-18-58-20_1459562300424089.pkl
- Supplementary Software 1/FittingScripts/Results/Output/FittingScript_DoseExp1_20160330.py_result_2016-04-01-21-19-15_1459570755367534.pkl
- Supplementary Software 1/FittingScripts/Results/Output/FittingScript_DoseExp1_20160330.py_result_2016-04-01-23-46-11_1459579571630960.pkl
- Supplementary Software 1/FittingScripts/Results/Output/FittingScript_DoseExp1_20160330.py_result_2016-04-02-01-41-46_1459586506981830.pkl
- Supplementary Software 1/FittingScripts/Results/Output/FittingScript_DoseExp1_20160330.py_result_2016-04-02-03-49-26_1459594166877957.pkl
- Supplementary Software 1/FittingScripts/Results/Output/FittingScript_DoseExp1_20160330.py_result_2016-04-02-06-20-04_1459603204672098.pkl
- Supplementary Software 1/FittingScripts/Results/Output/FittingScript_DoseExp1_20160330.py_result_2016-04-02-08-37-33_1459611453428725.pkl
- Supplementary Software 1/FittingScripts/Results/Output/FittingScript_DoseExp1_20160330.py_result_2016-04-02-11-29-58_1459621798490186.pkl
- Supplementary Software 1/FittingScripts/Results/Output/FittingScript_DoseExp1_20160330.py_result_2016-04-02-14-11-07_1459631467556026.pkl
- Supplementary Software 1/FittingScripts/Results/Output/FittingScript_DoseExp1_20160330.py_result_2016-04-02-16-33-52_1459640032021555.pkl
- Supplementary Software 1/FittingScripts/Results/Output/FittingScript_DoseExp1_20160330.py_result_2016-04-02-20-07-13_1459652833807953.pkl
- Supplementary Software 1/FittingScripts/Results/Output/FittingScript_DoseExp1_20160330.py_result_2016-04-02-22-13-55_1459660435959097.pkl
- Supplementary Software 1/FittingScripts/Results/Output/FittingScript_DoseExp1_20160330.py_result_2016-04-03-00-33-53_1459668833315539.pkl
- Supplementary Software 1/FittingScripts/Results/Output/FittingScript_DoseExp1_20160330.py_result_2016-04-03-02-46-39_1459676799238535.pkl
- Supplementary Software 1/FittingScripts/Results/Output/FittingScript_DoseExp1_20160330.py_result_2016-04-03-05-27-32_1459686452245637.pkl
- Supplementary Software 1/FittingScripts/Results/Output/FittingScript_DoseExp1_20160330.py_result_2016-04-03-08-02-19_1459695739186334.pkl
- Supplementary Software 1/FittingScripts/Results/Output/FittingScript_DoseExp1_20160330.py_result_2016-04-03-10-36-00_1459704960245009.pkl
- Supplementary Software 1/FittingScripts/Results/Output/FittingScript_DoseExp1_20160330.py_result_2016-04-03-14-56-43_1459720603727201.pkl
- Supplementary Software 1/FittingScripts/Results/Output/FittingScript_DoseExp1_20160330.py_result_2016-04-03-17-24-58_1459729498175931.pkl
- Supplementary Software 1/FittingScripts/Results/Output/FittingScript_DoseExp1_20160330.py_result_2016-04-03-20-12-09_1459739529623110.pkl
- Supplementary Software 1/FittingScripts/Results/Output/FittingScript_DoseExp1_20160330.py_result_2016-04-03-22-52-50_1459749170938957.pkl
- Supplementary Software 1/FittingScripts/Results/Output/FittingScript_DoseExp1_20160330.py_result_2016-04-04-00-55-23_1459756523367027.pkl
- Supplementary Software 1/FittingScripts/Results/Output/FittingScript_DoseExp1_20160330.py_result_2016-04-04-03-26-48_1459765608124732.pkl
- Supplementary Software 1/FittingScripts/Results/Output/FittingScript_DoseExp1_20160330.py_solution_2016-04-01-12-26-42_1459538802564563.csv
- Supplementary Software 1/FittingScripts/Results/Output/FittingScript_DoseExp1_20160330.py_solution_2016-04-01-18-58-20_1459562300424089.csv
- Supplementary Software 1/FittingScripts/Results/Output/FittingScript_DoseExp1_20160330.py_solution_2016-04-01-21-19-15_1459570755367534.csv
- Supplementary Software 1/FittingScripts/Results/Output/FittingScript_DoseExp1_20160330.py_solution_2016-04-01-23-46-11_1459579571630960.csv
- Supplementary Software 1/FittingScripts/Results/Output/FittingScript_DoseExp1_20160330.py_solution_2016-04-02-01-41-46_1459586506981830.csv
- Supplementary Software 1/FittingScripts/Results/Output/FittingScript_DoseExp1_20160330.py_solution_2016-04-02-03-49-26_1459594166877957.csv
- Supplementary Software 1/FittingScripts/Results/Output/FittingScript_DoseExp1_20160330.py_solution_2016-04-02-06-20-04_1459603204672098.csv
- Supplementary Software 1/FittingScripts/Results/Output/FittingScript_DoseExp1_20160330.py_solution_2016-04-02-08-37-33_1459611453428725.csv
- Supplementary Software 1/FittingScripts/Results/Output/FittingScript_DoseExp1_20160330.py_solution_2016-04-02-11-29-58_1459621798490186.csv
- Supplementary Software 1/FittingScripts/Results/Output/FittingScript_DoseExp1_20160330.py_solution_2016-04-02-14-11-07_1459631467556026.csv
- Supplementary Software 1/FittingScripts/Results/Output/FittingScript_DoseExp1_20160330.py_solution_2016-04-02-16-33-52_1459640032021555.csv
- Supplementary Software 1/FittingScripts/Results/Output/FittingScript_DoseExp1_20160330.py_solution_2016-04-02-20-07-13_1459652833807953.csv
- Supplementary Software 1/FittingScripts/Results/Output/FittingScript_DoseExp1_20160330.py_solution_2016-04-02-22-13-55_1459660435959097.csv
- Supplementary Software 1/FittingScripts/Results/Output/FittingScript_DoseExp1_20160330.py_solution_2016-04-03-00-33-53_1459668833315539.csv
- Supplementary Software 1/FittingScripts/Results/Output/FittingScript_DoseExp1_20160330.py_solution_2016-04-03-02-46-39_1459676799238535.csv
- Supplementary Software 1/FittingScripts/Results/Output/FittingScript_DoseExp1_20160330.py_solution_2016-04-03-05-27-32_1459686452245637.csv
- Supplementary Software 1/FittingScripts/Results/Output/FittingScript_DoseExp1_20160330.py_solution_2016-04-03-08-02-19_1459695739186334.csv
- Supplementary Software 1/FittingScripts/Results/Output/FittingScript_DoseExp1_20160330.py_solution_2016-04-03-10-36-00_1459704960245009.csv
- Supplementary Software 1/FittingScripts/Results/Output/FittingScript_DoseExp1_20160330.py_solution_2016-04-03-14-56-43_1459720603727201.csv
- Supplementary Software 1/FittingScripts/Results/Output/FittingScript_DoseExp1_20160330.py_solution_2016-04-03-17-24-58_1459729498175931.csv
- Supplementary Software 1/FittingScripts/Results/Output/FittingScript_DoseExp1_20160330.py_solution_2016-04-03-20-12-09_1459739529623110.csv
- Supplementary Software 1/FittingScripts/Results/Output/FittingScript_DoseExp1_20160330.py_solution_2016-04-03-22-52-50_1459749170938957.csv
- Supplementary Software 1/FittingScripts/Results/Output/FittingScript_DoseExp1_20160330.py_solution_2016-04-04-00-55-23_1459756523367027.csv
- Supplementary Software 1/FittingScripts/Results/Output/FittingScript_DoseExp1_20160330.py_solution_2016-04-04-03-26-48_1459765608124732.csv
- Supplementary Software 1/FittingScripts/Results/Output/FittingScript_DoseExp1_20160330.py_solution_2016-04-04-06-40-17_1459777217468674.csv
- Supplementary Software 1/FittingScripts/Results/Output/FittingScript_DoseExp2_20160330.py_model_image_2016-04-01-12-26-48_1459538808647907.png
- Supplementary Software 1/FittingScripts/Results/Output/FittingScript_DoseExp2_20160330.py_model_image_2016-04-01-17-12-58_1459555978528267.png
- Supplementary Software 1/FittingScripts/Results/Output/FittingScript_DoseExp2_20160330.py_model_image_2016-04-01-21-53-03_1459572783123379.png
- Supplementary Software 1/FittingScripts/Results/Output/FittingScript_DoseExp2_20160330.py_model_image_2016-04-02-00-51-12_1459583472139206.png
- Supplementary Software 1/FittingScripts/Results/Output/FittingScript_DoseExp2_20160330.py_model_image_2016-04-02-03-50-08_1459594208486466.png
- Supplementary Software 1/FittingScripts/Results/Output/FittingScript_DoseExp2_20160330.py_model_image_2016-04-02-07-04-17_1459605857570675.png
- Supplementary Software 1/FittingScripts/Results/Output/FittingScript_DoseExp2_20160330.py_model_image_2016-04-02-11-53-42_1459623222618295.png
- Supplementary Software 1/FittingScripts/Results/Output/FittingScript_DoseExp2_20160330.py_model_image_2016-04-02-15-01-39_1459634499752606.png
- Supplementary Software 1/FittingScripts/Results/Output/FittingScript_DoseExp2_20160330.py_model_image_2016-04-02-18-58-40_1459648720451950.png
- Supplementary Software 1/FittingScripts/Results/Output/FittingScript_DoseExp2_20160330.py_model_image_2016-04-02-21-56-08_1459659368244087.png
- Supplementary Software 1/FittingScripts/Results/Output/FittingScript_DoseExp2_20160330.py_model_image_2016-04-03-01-53-36_1459673616316402.png
- Supplementary Software 1/FittingScripts/Results/Output/FittingScript_DoseExp2_20160330.py_model_image_2016-04-03-05-03-44_1459685024120765.png
- Supplementary Software 1/FittingScripts/Results/Output/FittingScript_DoseExp2_20160330.py_model_image_2016-04-03-07-47-31_1459694851881083.png
- Supplementary Software 1/FittingScripts/Results/Output/FittingScript_DoseExp2_20160330.py_model_image_2016-04-03-11-36-52_1459708612971475.png
- Supplementary Software 1/FittingScripts/Results/Output/FittingScript_DoseExp2_20160330.py_model_image_2016-04-03-14-46-44_1459720004709487.png
- Supplementary Software 1/FittingScripts/Results/Output/FittingScript_DoseExp2_20160330.py_model_image_2016-04-03-17-28-04_1459729684708436.png
- Supplementary Software 1/FittingScripts/Results/Output/FittingScript_DoseExp2_20160330.py_model_image_2016-04-03-20-58-22_1459742302030100.png
- Supplementary Software 1/FittingScripts/Results/Output/FittingScript_DoseExp2_20160330.py_model_image_2016-04-04-01-58-49_1459760329041702.png
- Supplementary Software 1/FittingScripts/Results/Output/FittingScript_DoseExp2_20160330.py_model_image_2016-04-04-06-49-25_1459777765712797.png
- Supplementary Software 1/FittingScripts/Results/Output/FittingScript_DoseExp2_20160330.py_result_2016-04-01-12-26-48_1459538808647907.pkl
- Supplementary Software 1/FittingScripts/Results/Output/FittingScript_DoseExp2_20160330.py_result_2016-04-01-17-12-58_1459555978528267.pkl
- Supplementary Software 1/FittingScripts/Results/Output/FittingScript_DoseExp2_20160330.py_result_2016-04-01-21-53-03_1459572783123379.pkl
- Supplementary Software 1/FittingScripts/Results/Output/FittingScript_DoseExp2_20160330.py_result_2016-04-02-00-51-12_1459583472139206.pkl
- Supplementary Software 1/FittingScripts/Results/Output/FittingScript_DoseExp2_20160330.py_result_2016-04-02-03-50-08_1459594208486466.pkl
- Supplementary Software 1/FittingScripts/Results/Output/FittingScript_DoseExp2_20160330.py_result_2016-04-02-07-04-17_1459605857570675.pkl
- Supplementary Software 1/FittingScripts/Results/Output/FittingScript_DoseExp2_20160330.py_result_2016-04-02-11-53-42_1459623222618295.pkl
- Supplementary Software 1/FittingScripts/Results/Output/FittingScript_DoseExp2_20160330.py_result_2016-04-02-15-01-39_1459634499752606.pkl
- Supplementary Software 1/FittingScripts/Results/Output/FittingScript_DoseExp2_20160330.py_result_2016-04-02-18-58-40_1459648720451950.pkl
- Supplementary Software 1/FittingScripts/Results/Output/FittingScript_DoseExp2_20160330.py_result_2016-04-02-21-56-08_1459659368244087.pkl
- Supplementary Software 1/FittingScripts/Results/Output/FittingScript_DoseExp2_20160330.py_result_2016-04-03-01-53-36_1459673616316402.pkl
- Supplementary Software 1/FittingScripts/Results/Output/FittingScript_DoseExp2_20160330.py_result_2016-04-03-05-03-44_1459685024120765.pkl
- Supplementary Software 1/FittingScripts/Results/Output/FittingScript_DoseExp2_20160330.py_result_2016-04-03-07-47-31_1459694851881083.pkl
- Supplementary Software 1/FittingScripts/Results/Output/FittingScript_DoseExp2_20160330.py_result_2016-04-03-11-36-52_1459708612971475.pkl
- Supplementary Software 1/FittingScripts/Results/Output/FittingScript_DoseExp2_20160330.py_result_2016-04-03-14-46-44_1459720004709487.pkl
- Supplementary Software 1/FittingScripts/Results/Output/FittingScript_DoseExp2_20160330.py_result_2016-04-03-17-28-04_1459729684708436.pkl
- Supplementary Software 1/FittingScripts/Results/Output/FittingScript_DoseExp2_20160330.py_result_2016-04-03-20-58-22_1459742302030100.pkl
- Supplementary Software 1/FittingScripts/Results/Output/FittingScript_DoseExp2_20160330.py_result_2016-04-04-01-58-49_1459760329041702.pkl
- Supplementary Software 1/FittingScripts/Results/Output/FittingScript_DoseExp2_20160330.py_solution_2016-04-01-12-26-48_1459538808647907.csv
- Supplementary Software 1/FittingScripts/Results/Output/FittingScript_DoseExp2_20160330.py_solution_2016-04-01-17-12-58_1459555978528267.csv
- Supplementary Software 1/FittingScripts/Results/Output/FittingScript_DoseExp2_20160330.py_solution_2016-04-01-21-53-03_1459572783123379.csv
- Supplementary Software 1/FittingScripts/Results/Output/FittingScript_DoseExp2_20160330.py_solution_2016-04-02-00-51-12_1459583472139206.csv
- Supplementary Software 1/FittingScripts/Results/Output/FittingScript_DoseExp2_20160330.py_solution_2016-04-02-03-50-08_1459594208486466.csv
- Supplementary Software 1/FittingScripts/Results/Output/FittingScript_DoseExp2_20160330.py_solution_2016-04-02-07-04-17_1459605857570675.csv
- Supplementary Software 1/FittingScripts/Results/Output/FittingScript_DoseExp2_20160330.py_solution_2016-04-02-11-53-42_1459623222618295.csv
- Supplementary Software 1/FittingScripts/Results/Output/FittingScript_DoseExp2_20160330.py_solution_2016-04-02-15-01-39_1459634499752606.csv
- Supplementary Software 1/FittingScripts/Results/Output/FittingScript_DoseExp2_20160330.py_solution_2016-04-02-18-58-40_1459648720451950.csv
- Supplementary Software 1/FittingScripts/Results/Output/FittingScript_DoseExp2_20160330.py_solution_2016-04-02-21-56-08_1459659368244087.csv
- Supplementary Software 1/FittingScripts/Results/Output/FittingScript_DoseExp2_20160330.py_solution_2016-04-03-01-53-36_1459673616316402.csv
- Supplementary Software 1/FittingScripts/Results/Output/FittingScript_DoseExp2_20160330.py_solution_2016-04-03-05-03-44_1459685024120765.csv
- Supplementary Software 1/FittingScripts/Results/Output/FittingScript_DoseExp2_20160330.py_solution_2016-04-03-07-47-31_1459694851881083.csv
- Supplementary Software 1/FittingScripts/Results/Output/FittingScript_DoseExp2_20160330.py_solution_2016-04-03-11-36-52_1459708612971475.csv
- Supplementary Software 1/FittingScripts/Results/Output/FittingScript_DoseExp2_20160330.py_solution_2016-04-03-14-46-44_1459720004709487.csv
- Supplementary Software 1/FittingScripts/Results/Output/FittingScript_DoseExp2_20160330.py_solution_2016-04-03-17-28-04_1459729684708436.csv
- Supplementary Software 1/FittingScripts/Results/Output/FittingScript_DoseExp2_20160330.py_solution_2016-04-03-20-58-22_1459742302030100.csv
- Supplementary Software 1/FittingScripts/Results/Output/FittingScript_DoseExp2_20160330.py_solution_2016-04-04-01-58-49_1459760329041702.csv
- Supplementary Software 1/FittingScripts/Results/Output/FittingScript_DoseExp2_20160330.py_solution_2016-04-04-06-49-25_1459777765712797.csv
- Supplementary Software 1/FittingScripts/Results/Output/FittingScript_DoseExp3_20160330.py_model_image_2016-04-01-12-26-52_1459538812737452.png
- Supplementary Software 1/FittingScripts/Results/Output/FittingScript_DoseExp3_20160330.py_model_image_2016-04-01-17-01-35_1459555295622418.png
- Supplementary Software 1/FittingScripts/Results/Output/FittingScript_DoseExp3_20160330.py_model_image_2016-04-01-19-34-23_1459564463699416.png
- Supplementary Software 1/FittingScripts/Results/Output/FittingScript_DoseExp3_20160330.py_model_image_2016-04-01-22-33-12_1459575192191198.png
- Supplementary Software 1/FittingScripts/Results/Output/FittingScript_DoseExp3_20160330.py_model_image_2016-04-02-02-24-34_1459589074500830.png
- Supplementary Software 1/FittingScripts/Results/Output/FittingScript_DoseExp3_20160330.py_model_image_2016-04-02-05-37-05_1459600625505524.png
- Supplementary Software 1/FittingScripts/Results/Output/FittingScript_DoseExp3_20160330.py_model_image_2016-04-02-08-59-53_1459612793640802.png
- Supplementary Software 1/FittingScripts/Results/Output/FittingScript_DoseExp3_20160330.py_model_image_2016-04-02-12-09-33_1459624173742716.png
- Supplementary Software 1/FittingScripts/Results/Output/FittingScript_DoseExp3_20160330.py_model_image_2016-04-02-15-29-51_1459636191234952.png
- Supplementary Software 1/FittingScripts/Results/Output/FittingScript_DoseExp3_20160330.py_model_image_2016-04-02-18-32-13_1459647133625355.png
- Supplementary Software 1/FittingScripts/Results/Output/FittingScript_DoseExp3_20160330.py_model_image_2016-04-02-21-36-05_1459658165038971.png
- Supplementary Software 1/FittingScripts/Results/Output/FittingScript_DoseExp3_20160330.py_model_image_2016-04-03-02-29-52_1459675792975787.png
- Supplementary Software 1/FittingScripts/Results/Output/FittingScript_DoseExp3_20160330.py_model_image_2016-04-03-05-50-29_1459687829480170.png
- Supplementary Software 1/FittingScripts/Results/Output/FittingScript_DoseExp3_20160330.py_model_image_2016-04-03-09-42-04_1459701724976278.png
- Supplementary Software 1/FittingScripts/Results/Output/FittingScript_DoseExp3_20160330.py_model_image_2016-04-03-12-33-27_1459712007464696.png
- Supplementary Software 1/FittingScripts/Results/Output/FittingScript_DoseExp3_20160330.py_model_image_2016-04-03-15-27-53_1459722473591413.png
- Supplementary Software 1/FittingScripts/Results/Output/FittingScript_DoseExp3_20160330.py_model_image_2016-04-03-18-19-51_1459732791911169.png
- Supplementary Software 1/FittingScripts/Results/Output/FittingScript_DoseExp3_20160330.py_model_image_2016-04-03-21-45-09_1459745109829235.png
- Supplementary Software 1/FittingScripts/Results/Output/FittingScript_DoseExp3_20160330.py_model_image_2016-04-04-00-27-37_1459754857945709.png
- Supplementary Software 1/FittingScripts/Results/Output/FittingScript_DoseExp3_20160330.py_model_image_2016-04-04-02-57-06_1459763826329661.png
- Supplementary Software 1/FittingScripts/Results/Output/FittingScript_DoseExp3_20160330.py_model_image_2016-04-04-07-34-11_1459780451121117.png
- Supplementary Software 1/FittingScripts/Results/Output/FittingScript_DoseExp3_20160330.py_result_2016-04-01-12-26-52_1459538812737452.pkl
- Supplementary Software 1/FittingScripts/Results/Output/FittingScript_DoseExp3_20160330.py_result_2016-04-01-17-01-35_1459555295622418.pkl
- Supplementary Software 1/FittingScripts/Results/Output/FittingScript_DoseExp3_20160330.py_result_2016-04-01-19-34-23_1459564463699416.pkl
- Supplementary Software 1/FittingScripts/Results/Output/FittingScript_DoseExp3_20160330.py_result_2016-04-01-22-33-12_1459575192191198.pkl
- Supplementary Software 1/FittingScripts/Results/Output/FittingScript_DoseExp3_20160330.py_result_2016-04-02-02-24-34_1459589074500830.pkl
- Supplementary Software 1/FittingScripts/Results/Output/FittingScript_DoseExp3_20160330.py_result_2016-04-02-05-37-05_1459600625505524.pkl
- Supplementary Software 1/FittingScripts/Results/Output/FittingScript_DoseExp3_20160330.py_result_2016-04-02-08-59-53_1459612793640802.pkl
- Supplementary Software 1/FittingScripts/Results/Output/FittingScript_DoseExp3_20160330.py_result_2016-04-02-12-09-33_1459624173742716.pkl
- Supplementary Software 1/FittingScripts/Results/Output/FittingScript_DoseExp3_20160330.py_result_2016-04-02-15-29-51_1459636191234952.pkl
- Supplementary Software 1/FittingScripts/Results/Output/FittingScript_DoseExp3_20160330.py_result_2016-04-02-18-32-13_1459647133625355.pkl
- Supplementary Software 1/FittingScripts/Results/Output/FittingScript_DoseExp3_20160330.py_result_2016-04-02-21-36-05_1459658165038971.pkl
- Supplementary Software 1/FittingScripts/Results/Output/FittingScript_DoseExp3_20160330.py_result_2016-04-03-02-29-52_1459675792975787.pkl
- Supplementary Software 1/FittingScripts/Results/Output/FittingScript_DoseExp3_20160330.py_result_2016-04-03-05-50-29_1459687829480170.pkl
- Supplementary Software 1/FittingScripts/Results/Output/FittingScript_DoseExp3_20160330.py_result_2016-04-03-09-42-04_1459701724976278.pkl
- Supplementary Software 1/FittingScripts/Results/Output/FittingScript_DoseExp3_20160330.py_result_2016-04-03-12-33-27_1459712007464696.pkl
- Supplementary Software 1/FittingScripts/Results/Output/FittingScript_DoseExp3_20160330.py_result_2016-04-03-15-27-53_1459722473591413.pkl
- Supplementary Software 1/FittingScripts/Results/Output/FittingScript_DoseExp3_20160330.py_result_2016-04-03-18-19-51_1459732791911169.pkl
- Supplementary Software 1/FittingScripts/Results/Output/FittingScript_DoseExp3_20160330.py_result_2016-04-03-21-45-09_1459745109829235.pkl
- Supplementary Software 1/FittingScripts/Results/Output/FittingScript_DoseExp3_20160330.py_result_2016-04-04-00-27-37_1459754857945709.pkl
- Supplementary Software 1/FittingScripts/Results/Output/FittingScript_DoseExp3_20160330.py_result_2016-04-04-02-57-06_1459763826329661.pkl
- Supplementary Software 1/FittingScripts/Results/Output/FittingScript_DoseExp3_20160330.py_solution_2016-04-01-12-26-52_1459538812737452.csv
- Supplementary Software 1/FittingScripts/Results/Output/FittingScript_DoseExp3_20160330.py_solution_2016-04-01-17-01-35_1459555295622418.csv
- Supplementary Software 1/FittingScripts/Results/Output/FittingScript_DoseExp3_20160330.py_solution_2016-04-01-19-34-23_1459564463699416.csv
- Supplementary Software 1/FittingScripts/Results/Output/FittingScript_DoseExp3_20160330.py_solution_2016-04-01-22-33-12_1459575192191198.csv
- Supplementary Software 1/FittingScripts/Results/Output/FittingScript_DoseExp3_20160330.py_solution_2016-04-02-02-24-34_1459589074500830.csv
- Supplementary Software 1/FittingScripts/Results/Output/FittingScript_DoseExp3_20160330.py_solution_2016-04-02-05-37-05_1459600625505524.csv
- Supplementary Software 1/FittingScripts/Results/Output/FittingScript_DoseExp3_20160330.py_solution_2016-04-02-08-59-53_1459612793640802.csv
- Supplementary Software 1/FittingScripts/Results/Output/FittingScript_DoseExp3_20160330.py_solution_2016-04-02-12-09-33_1459624173742716.csv
- Supplementary Software 1/FittingScripts/Results/Output/FittingScript_DoseExp3_20160330.py_solution_2016-04-02-15-29-51_1459636191234952.csv
- Supplementary Software 1/FittingScripts/Results/Output/FittingScript_DoseExp3_20160330.py_solution_2016-04-02-18-32-13_1459647133625355.csv
- Supplementary Software 1/FittingScripts/Results/Output/FittingScript_DoseExp3_20160330.py_solution_2016-04-02-21-36-05_1459658165038971.csv
- Supplementary Software 1/FittingScripts/Results/Output/FittingScript_DoseExp3_20160330.py_solution_2016-04-03-02-29-52_1459675792975787.csv
- Supplementary Software 1/FittingScripts/Results/Output/FittingScript_DoseExp3_20160330.py_solution_2016-04-03-05-50-29_1459687829480170.csv
- Supplementary Software 1/FittingScripts/Results/Output/FittingScript_DoseExp3_20160330.py_solution_2016-04-03-09-42-04_1459701724976278.csv
- Supplementary Software 1/FittingScripts/Results/Output/FittingScript_DoseExp3_20160330.py_solution_2016-04-03-12-33-27_1459712007464696.csv
- Supplementary Software 1/FittingScripts/Results/Output/FittingScript_DoseExp3_20160330.py_solution_2016-04-03-15-27-53_1459722473591413.csv
- Supplementary Software 1/FittingScripts/Results/Output/FittingScript_DoseExp3_20160330.py_solution_2016-04-03-18-19-51_1459732791911169.csv
- Supplementary Software 1/FittingScripts/Results/Output/FittingScript_DoseExp3_20160330.py_solution_2016-04-03-21-45-09_1459745109829235.csv
- Supplementary Software 1/FittingScripts/Results/Output/FittingScript_DoseExp3_20160330.py_solution_2016-04-04-00-27-37_1459754857945709.csv
- Supplementary Software 1/FittingScripts/Results/Output/FittingScript_DoseExp3_20160330.py_solution_2016-04-04-02-57-06_1459763826329661.csv
[truncated: 638 more entries]
