# Supplementary material for: Digital logic circuits in yeast with CRISPR-dCas9 NOR gates
Source: Nat Commun. 2017 May 25;8:15459. doi: 10.1038/ncomms15459 (PMC5458518; doi:10.1038/ncomms15459)
Supplement: Supplementary Software 1 — R cytometry data processing scripts and mathematical modeling scripts [file ncomms15459-s3.zip › Supplementary Software 1/config.py]

'''
Project: CRISPRdCas9CircuitsModel
File: config
Author: Justin Vrana
Date: 3/20/17

Description: Contains constants and path names for fitting and analysis scripts

'''

import os

# Fitting
FITTING_RESULTS_PATH = os.path.abspath('FittingScripts/Results/Output_20160415')
SUMMARY_RESULTS_PATH = os.path.abspath('ParameterTables')
RAW_DATA_PATH = os.path.abspath('RawExperimentalData')


# Generating PRCC data
PRCC_BOUND_PERCENTAGE = 0.25
PRCC_LEAK_BOUND = [0.0, 0.2]
PRCC_PARAMETER_SET_SIZE = 100
PRCC_NUM_REPEATS = 2000
# number of parameter sets for PRCC = SIZE * REPEAT
PRCC_OUTPUT_PATH = os.path.abspath('PRCC_Results')

# PRCC analysis
PRCC_ANALYSIS_OUTPUT_PATH = PRCC_OUTPUT_PATH
PRCC_DATA_NAME = 'PRCC_combined_20161208.csv'
PRCC_INPUT_FILE = 'PRCC_Results/{}'.format(PRCC_DATA_NAME)
DR_OUTPUT_FILE = os.path.abspath(os.path.join(PRCC_ANALYSIS_OUTPUT_PATH, '{}_dr_prcc_table.csv'.format(PRCC_DATA_NAME)))
TTSS_OUTPUT_FILE = os.path.abspath(os.path.join(PRCC_ANALYSIS_OUTPUT_PATH, '{}_ttss_prcc_table.csv'.format(PRCC_DATA_NAME)))
PRCC_NUM_LAYERS = 7

# Signal degradation analysis
SIGDEG_NUMLAYERS = 7
SIGDEG_OUTPUT_PATH = os.path.abspath("SignalDegradation_Analysis")
# SIGDEG_OUTPUT_PATH = os.path.abspath("SigDeg_LinearRegression_Example")
SIGDEG_BINS = [10, 20, 30, 40]
SIGDEG_NUM_PARAMETER_SETS = 100000
SIGDEG_OUTPUT_FILE = os.path.join(SIGDEG_OUTPUT_PATH, "{}layer_signaldegradation_leak.csv".format(SIGDEG_NUMLAYERS))

SAVE_LINEAR_REGRESSION_DATA = False
