# Supplementary material for: Digital logic circuits in yeast with CRISPR-dCas9 NOR gates
Source: Nat Commun. 2017 May 25;8:15459. doi: 10.1038/ncomms15459 (PMC5458518; doi:10.1038/ncomms15459)
Supplement: Supplementary Software 1 — R cytometry data processing scripts and mathematical modeling scripts [file ncomms15459-s3.zip › Supplementary Software 1/FittingScripts/BoundParameters/bounds_templat_1layer.csv]

name	index	lower	upper
Vmax	0	10	1.00E+02
Km	0	2.88036	2.88036
nu	0	1.23893	1.23893
vmax	0	0.9	1
k	0	1	1.00E+02
B	0	1	1
b	0	1	1
u	0	100	100
n	0	0.5	3
leak	0	0	0
