# Supplementary material for: Digital logic circuits in yeast with CRISPR-dCas9 NOR gates
Source: Nat Commun. 2017 May 25;8:15459. doi: 10.1038/ncomms15459 (PMC5458518; doi:10.1038/ncomms15459)
Supplement: Supplementary Software 1 — R cytometry data processing scripts and mathematical modeling scripts [file ncomms15459-s3.zip › Supplementary Software 1/FittingScripts/BoundParameters/bounds_template.csv]

name	index	lower	upper
Vmax	0	-0.0243413028386	0.678066659672
Km	0	2.99022176759	1.21504769395
nu	0	0.0709081924414	-0.721818518796
vmax	0	-0.955180586744	-0.971839544675
vmax	1	1.39899227883	-0.285211084126
vmax	2	-0.96494503407	-0.0302066271667
vmax	3	0.61804757046	0.549565438942
k	0	1.29035752856	-0.837162067623
k	1	0.485657030665	-0.88685234444
k	2	-0.668550814771	-0.53624905294
k	3	-0.677285193388	-0.0573554984343
B	0	1.02291652915	-0.0683540273158
b	0	-1.01505492069	0.568528983701
u	0	-0.976294744907	-0.779705198812
n	0	-0.396555250458	0.622113612031
leak	0	-0.150748844041	-1.57722077481
