# Supplementary material for: Digital logic circuits in yeast with CRISPR-dCas9 NOR gates
Source: Nat Commun. 2017 May 25;8:15459. doi: 10.1038/ncomms15459 (PMC5458518; doi:10.1038/ncomms15459)
Supplement: Supplementary Software 1 — R cytometry data processing scripts and mathematical modeling scripts [file ncomms15459-s3.zip › Supplementary Software 1/FittingScripts/BoundParameters/bounds_template_kinetics.csv]

name	index	lower	upper
Vmax	0	2.976098	4.66E+00
Km	0	2.88036	2.88036
nu	0	1.23893	1.23893
vmax	0	0.991972	1.004
vmax	1	5.37	8.85E+00
vmax	2	3.391	6.04E+00
vmax	3	2.385	7.29E+00
k	0	1	1.00E+00
k	1	0.84	2.00E+00
k	2	0.269	5.29E+00
k	3	0.637	4.42E+00
B	0	0.0034	0.011
b	0	0.0034	0.011
u	0	100	100
n	0	1.556273	2.239
leak	0	0	0
