# Supplementary material for: Digital logic circuits in yeast with CRISPR-dCas9 NOR gates
Source: Nat Commun. 2017 May 25;8:15459. doi: 10.1038/ncomms15459 (PMC5458518; doi:10.1038/ncomms15459)
Supplement: Supplementary Software 1 — R cytometry data processing scripts and mathematical modeling scripts [file ncomms15459-s3.zip › Supplementary Software 1/FittingScripts/CRISPRi_Fitting/FinalResults/_CRISPRi_model_fits.csv]

	normalized_20160330_CRISPRi_c7_BioRep.csv	beta	20160330_CRISPRi_c7_BioRep.csv	normalized_20160509_Mxi1RGRc7Dose.csv	20160509_Mxi1RGRc7Dose.csv	normalized_20160913_InducibleSteadyState_c3_Mxi1.csv	20160913_InducibleSteadyState_c3_Mxi1.csv	normalized_20160913_InducibleSteadyState_c3_dcas9.csv	20160913_InducibleSteadyState_c3_dcas9.csv	normalized_20160919_Stericc6 copy.csv	20160919_Stericc6 copy.csv	normalized_20160919_c6Mxi1Dose copy.csv	20160919_c6Mxi1Dose copy.csv
0.00390625	1.0080199931266609	0.00390625	23966.178349140631	1.0050899908630508	25293.458753932056	1.0005299488837749	20880.606752780433	1.0015299798635053	17934.988378193018	1.0062599896464468	22814.230098633354	0.99005798981315152	26321.189778000087
0.00503897823007	1.0080199847044466	0.00503897823007	23966.178163257791	1.0050899796671326	25293.458491326859	1.0005298862487537	20880.605553205329	1.0015299551893482	17934.987978679292	1.0062599769597689	22814.229832665227	0.99005797733074452	26321.189467817079
0.00650017321041	1.0080199659654352	0.00650017321041	23966.177749677641	1.0050899547567669	25293.457907043248	1.0005297468889434	20880.602884210311	1.0015299002905744	17934.987089781098	1.0062599487325361	22814.229240899262	0.9900579495580043	26321.188777675179
0.00838508321253	1.0080199242788708	0.00838508321253	23966.176829632539	1.0050898993414867	25293.456607253429	1.0005294368710123	20880.596946800448	1.0015297781635122	17934.985112350318	1.0062598859385967	22814.2279244643	0.99005788777512316	26321.187242394375
0.0108165764519	1.0080198315642399	0.0108165764519	23966.174783370312	1.0050897760929702	25293.453716405147	1.0005287473641113	20880.583741483384	1.0015295065422805	17934.980714371901	1.0062597462792882	22814.2249965958	0.99005775036449795	26321.183827793255
0.0139531502759	1.0080196254219316	0.0139531502759	23966.170233697685	1.0050895020614228	25293.447288874417	1.0005272143128789	20880.554380750997	1.001528902619008	17934.970935896552	1.0062594357598966	22814.218486754435	0.99005744484484315	26321.176235747487
0.0179992628432	1.0080191672765728	0.0179992628432	23966.160122180961	1.0050888930341808	25293.433003872015	1.0005238071646798	20880.489127637225	1.0015275604224478	17934.949203606084	1.0062587456395489	22814.204018820674	0.99005676583626567	26321.159362645823
0.0232186607678	1.0080181496486083	0.0232186607678	23966.137662579466	1.005087540268861	25293.401274165171	1.0005162393103177	20880.344189397729	1.00152457917611	17934.900932500877	1.0062572127514142	22814.171882796767	0.99005525762947943	26321.12188428799
0.0299515714919	1.0080158910891632	0.0299515714919	23966.087814946688	1.0050845378937334	25293.330852133182	1.0004994432905194	20880.022514927841	1.0015179626279953	17934.793800095846	1.0062538106072942	22814.100559011091	0.9900519102639842	26321.038703544498
0.0386368810763	1.0080108837915276	0.0386368810763	23965.977301170165	1.0050778815332329	25293.174724263688	1.0004622076726759	20879.30938480686	1.0015032941970212	17934.556294940427	1.0062462679558646	22813.942432125514	0.9900444890583423	26320.854289442184
0.0498407430711	1.0079997989436176	0.0498407430711	23965.732652560513	1.005063146091254	25292.829097977065	1.0003797860274704	20877.730859695126	1.0014708253866864	17934.030573419266	1.0062295705443223	22813.592381522089	0.99002806049527037	26320.446045976445
0.0642934833423	1.0079753100182747	0.0642934833423	23965.192168686881	1.0050305921814984	25292.065531674805	1.0001977384705458	20874.244316331202	1.0013991103950362	17932.869393994715	1.0061926824307743	22812.819045704502	0.98999176632485419	26319.544149818397
0.0829372065017	1.0079213601084624	0.0829372065017	23964.001464896119	1.0049588748451617	25290.383369939842	0.99979687792986816	20866.567104499471	1.0012411972056845	17930.312529075385	1.0061114178120527	22811.115384705994	0.98991181016453544	26317.557270025394
0.106987207174	1.0078029659081913	0.106987207174	23961.388440637918	1.0048014896574802	25286.691830991364	0.99891812613223996	20849.737401863982	1.0008950256948215	17924.707463432478	1.005933086273352	22807.376777522848	0.98973634997875559	26313.197151978042
0.138011189209	1.0075445374620904	0.138011189209	23955.684784570949	1.0044579524791502	25278.634015051135	0.99700450261768281	20813.088014866193	1.0001411814978076	17912.501530603822	1.0055438534010359	22799.216758140075	0.98935338422527275	26303.680600483149
0.178031456751	1.0069846536535529	0.178031456751	23943.327845040712	1.0037136810698697	25261.176801090456	0.99287968692834871	20734.090257291118	0.99851627025089695	17886.191641092326	1.0047007028217712	22781.540642994776	0.98852380938755113	26283.065985232963
0.229656738518	1.0057844195242103	0.229656738518	23916.838026381447	1.0021181715493395	25223.753422026188	0.98413304206035468	20566.576025645867	0.99507065650978199	17830.401691333296	1.0028937785473779	22743.65962586867	0.98674597877393533	26238.887579122733
0.29625223828	1.0032501022520321	0.29625223828	23860.904268688842	0.99874922274431011	25144.733242856826	0.966082382682805	20220.872915258369	0.98795986135047942	17715.266642981685	0.99908090584478471	22663.725176930515	0.98299449792188509	26145.664724635182
0.382158996301	0.99801563656587855	0.382158996301	23745.376769999653	0.99179088050676589	24981.522258614015	0.93050148065665794	19539.433625781199	0.97394328164559507	17488.315993174991	0.99121631719805625	22498.849082542692	0.97525653864058326	25953.379416363608
0.492976860874	0.98755247887635567	0.492976860874	23514.449200933974	0.9778818711724071	24655.280313937212	0.86555796438572319	18295.646620288942	0.94835972641537403	17074.077669267699	0.97553869031467488	22170.177615297333	0.95983134046426033	25570.069181887236
0.635929515488	0.96763962726323105	0.635929515488	23074.961758171925	0.95141108222138238	24034.396291436868	0.76067735975772033	16286.99139718297	0.90704353512869529	16405.103022280029	0.94585890002613293	21547.959706028807	0.93062943060647674	24844.412967503795
0.820335356008	0.93241178147098136	0.820335356008	22297.464081694125	0.90458158289687207	22935.989743521965	0.61851706049412469	13564.361901987551	0.85104154945575983	15498.342078701964	0.89385061247004838	20457.639065849744	0.8794585392253208	23572.836022464413
1.05821491207	0.87628216324368635	1.05821491207	21058.652943179692	0.82996669062212469	21185.864556861005	0.4628869331346992	10583.760585834454	0.78973332059153178	14505.664644392815	0.81227457534259428	18747.449378712645	0.79919597471283599	21578.342203242104
1.3650744076	0.7984445311802395	1.3650744076	19340.734157320294	0.72649464298023947	18758.88207155983	0.32525374724862827	7947.8335840467653	0.73551472549825314	13627.779622004797	0.70169852400803545	16429.292855109437	0.69040033120897948	18874.812359101594
1.76091653691	0.70682043950320061	1.76091653691	17318.540725215535	0.60469581472935807	15902.036869093423	0.22274390956637385	5984.5828799673081	0.69513246342540846	12973.926769806993	0.57519154666345174	13777.154609320813	0.56593026882368758	15781.77924193694
2.27154434418	0.61552286684647084	2.27154434418	15303.553745106543	0.4833310386294708	13055.37255114779	0.15440430550465911	4675.7545877350331	0.66821106872250435	12538.02670358773	0.45289843055769152	11213.357281863427	0.44560621942747097	12791.772950931569
2.93024319974	0.5367190289451802	2.93024319974	13564.310271999646	0.37857458274140748	10598.263704297849	0.11130522784097659	3850.3284971126336	0.65123281289200063	12263.12182133786	0.35023373194188562	9061.0572316480648	0.34459454631896269	10281.671773527924
3.77995051323	0.4754581162014625	3.77995051323	12212.248678507927	0.2971384969566232	8688.1444172494521	0.084574551591332939	3338.3872029482627	0.64070265112310398	12092.621805903425	0.27220727225828117	7425.2821759631106	0.26782440677110225	8373.9633697524041
4.87605461682	0.43081455624101062	4.87605461682	11226.941079977874	0.23779238838839328	7296.155282518419	0.067892301362624155	3018.8916282048849	0.63413092087816281	11986.215073244959	0.21629989718314965	6253.2196481032252	0.21281720788400096	7007.0556605427109
6.29000526408	0.39933980296220467	6.29000526408	10532.276192255234	0.19595199468105962	6314.7704059259231	0.057295263393689039	2815.9389875212082	0.62995637164334817	11918.622502058628	0.17735683797880306	5436.8032030044342	0.17450117891560615	6054.9170960850661
8.11397109574	0.3774232300238583	8.11397109574	10048.565532329801	0.16681759504548296	5631.410220767214	0.05041449536870847	2684.1597068679425	0.62724579299129246	11874.733935847158	0.15046735549907522	4873.0823206399746	0.14804464954455454	5397.4825295577521
10.46684767	0.36217332193926205	10.46684767	9711.9917840456474	0.14654540569396843	5155.9170840592615	0.045847501646522723	2596.6934319880656	0.62544669212893422	11845.603640270288	0.13186619487931692	4483.1208297307112	0.12974299005210063	4942.6933390935892
13.5020076919	0.35151019412124701	13.5020076919	9476.6507657107595	0.13237056968793709	4823.440057628708	0.042755460882313724	2537.4752013808529	0.62422862756748954	11825.881243683765	0.11891251592125726	4211.5551966766525	0.11699788095320109	4625.9822860955865
17.4172986424	0.34400263974216438	17.4172986424	9310.9549658542819	0.12239053813002329	4589.3540184924241	0.04062645081480408	2496.7007683260813	0.62338993496543516	11812.301480643713	0.10981815795996124	4020.8977714790844	0.10804995312694859	4403.6297254378487
22.4679395035	0.33867964160163522	22.4679395035	9193.4735078462072	0.11531450687632899	4423.3825865014705	0.039140289575926107	2468.2380649936786	0.62280448332500926	11802.822090305803	0.10338300397735767	3885.9888648476776	0.10171841288714127	4246.2933887389536
28.9831572564	0.33488186392216007	28.9831572564	9109.6544932239522	0.11026599984230682	4304.9676287643069	0.038091569093373454	2448.1531514643452	0.62239135511873045	11796.132889599026	0.098798275702278615	3789.8729551949978	0.097207504268525591	4134.1990467059859
37.3876476042	0.33215813879122957	37.3876476042	9049.540401287948	0.10664526512774981	4220.0417001061151	0.037345304793819867	2433.8608265065277	0.62209737513396457	11791.372887517384	0.095513502908333908	3721.0097846536796	0.093975620279469776	4053.8879741683936
48.229258842	0.33019657840001859	48.229258842	9006.2476988209419	0.10403770031788538	4158.8801181421477	0.036810868159618301	2423.6253884051198	0.62188684158214536	11787.964015496	0.093149617991370434	3671.4524422167874	0.091649796761572783	3996.0921554174756
62.2147034515	0.3287793423472023	62.2147034515	8974.9685299332541	0.10215372321722954	4114.6906048368237	0.036426289504945281	2416.2600044416695	0.62173534240536621	11785.51100361014	0.091442600344787836	3635.6659039422511	0.089970264158527574	3954.3564170156087
80.2556252883	0.32775285829617279	80.2556252883	8952.3134698048671	0.10078918521914167	4082.684764637846	0.036148554492212853	2410.9408714528481	0.62162593272991895	11783.739487487041	0.090206702531481248	3609.7560930578384	0.088754265791061215	3924.139325862001
103.528025259	0.32700801021589809	103.528025259	8935.8742684083991	0.09979903490232149	4059.4603525236203	0.035947445868598639	2407.0892738322282	0.62154670890782027	11782.45672819169	0.08931014503475207	3590.9603358866962	0.087872143951679055	3902.2189378562693
133.548919164	0.32646677702564847	133.548919164	8923.9289581463581	0.099079556354962489	4042.5846660673737	0.03580153643333113	2404.2948415318992	0.62148923000445755	11781.526053608944	0.088658804942784192	3577.3054055011708	0.087231291220999568	3886.2939942896687
172.275224657	0.32607309368012138	172.275224657	8915.2401530397256	0.098556220523638702	4030.3095934704802	0.035695522339840739	2402.2644779258962	0.6214474672916922	11780.849849071223	0.088185100830699206	3567.374500350968	0.086765214316618364	3874.7121627008464
222.231323297	0.32578651830892902	222.231323297	8908.9152790593016	0.098175266739782163	4021.3741545553353	0.035618413423317882	2400.7877012761901	0.62141709135367895	11780.35801447136	0.087840312199990028	3560.1462262003165	0.086425977198833021	3866.2822509632465
286.673612834	0.32557779405168957	286.673612834	8904.3086214173527	0.097897802925473232	4014.86611849169	0.035562284938848346	2399.7127382370786	0.62139498035222929	11780.000002299166	0.087589208288588322	3554.881992550329	0.086178916363348609	3860.1428843439689
369.802776117	0.32542570960177064	369.802776117	8900.9520350641105	0.097695632214077802	4010.1241153441756	0.035521405093795325	2398.9298145060729	0.62137887633086164	11779.739252659037	0.087406254693601984	3551.0464868995523	0.085998908541965485	3855.6697593031604
477.037603398	0.3253148618181414	477.037603398	8898.5055643170017	0.09754827871880023	4006.6678741627475	0.035491618835361491	2398.3593532297282	0.62136714246685953	11779.549262795881	0.087272913187161516	3548.2510671021246	0.085867713994648251	3852.4096253250191
615.368217203	0.32523405191330229	615.368217203	8896.7220458577885	0.097440855534129941	4004.1482160168839	0.035469909087176052	2397.9435718825507	0.62135859022679574	11779.410788469002	0.087175707881734468	3546.2132197546662	0.085772073811911695	3850.0330036148112
793.811724791	0.32517513066742076	793.811724791	8895.4216219817936	0.097362529642150003	4002.3110476964225	0.035454082396112641	2397.6404618291544	0.6213523555316609	11779.309838869172	0.087104833735602349	3544.7273883994312	0.085702340825038248	3848.300165745005
1024.0	0.32513216414412582	1024.0	8894.4733274926803	0.097305412871925567	4000.9713486751812	0.035442542658602687	2397.4194547697002	0.62134780961963021	11779.236233345498	0.08705315174447148	3543.6439083560863	0.085651490976316205	3847.0365665864115
