# Supplementary material for: Digital logic circuits in yeast with CRISPR-dCas9 NOR gates
Source: Nat Commun. 2017 May 25;8:15459. doi: 10.1038/ncomms15459 (PMC5458518; doi:10.1038/ncomms15459)
Supplement: Supplementary Software 1 — R cytometry data processing scripts and mathematical modeling scripts [file ncomms15459-s3.zip › Supplementary Software 1/FittingScripts/CRISPRi_Fitting/FinalResults/crispri_fits.csv]

	20160330_CRISPRi_c7_BioRep.csv	20160509_Mxi1RGRc7Dose.csv	20160913_InducibleSteadyState_c3_Mxi1.csv	20160913_InducibleSteadyState_c3_dcas9.csv	20160919_Stericc6 copy.csv	20160919_c6Mxi1Dose copy.csv
Vmax	2.41354	2.41354	4.79984	4.79984	2.5343	2.5343
vmax	1.00802	1.00509	1.00053	1.00153	1.00626	0.990058
n	2.53651	2.53651	2.53651	2.53651	2.53651	2.53651
leak	0.249929	1.00E-09	0.0173454	0.613284	1.00E-09	1.00E-09
Km	2.88	2.88	2.88	2.88	2.88	2.88
b	1	1	1	1	1	1
nu	1.23893	1.23893	1.23893	1.23893	1.23893	1.23893
k	1	1	1	1	1	1
B	1	1	1	1	1	1
