# Supplementary material for: Digital logic circuits in yeast with CRISPR-dCas9 NOR gates
Source: Nat Commun. 2017 May 25;8:15459. doi: 10.1038/ncomms15459 (PMC5458518; doi:10.1038/ncomms15459)
Supplement: Supplementary Software 1 — R cytometry data processing scripts and mathematical modeling scripts [file ncomms15459-s3.zip › Supplementary Software 1/FittingScripts/CRISPRi_Fitting/FinalResults/CRISPRi_mean_std_for_plotting__20160330_CRISPRi_c7_BioRep.csv]

	FL1.Amean	beta	gRNA	std
0	25003.243004	0.0	0.0	1303.59097035
1	23373.3675339	0.00123216928067	0.000169909640608	337.061843861
2	23053.1547396	0.00290628598415	0.000491894951209	367.624052884
3	24417.0453507	0.00684883204662	0.00142213061214	400.374708585
4	25212.0603175	0.0161056434928	0.00409799491562	1076.04127995
5	23770.1168061	0.0377344402491	0.0117318277627	514.17309454
6	24169.3225159	0.0870803948116	0.0327856226872	817.689561027
7	22952.1249616	0.196928327105	0.0881113900268	503.220209431
8	21268.1599607	0.419809892522	0.213533020766	141.882899904
9	19651.8149527	0.807768901451	0.434639494785	1581.44325504
10	13813.941681	1.33243393388	0.704259652423	588.124132549
11	11407.2167577	1.8325629499	0.921286129206	388.710887795
12	9517.2003413	2.18052896482	1.05089460777	36.7276019505
13	8801.33018512	2.37129851913	1.11532480176	560.049609792
14	8785.5153719	2.43309552053	1.1352655236	132.024288647
15	8643.27446809	2.46257995274	1.1446251679	227.554950693
16	8449.21109456	2.49041091816	1.15336988894	386.712158035
17	8543.78162162	2.50340935295	1.15742443699	225.377473255
