# Supplementary material for: Digital logic circuits in yeast with CRISPR-dCas9 NOR gates
Source: Nat Commun. 2017 May 25;8:15459. doi: 10.1038/ncomms15459 (PMC5458518; doi:10.1038/ncomms15459)
Supplement: Supplementary Software 1 — R cytometry data processing scripts and mathematical modeling scripts [file ncomms15459-s3.zip › Supplementary Software 1/FittingScripts/CRISPRi_Fitting/FinalResults/CRISPRi_mean_std_for_plotting__20160509_Mxi1RGRc7Dose.csv]

	FL1.Amean	beta	gRNA	std
0	26195.1327057	0.0	0.0	2290.4779244
1	25730.7825721	0.00123216928067	0.000169909640608	1319.56634107
2	25247.7212046	0.00290628598415	0.000491894951209	1637.14161724
3	25975.8059569	0.00684883204662	0.00142213061214	500.599513048
4	26922.0883109	0.0161056434928	0.00409799491562	767.452532103
5	25702.0068926	0.0377344402491	0.0117318277627	613.012625485
6	25086.1884583	0.0870803948116	0.0327856226872	685.610062083
7	23903.4395094	0.196928327105	0.0881113900268	407.621576564
8	21807.9876872	0.419809892522	0.213533020766	600.601177928
9	17504.9069767	0.807768901451	0.434639494785	828.926185378
10	12150.3688007	1.33243393388	0.704259652423	251.63540331
11	6375.29590344	1.8325629499	0.921286129206	217.195574814
12	4103.97484086	2.18052896482	1.05089460777	465.372032991
13	3192.05071633	2.37129851913	1.11532480176	223.296594104
14	2971.71304886	2.43309552053	1.1352655236	141.619300305
15	2962.39722463	2.46257995274	1.1446251679	209.985022946
16	2663.9320447	2.49041091816	1.15336988894	144.603523011
17	2685.89635771	2.50340935295	1.15742443699	184.899095013
