# Supplementary material for: Digital logic circuits in yeast with CRISPR-dCas9 NOR gates
Source: Nat Commun. 2017 May 25;8:15459. doi: 10.1038/ncomms15459 (PMC5458518; doi:10.1038/ncomms15459)
Supplement: Supplementary Software 1 — R cytometry data processing scripts and mathematical modeling scripts [file ncomms15459-s3.zip › Supplementary Software 1/FittingScripts/CRISPRi_Fitting/FinalResults/CRISPRi_mean_std_for_plotting__20160913_InducibleSteadyState_c3_dcas9.csv]

	FL1.Amean	beta	gRNA	std
0	18091.02533	0.0	0.0	1498.41082778
1	18194.32805	0.00123216928067	0.000169909640608	333.402618782
2	17726.16559	0.00290628598415	0.000491894951209	318.141705568
3	18722.19874	0.00684883204662	0.00142213061214	385.764176091
4	18687.23522	0.0161056434928	0.00409799491562	305.588219583
5	18811.72033	0.0377344402491	0.0117318277627	350.404525158
6	17820.57325	0.0870803948116	0.0327856226872	1611.45269819
7	17105.03234	0.196928327105	0.0881113900268	605.641230041
8	14491.42411	0.419809892522	0.213533020766	508.604107437
9	13584.81278	0.807768901451	0.434639494785	1039.22322505
10	13025.2419	1.33243393388	0.704259652423	632.232367239
11	12112.60939	1.8325629499	0.921286129206	1151.07336253
12	11931.82389	2.18052896482	1.05089460777	817.881449654
13	11950.11069	2.37129851913	1.11532480176	731.274176835
14	12036.7688	2.43309552053	1.1352655236	712.466675386
15	11726.74428	2.46257995274	1.1446251679	289.214747011
16	11603.96774	2.49041091816	1.15336988894	1209.79981339
17	11471.88167	2.50340935295	1.15742443699	485.644061502
