# Supplementary material for: Digital logic circuits in yeast with CRISPR-dCas9 NOR gates
Source: Nat Commun. 2017 May 25;8:15459. doi: 10.1038/ncomms15459 (PMC5458518; doi:10.1038/ncomms15459)
Supplement: Supplementary Software 1 — R cytometry data processing scripts and mathematical modeling scripts [file ncomms15459-s3.zip › Supplementary Software 1/FittingScripts/CRISPRi_Fitting/FinalResults/CRISPRi_mean_std_for_plotting__20160913_InducibleSteadyState_c3_Mxi1.csv]

	FL1.Amean	beta	gRNA	std
0	21170.5046	0.0	0.0	2514.54273726
1	20594.57744	0.00123216928067	0.000169909640608	551.828704212
2	21170.62668	0.00290628598415	0.000491894951209	1664.83687429
3	21764.17397	0.00684883204662	0.00142213061214	403.925025235
4	21688.53628	0.0161056434928	0.00409799491562	333.650618104
5	21520.83641	0.0377344402491	0.0117318277627	344.625815856
6	20543.25087	0.0870803948116	0.0327856226872	309.954048246
7	18936.89846	0.196928327105	0.0881113900268	1015.05101124
8	13019.49832	0.419809892522	0.213533020766	1624.64701844
9	9147.814851	0.807768901451	0.434639494785	558.331484565
10	4637.92638	1.33243393388	0.704259652423	251.658227966
11	2565.975868	1.8325629499	0.921286129206	175.959305843
12	2244.792447	2.18052896482	1.05089460777	166.088116924
13	2059.750898	2.37129851913	1.11532480176	113.806230581
14	1924.429022	2.43309552053	1.1352655236	154.535552696
15	2083.7247595	2.46257995274	1.1446251679	1339.10229034
16	2061.954637	2.49041091816	1.15336988894	23.696111137
17	1878.550882	2.50340935295	1.15742443699	72.4401255455
