# Supplementary material for: Digital logic circuits in yeast with CRISPR-dCas9 NOR gates
Source: Nat Commun. 2017 May 25;8:15459. doi: 10.1038/ncomms15459 (PMC5458518; doi:10.1038/ncomms15459)
Supplement: Supplementary Software 1 — R cytometry data processing scripts and mathematical modeling scripts [file ncomms15459-s3.zip › Supplementary Software 1/FittingScripts/CRISPRi_Fitting/FinalResults/CRISPRi_mean_std_for_plotting__20160919_c6Mxi1Dose copy.csv]

	FL1.Amean	beta	gRNA	std
0	26774.2658	0.0	0.0	2151.66431361
1	26721.91836	0.00123216928067	0.000169909640608	493.225857911
2	26667.91295	0.00290628598415	0.000491894951209	554.843148907
3	27422.51774	0.00684883204662	0.00142213061214	499.585755482
4	27418.6187	0.0161056434928	0.00409799491562	199.177927927
5	26723.1047	0.0377344402491	0.0117318277627	313.079438719
6	26296.06986	0.0870803948116	0.0327856226872	288.581954075
7	25141.43017	0.196928327105	0.0881113900268	561.249175265
8	21891.77347	0.419809892522	0.213533020766	393.952372578
9	16791.93996	0.807768901451	0.434639494785	546.799939496
10	10612.28432	1.33243393388	0.704259652423	2156.80676366
11	6198.941298	1.8325629499	0.921286129206	185.165334248
12	4009.204729	2.18052896482	1.05089460777	171.677553542
13	3165.175484	2.37129851913	1.11532480176	1257.73779978
14	2836.289012	2.43309552053	1.1352655236	121.438840778
15	2569.952018	2.46257995274	1.1446251679	88.5779224651
16	2589.474261	2.49041091816	1.15336988894	107.763409374
17	2452.117593	2.50340935295	1.15742443699	45.111823002
