# Supplementary material for: Digital logic circuits in yeast with CRISPR-dCas9 NOR gates
Source: Nat Commun. 2017 May 25;8:15459. doi: 10.1038/ncomms15459 (PMC5458518; doi:10.1038/ncomms15459)
Supplement: Supplementary Software 1 — R cytometry data processing scripts and mathematical modeling scripts [file ncomms15459-s3.zip › Supplementary Software 1/FittingScripts/CRISPRi_Fitting/FinalResults/CRISPRi_mean_std_for_plotting__20160919_Stericc6 copy.csv]

	FL1.Amean	beta	gRNA	std
0	23650.90726	0.0	0.0	2625.80506395
1	22724.41023	0.00123216928067	0.000169909640608	534.370938248
2	22334.18336	0.00290628598415	0.000491894951209	300.521702269
3	22881.13347	0.00684883204662	0.00142213061214	315.654451514
4	22874.83395	0.0161056434928	0.00409799491562	151.28227608
5	23262.90393	0.0377344402491	0.0117318277627	159.642046935
6	23039.91744	0.0870803948116	0.0327856226872	331.288120078
7	21823.50167	0.196928327105	0.0881113900268	638.796817466
8	18840.3604	0.419809892522	0.213533020766	2517.91488146
9	15410.87666	0.807768901451	0.434639494785	550.524511038
10	10492.37049	1.33243393388	0.704259652423	335.766816582
11	5984.325324	1.8325629499	0.921286129206	173.514455132
12	4297.653087	2.18052896482	1.05089460777	158.935734457
13	3759.008108	2.37129851913	1.11532480176	224.358692136
14	3236.116622	2.43309552053	1.1352655236	81.2478515351
15	3259.953664	2.46257995274	1.1446251679	190.178860384
16	3066.599125	2.49041091816	1.15336988894	94.1861681915
17	2996.761516	2.50340935295	1.15742443699	47.0078149959
