# Supplementary material for: Digital logic circuits in yeast with CRISPR-dCas9 NOR gates
Source: Nat Commun. 2017 May 25;8:15459. doi: 10.1038/ncomms15459 (PMC5458518; doi:10.1038/ncomms15459)
Supplement: Supplementary Software 1 — R cytometry data processing scripts and mathematical modeling scripts [file ncomms15459-s3.zip › Supplementary Software 1/FittingScripts/CRISPRi_Fitting/ProcessedData/combined_data.csv]

	time	btime	atime	events	conc	FL1.Amean	FL1.Amedian	FL1.Asd	file	strain	treatment	beta	rep	baseline	max-FL1.Amean	FL1.Amean_normalized	filename
A01	0.0	492.305833333	1.672	2784	3096.77419355	22832.9069684	22494.5	6780.00474061	A01			0.0	1	1718.63	23789.172748	0.956672303415	20160330_CRISPRi_c7_BioRep.csv
C01	7.9145	500.220333333	1.95	2980	2641.84397163	25169.1862416	24941.0	6849.45188741	C01			0.0	2	1718.63	23789.172748	1.0625273927	20160330_CRISPRi_c7_BioRep.csv
E01	16.144	508.449833333	2.895	3502	2371.02234259	25003.243004	24361.5	5986.19161061	E01			0.0	3	1718.63	23789.172748	1.0550086271	20160330_CRISPRi_c7_BioRep.csv
C11	12.4473333333	504.753166667	2.109	2894	2565.60283688	22894.0480304	22520.5	7604.74107696	C11			0.0061	2	1718.63	23789.172748	0.959442559802	20160330_CRISPRi_c7_BioRep.csv
E11	20.8236666667	513.1295	3.965	2932	1433.7408313	23544.2216917	23280.0	7265.4416086	E11			0.0061	3	1718.63	23789.172748	0.988901448453	20160330_CRISPRi_c7_BioRep.csv
A11	4.381	496.686833333	1.594	2729	3445.70707071	23373.3675339	23022.0	7047.96365249	A11			0.0061	1	1718.63	23789.172748	0.981160172684	20160330_CRISPRi_c7_BioRep.csv
C12	12.9005	505.206333333	2.728	2903	1972.14673913	22889.4881157	22783.0	7186.63581073	C12			0.0122	2	1718.63	23789.172748	0.959235953435	20160330_CRISPRi_c7_BioRep.csv
E12	21.2968333333	513.602666667	4.195	2902	1279.54144621	23592.0889042	23075.5	7222.74672385	E12			0.0122	3	1718.63	23789.172748	0.991070276518	20160330_CRISPRi_c7_BioRep.csv
A12	4.81266666667	497.1185	1.281	2669	3936.57817109	23053.1547396	23070.0	7325.85750514	A12			0.0122	1	1718.63	23789.172748	0.966651567347	20160330_CRISPRi_c7_BioRep.csv
D01	13.3736666667	505.6795	2.625	2732	2008.82352941	23952.125183	23705.5	7122.07818226	D01			0.0244	2	1718.63	23789.172748	1.00738325454	20160330_CRISPRi_c7_BioRep.csv
B01	5.28583333333	497.591666667	1.593	2799	3520.75471698	24749.1972133	24554.0	6878.92438583	B01			0.0244	1	1718.63	23789.172748	1.04349799985	20160330_CRISPRi_c7_BioRep.csv
F01	21.805	514.110833333	3.426	3065	1683.14113125	24417.0453507	23971.0	6678.15930282	F01			0.0244	3	1718.63	23789.172748	1.02844844415	20160330_CRISPRi_c7_BioRep.csv
B02	5.70616666667	498.012	1.078	3318	4886.59793814	26648.5045208	25774.0	6613.50032484	B02			0.0488	1	1718.63	23789.172748	1.12955421194	20160330_CRISPRi_c7_BioRep.csv
F02	22.275	514.580833333	3.276	3439	2020.5640423	24542.4547834	23866.0	5698.01548602	F02			0.0488	3	1718.63	23789.172748	1.03413065297	20160330_CRISPRi_c7_BioRep.csv
D02	13.8258333333	506.131666667	2.885	3150	1983.62720403	25212.0603175	24669.0	6512.06988035	D02			0.0488	2	1718.63	23789.172748	1.06446998543	20160330_CRISPRi_c7_BioRep.csv
B03	6.1375	498.443333333	1.438	2868	4230.08849558	23770.1168061	23500.0	6693.23748068	B03			0.0977	1	1718.63	23789.172748	0.999136589339	20160330_CRISPRi_c7_BioRep.csv
D03	14.2855	506.591333333	2.445	2735	2011.02941176	23211.4676417	22832.0	7081.72664047	D03			0.0977	2	1718.63	23789.172748	0.973824608078	20160330_CRISPRi_c7_BioRep.csv
F03	22.7433333333	515.049166667	4.692	3139	1258.62068966	24238.492195	23752.0	6542.0359975	F03			0.0977	3	1718.63	23789.172748	1.02035833246	20160330_CRISPRi_c7_BioRep.csv
B04	6.57116666667	498.877	1.593	2989	3306.4159292	24169.3225159	23813.0	6751.80763785	B04			0.195	1	1718.63	23789.172748	1.01722430536	20160330_CRISPRi_c7_BioRep.csv
D04	14.7325	507.038333333	2.655	2827	2074.10124725	22989.3307393	22521.0	6681.91967195	D04			0.195	2	1718.63	23789.172748	0.963759749007	20160330_CRISPRi_c7_BioRep.csv
F04	23.2301666667	515.536	5.561	3097	1051.61290323	24559.9199225	23946.0	6922.3192936	F04			0.195	3	1718.63	23789.172748	1.03492198553	20160330_CRISPRi_c7_BioRep.csv
B05	7.01283333333	499.318666667	1.828	2995	2933.3986288	23816.4691152	23330.0	6815.6023773	B05			0.391	1	1718.63	23789.172748	1.00123677825	20160330_CRISPRi_c7_BioRep.csv
D05	15.189	507.494833333	3.429	2828	1555.55555556	22937.7842999	22511.5	6489.6389879	D05			0.391	2	1718.63	23789.172748	0.961424217886	20160330_CRISPRi_c7_BioRep.csv
F05	23.7435	516.049333333	5.606	3257	1105.56687033	22952.1249616	22408.0	6772.60437092	F05			0.391	3	1718.63	23789.172748	0.962073982684	20160330_CRISPRi_c7_BioRep.csv
D06	15.6555	507.961333333	3.783	3228	1582.35294118	21235.5889095	20540.5	6453.58632307	D06			0.781	2	1718.63	23789.172748	0.884299001268	20160330_CRISPRi_c7_BioRep.csv
F06	24.2498333333	516.555666667	6.07	2895	878.870673953	21495.9986183	20926.0	6389.71196166	F06			0.781	3	1718.63	23789.172748	0.896097972944	20160330_CRISPRi_c7_BioRep.csv
B06	7.44916666667	499.755	2.709	3057	2242.84666178	21268.1599607	20610.0	6420.07498924	B06			0.781	1	1718.63	23789.172748	0.885774771555	20160330_CRISPRi_c7_BioRep.csv
A02	0.4315	492.737333333	1.359	2880	4186.04651163	17598.3368056	16726.0	5829.45770439	A02			1.56	1	1718.63	23789.172748	0.719497793364	20160330_CRISPRi_c7_BioRep.csv
E02	16.5936666667	508.8995	2.915	3491	2363.57481381	19651.8149527	18904.0	5609.24055794	E02			1.56	3	1718.63	23789.172748	0.812539372387	20160330_CRISPRi_c7_BioRep.csv
C02	8.33933333333	500.645166667	1.594	3679	4656.96202532	20708.4166893	20032.0	5846.1984537	C02			1.56	2	1718.63	23789.172748	0.860413217115	20160330_CRISPRi_c7_BioRep.csv
A03	0.856333333333	493.162166667	1.328	2642	3902.51107829	13658.0768357	12797.0	4767.40950765	A03			3.13	1	1718.63	23789.172748	0.540967522731	20160330_CRISPRi_c7_BioRep.csv
E03	17.0703333333	509.376166667	3.747	3194	1564.91915728	14745.687226	13982.0	4285.79730046	E03			3.13	3	1718.63	23789.172748	0.59024634667	20160330_CRISPRi_c7_BioRep.csv
C03	8.7825	501.088333333	2.126	2915	2575.08833922	13813.941681	13181.0	4079.39720615	C03			3.13	2	1718.63	23789.172748	0.548029643812	20160330_CRISPRi_c7_BioRep.csv
A04	1.2915	493.597333333	1.609	2745	3043.23725055	11407.2167577	10911.0	3618.65089899	A04			6.25	1	1718.63	23789.172748	0.438982714125	20160330_CRISPRi_c7_BioRep.csv
E04	17.5401666667	509.846	2.894	2902	1967.45762712	10864.6068229	10208.5	3587.40654919	E04			6.25	3	1718.63	23789.172748	0.414397458517	20160330_CRISPRi_c7_BioRep.csv
C04	9.23266666667	501.5385	2.094	3264	2883.39222615	11618.0625	11072.0	3514.44640313	C04			6.25	2	1718.63	23789.172748	0.448535979065	20160330_CRISPRi_c7_BioRep.csv
A05	1.731	494.036833333	1.641	2689	3399.494311	9571.93529193	9193.0	2892.79391402	A05			12.5	1	1718.63	23789.172748	0.355827465667	20160330_CRISPRi_c7_BioRep.csv
C05	9.6745	501.980333333	2.125	2930	2359.09822866	9517.2003413	9052.0	3065.08963472	C05			12.5	2	1718.63	23789.172748	0.353347465458	20160330_CRISPRi_c7_BioRep.csv
E05	18.0001666667	510.306	3.069	2883	1813.20754717	9502.14360042	9086.0	2982.13837055	E05			12.5	3	1718.63	23789.172748	0.352665255643	20160330_CRISPRi_c7_BioRep.csv
C06	10.119	502.424833333	2.907	3063	1937.38140417	9610.45968005	9251.0	2643.43121469	C06			25.0	2	1718.63	23789.172748	0.357572977255	20160330_CRISPRi_c7_BioRep.csv
A06	2.16633333333	494.472166667	1.313	2647	3892.64705882	8801.33018512	8411.0	2533.28528369	A06			25.0	1	1718.63	23789.172748	0.320911917118	20160330_CRISPRi_c7_BioRep.csv
E06	18.4605	510.766333333	3.43	2573	1418.4123484	8535.1127089	8160.0	2691.12156336	E06			25.0	3	1718.63	23789.172748	0.308849799786	20160330_CRISPRi_c7_BioRep.csv
A07	2.651	494.956833333	1.359	2696	3404.04040404	8675.75853116	8362.5	2456.14121126	A07			37.5	1	1718.63	23789.172748	0.315222358171	20160330_CRISPRi_c7_BioRep.csv
C07	10.6271666667	502.933	2.376	3009	2422.70531401	8938.6184779	8595.0	2492.39848568	C07			37.5	2	1718.63	23789.172748	0.327132348322	20160330_CRISPRi_c7_BioRep.csv
E07	18.9405	511.246333333	3.482	3025	1665.74889868	8785.5153719	8456.0	2387.51610728	E07			37.5	3	1718.63	23789.172748	0.320195359606	20160330_CRISPRi_c7_BioRep.csv
C08	11.0808333333	503.386666667	2.891	2582	1626.96912413	8317.44422928	8096.0	2329.85192093	C08			50.0	2	1718.63	23789.172748	0.298987401652	20160330_CRISPRi_c7_BioRep.csv
A08	3.06633333333	495.372166667	1.578	2820	3547.16981132	8643.27446809	8326.5	2511.80859934	A08			50.0	1	1718.63	23789.172748	0.313750529252	20160330_CRISPRi_c7_BioRep.csv
E08	19.4103333333	511.716166667	3.395	2818	1653.75586854	8755.53158268	8417.0	2531.98662622	E08			50.0	3	1718.63	23789.172748	0.318836816249	20160330_CRISPRi_c7_BioRep.csv
E09	19.8835	512.189333333	4.322	3207	1344.65408805	9105.25849704	8787.0	2262.99706559	E09			75.0	3	1718.63	23789.172748	0.334682684579	20160330_CRISPRi_c7_BioRep.csv
A09	3.50633333333	495.812166667	1.594	2686	3374.3718593	8449.21109456	8119.0	2418.32831556	A09			75.0	1	1718.63	23789.172748	0.304957661051	20160330_CRISPRi_c7_BioRep.csv
C09	11.5356666667	503.8415	2.92	2872	1811.9873817	8422.49512535	8143.5	2308.29477697	C09			75.0	2	1718.63	23789.172748	0.303747180207	20160330_CRISPRi_c7_BioRep.csv
E10	20.3701666667	512.676	3.286	2725	1597.30363423	8331.44477064	8021.0	2264.69915593	E10			100.0	3	1718.63	23789.172748	0.299621755846	20160330_CRISPRi_c7_BioRep.csv
A10	3.95033333333	496.256166667	1.578	2775	3503.78787879	8543.78162162	8238.0	2306.49414245	A10			100.0	1	1718.63	23789.172748	0.309242581822	20160330_CRISPRi_c7_BioRep.csv
C10	11.9756666667	504.2815	3.454	2907	1605.19050248	8781.95287238	8560.0	2086.00546003	C10			100.0	2	1718.63	23789.172748	0.320033945382	20160330_CRISPRi_c7_BioRep.csv
A01	0.0	477.282166667	1.609	2756	1793.10344828	22252.9016691	22239.0	7318.48591326	A01			0.0	1	1718.63	25174.0707747	0.875458784438	20160509_Mxi1RGRc7Dose.csv
C01	8.4065	485.688666667	2.36	3272	1361.06489185	26244.6552567	26256.5	8040.16940852	C01			0.0	2	1718.63	25174.0707747	1.04564333249	20160509_Mxi1RGRc7Dose.csv
E01	16.8908333333	494.173	3.376	3293	943.282727012	26195.1327057	26127.0	8307.17466525	E01			0.0	3	1718.63	25174.0707747	1.04353198649	20160509_Mxi1RGRc7Dose.csv
C11	13.0228333333	490.305	2.391	3281	1364.80865225	25787.7238647	25648.0	8331.40097338	C11			0.0061	2	1718.63	25174.0707747	1.02616250515	20160509_Mxi1RGRc7Dose.csv
E11	21.6573333333	498.9395	4.656	3569	711.097828253	25730.7825721	25704.0	8155.4579233	E11			0.0061	3	1718.63	25174.0707747	1.02373486829	20160509_Mxi1RGRc7Dose.csv
A11	4.5615	481.843666667	2.11	3009	1252.18476904	23474.2293121	23561.0	8208.62354855	A11			0.0061	1	1718.63	25174.0707747	0.927528905597	20160509_Mxi1RGRc7Dose.csv
C12	13.5643333333	490.8465	2.875	3221	1053.9921466	25247.7212046	25063.0	8397.74181832	C12			0.0122	2	1718.63	25174.0707747	1.00314001475	20160509_Mxi1RGRc7Dose.csv
E12	22.162	499.444166667	3.89	3372	813.117916566	25863.8285884	25882.0	8479.29840338	E12			0.0122	3	1718.63	25174.0707747	1.02940715633	20160509_Mxi1RGRc7Dose.csv
A12	5.09816666667	482.380333333	2.359	2942	1223.28482328	22770.8140721	22701.5	7793.43931519	A12			0.0122	1	1718.63	25174.0707747	0.897539478122	20160509_Mxi1RGRc7Dose.csv
D01	14.0611666667	491.343333333	2.844	3318	1084.66819222	26742.9804099	26554.0	8062.890861	D01			0.0244	2	1718.63	25174.0707747	1.06688894275	20160509_Mxi1RGRc7Dose.csv
B01	5.593	482.875166667	1.828	3040	1394.49541284	25802.2736842	25747.5	7967.51917293	B01			0.0244	1	1718.63	25174.0707747	1.02678282261	20160509_Mxi1RGRc7Dose.csv
F01	22.6603333333	499.9425	3.717	3391	905.957787871	25975.8059569	25829.0	8419.28497084	F01			0.0244	3	1718.63	25174.0707747	1.03418120299	20160509_Mxi1RGRc7Dose.csv
B02	6.0415	483.323666667	1.86	3067	1560.02034588	26219.8487121	26282.0	8238.03240636	B02			0.0488	1	1718.63	25174.0707747	1.04458572949	20160509_Mxi1RGRc7Dose.csv
F02	23.1423333333	500.4245	3.985	3499	842.117930205	26922.0883109	26821.0	8156.52041341	F02			0.0488	3	1718.63	25174.0707747	1.07452503464	20160509_Mxi1RGRc7Dose.csv
D02	14.526	491.808166667	2.829	3468	1135.55992141	27752.9561707	27452.0	8242.51205519	D02			0.0488	2	1718.63	25174.0707747	1.10994828112	20160509_Mxi1RGRc7Dose.csv
B03	6.537	483.819166667	1.859	3033	1542.72634791	25523.2024398	25555.0	7929.8889969	B03			0.0977	1	1718.63	25174.0707747	1.0148848904	20160509_Mxi1RGRc7Dose.csv
D03	14.9926666667	492.274833333	3.094	3482	1057.71567436	25702.0068926	25595.5	8307.15245201	D03			0.0977	2	1718.63	25174.0707747	1.02250804506	20160509_Mxi1RGRc7Dose.csv
F03	23.6253333333	500.9075	4.486	3329	726.380100371	26663.0213277	26757.0	8370.35775322	F03			0.0977	3	1718.63	25174.0707747	1.06347996473	20160509_Mxi1RGRc7Dose.csv
B04	7.04633333333	484.3285	1.843	3006	1531.32959755	24680.6407186	24633.0	8074.61374499	B04			0.195	1	1718.63	25174.0707747	0.978963087461	20160509_Mxi1RGRc7Dose.csv
D04	15.4641666667	492.746333333	3.157	3587	1095.26717557	25086.1884583	25086.0	8590.66726485	D04			0.195	2	1718.63	25174.0707747	0.996253222558	20160509_Mxi1RGRc7Dose.csv
F04	24.1135	501.395666667	4.268	3366	770.251716247	26017.8006536	25774.0	8262.43756497	F04			0.195	3	1718.63	25174.0707747	1.0359716062	20160509_Mxi1RGRc7Dose.csv
B05	7.49483333333	484.777	1.844	3017	1380.77803204	23903.4395094	23733.0	8209.82802766	B05			0.391	1	1718.63	25174.0707747	0.945827866657	20160509_Mxi1RGRc7Dose.csv
D05	15.9481666667	493.230333333	3.11	3199	978.586723769	23884.673648	23621.0	8066.43398833	D05			0.391	2	1718.63	25174.0707747	0.94502780233	20160509_Mxi1RGRc7Dose.csv
F05	24.6003333333	501.8825	4.922	3452	659.407831901	24599.8907879	24311.5	8667.31081426	F05			0.391	3	1718.63	25174.0707747	0.975520392378	20160509_Mxi1RGRc7Dose.csv
D06	16.4073333333	493.6895	3.406	3515	1006.58648339	21044.9229018	20609.0	7971.91353634	D06			0.781	2	1718.63	25174.0707747	0.823957779667	20160509_Mxi1RGRc7Dose.csv
F06	25.1038333333	502.386	5.17	3387	620.102526547	22229.8633009	21579.0	8127.16978771	F06			0.781	3	1718.63	25174.0707747	0.874476565922	20160509_Mxi1RGRc7Dose.csv
B06	7.94966666667	485.231833333	2.11	3005	1378.44036697	21807.9876872	21453.0	8066.71138074	B06			0.781	1	1718.63	25174.0707747	0.856490307735	20160509_Mxi1RGRc7Dose.csv
A02	0.431833333333	477.714	1.531	2729	1783.66013072	17302.8006596	16424.0	7459.4556821	A02			1.56	1	1718.63	25174.0707747	0.664416022247	20160509_Mxi1RGRc7Dose.csv
E02	17.3658333333	494.648	3.407	3397	974.189848007	17504.9069767	16579.0	7060.94730246	E02			1.56	3	1718.63	25174.0707747	0.673032629332	20160509_Mxi1RGRc7Dose.csv
C02	8.87116666667	486.153333333	1.594	3818	2501.96592398	18828.8873756	18054.0	7565.54084585	C02			1.56	2	1718.63	25174.0707747	0.729479251315	20160509_Mxi1RGRc7Dose.csv
A03	0.865166666667	478.147333333	1.593	3021	1726.28571429	12335.4856008	11340.0	5730.76764615	A03			3.13	1	1718.63	25174.0707747	0.452639355737	20160509_Mxi1RGRc7Dose.csv
E03	17.8438333333	495.126	2.942	3443	1126.2675826	11837.637235	10811.0	5793.78572551	E03			3.13	3	1718.63	25174.0707747	0.431414072844	20160509_Mxi1RGRc7Dose.csv
C03	9.31433333333	486.5965	2.172	3327	1525.44704264	12150.3688007	11085.0	5866.68881494	C03			3.13	2	1718.63	25174.0707747	0.444747080258	20160509_Mxi1RGRc7Dose.csv
A04	1.3	478.582166667	1.547	2734	1783.43118069	6375.29590344	5781.5	3390.92809578	A04			6.25	1	1718.63	25174.0707747	0.198532440646	20160509_Mxi1RGRc7Dose.csv
E04	18.3043333333	495.5865	3.172	3288	1003.66300366	6111.80748175	5605.5	3105.36724513	E04			6.25	3	1718.63	25174.0707747	0.187298866986	20160509_Mxi1RGRc7Dose.csv
C04	9.78133333333	487.0635	2.157	3145	1436.72910005	6542.63720191	5890.0	3236.03871681	C04			6.25	2	1718.63	25174.0707747	0.205666874831	20160509_Mxi1RGRc7Dose.csv
A05	1.73666666667	479.018833333	1.359	2903	2217.72345302	3369.86668963	3069.0	1946.9819865	A05			12.5	1	1718.63	25174.0707747	0.0703988769809	20160509_Mxi1RGRc7Dose.csv
C05	10.2313333333	487.5135	1.61	3529	2024.67010901	4232.42788325	3834.0	2343.87207521	C05			12.5	2	1718.63	25174.0707747	0.10717333805	20160509_Mxi1RGRc7Dose.csv
E05	18.7773333333	496.0595	3.657	3299	840.50955414	4103.97484086	3789.0	2148.63816876	E05			12.5	3	1718.63	25174.0707747	0.101696866999	20160509_Mxi1RGRc7Dose.csv
C06	10.6831666667	487.965333333	2.078	3049	1397.34188818	3342.4667104	3105.0	1892.35140262	C06			25.0	2	1718.63	25174.0707747	0.0692307054041	20160509_Mxi1RGRc7Dose.csv
A06	2.16983333333	479.452	1.313	2944	2247.32824427	2903.09476902	2665.0	1871.31540775	A06			25.0	1	1718.63	25174.0707747	0.0504985082309	20160509_Mxi1RGRc7Dose.csv
E06	19.2643333333	496.5465	3.141	3490	1063.05208651	3192.05071633	3002.5	1660.78650783	E06			25.0	3	1718.63	25174.0707747	0.0628178651804	20160509_Mxi1RGRc7Dose.csv
A07	2.66183333333	479.944	1.625	2902	1660.18306636	2781.22570641	2594.5	1454.67625124	A07			37.5	1	1718.63	25174.0707747	0.045302738781	20160509_Mxi1RGRc7Dose.csv
C07	11.1878333333	488.47	2.547	3234	1236.71128107	2971.71304886	2805.0	1555.98751937	C07			37.5	2	1718.63	25174.0707747	0.0534239821324	20160509_Mxi1RGRc7Dose.csv
E07	19.7305	497.012666667	3.973	3398	820.376629648	3058.00176574	2827.0	2092.43723377	E07			37.5	3	1718.63	25174.0707747	0.0571028180033	20160509_Mxi1RGRc7Dose.csv
C08	11.6475	488.929666667	1.828	3574	1811.45463761	3139.49468383	2875.0	1962.82552962	C08			50.0	2	1718.63	25174.0707747	0.0605771896369	20160509_Mxi1RGRc7Dose.csv
A08	3.10483333333	480.387	1.563	2936	1917.70084912	2721.16042234	2553.0	1440.48894683	A08			50.0	1	1718.63	25174.0707747	0.0427419135702	20160509_Mxi1RGRc7Dose.csv
E08	20.2105	497.492666667	3.875	3459	833.895853423	2962.39722463	2782.0	1431.51539768	E08			50.0	3	1718.63	25174.0707747	0.0530268109893	20160509_Mxi1RGRc7Dose.csv
E09	20.6938333333	497.976	4.203	3311	758.012820513	2663.9320447	2517.0	1316.28650952	E09			75.0	3	1718.63	25174.0707747	0.0403020371171	20160509_Mxi1RGRc7Dose.csv
A09	3.54666666667	480.828833333	1.609	2835	1857.79816514	2479.23950617	2353.0	1311.45276107	A09			75.0	1	1718.63	25174.0707747	0.0324278496183	20160509_Mxi1RGRc7Dose.csv
C09	12.0961666667	489.378333333	2.594	3223	1232.03363914	2764.32143965	2605.0	1467.46320284	C09			75.0	2	1718.63	25174.0707747	0.0445820417402	20160509_Mxi1RGRc7Dose.csv
E10	21.1788333333	498.461	3.875	3377	813.538906288	2685.89635771	2543.0	1412.98176762	E10			100.0	3	1718.63	25174.0707747	0.0412384643292	20160509_Mxi1RGRc7Dose.csv
A10	4.12133333333	481.4035	1.563	2829	1849.01960784	2383.64545776	2265.0	1085.14158655	A10			100.0	1	1718.63	25174.0707747	0.0283522899504	20160509_Mxi1RGRc7Dose.csv
C10	12.5563333333	489.8385	2.844	3212	1050.70330389	2719.2873599	2556.0	1703.1925155	C10			100.0	2	1718.63	25174.0707747	0.0426620573671	20160509_Mxi1RGRc7Dose.csv
A01	0.0	580.0816667	1.031	2788	2553.113553	15634.50502	14937.0	5504.903452	A01			0.0	1	1718.63	17910.2155783	0.859451037249	20160913_InducibleSteadyState_c3_dcas9.csv
E01	15.48916667	595.5708333	2.177	3020	1975.147155	18349.31689	17525.5	6439.028409	E01			0.0	3	1718.63	17910.2155783	1.02711910514	20160913_InducibleSteadyState_c3_dcas9.csv
C01	7.727666667	587.8093333	1.312	2961	2262.032086	18091.02533	17312.0	6049.019574	C01			0.0	2	1718.63	17910.2155783	1.01116689597	20160913_InducibleSteadyState_c3_dcas9.csv
E11	19.75366667	599.8353333	1.674	3216	2100.587851	18194.32805	17373.0	6419.991291	E11			0.0061	3	1718.63	17910.2155783	1.01754692092	20160913_InducibleSteadyState_c3_dcas9.csv
A11	4.282333333	584.364	1.047	2923	2676.739927	17698.38043	16821.0	6330.242248	A11			0.0061	1	1718.63	17910.2155783	0.986916960831	20160913_InducibleSteadyState_c3_dcas9.csv
C11	12.01416667	592.0958333	1.129	2989	2737.179487	18332.35798	17470.0	6280.379253	C11			0.0061	2	1718.63	17910.2155783	1.02607171482	20160913_InducibleSteadyState_c3_dcas9.csv
A12	4.691333333	584.773	1.047	2797	2559.011894	17333.65606	16617.0	6161.975641	A12			0.0122	1	1718.63	17910.2155783	0.964391410863	20160913_InducibleSteadyState_c3_dcas9.csv
C12	12.44583333	592.5275	1.356	2929	2241.009946	17726.16559	16816.0	6463.567378	C12			0.0122	2	1718.63	17910.2155783	0.988632985482	20160913_InducibleSteadyState_c3_dcas9.csv
E12	20.188	600.2696667	1.637	3038	1986.919555	17963.60961	17155.0	6362.570085	E12			0.0122	3	1718.63	17910.2155783	1.0032976407	20160913_InducibleSteadyState_c3_dcas9.csv
D01	12.9105	592.9921667	1.627	3057	2000.65445	18787.79195	18023.0	6582.443484	D01			0.0244	2	1718.63	17910.2155783	1.05419953268	20160913_InducibleSteadyState_c3_dcas9.csv
B01	5.161333333	585.243	1.063	2901	2219.58684	18089.25129	17232.0	6154.514506	B01			0.0244	1	1718.63	17910.2155783	1.01105733041	20160913_InducibleSteadyState_c3_dcas9.csv
F01	20.66533333	600.747	1.445	3014	2299.008391	18722.19874	17873.5	6292.383248	F01			0.0244	3	1718.63	17910.2155783	1.05014846494	20160913_InducibleSteadyState_c3_dcas9.csv
D02	13.34583333	593.4275	1.367	3091	2361.344538	18995.09835	18169.0	6183.308361	D02			0.0488	2	1718.63	17910.2155783	1.0670028742	20160913_InducibleSteadyState_c3_dcas9.csv
B02	5.584333333	585.666	1.047	3010	2764.003673	18383.92757	17387.0	6344.242568	B02			0.0488	1	1718.63	17910.2155783	1.02925667714	20160913_InducibleSteadyState_c3_dcas9.csv
F02	21.11183333	601.1935	1.658	3095	2024.198823	18687.23522	17759.0	6421.608198	F02			0.0488	3	1718.63	17910.2155783	1.04798910137	20160913_InducibleSteadyState_c3_dcas9.csv
D03	13.77716667	593.8588333	1.358	3311	2535.222052	18811.72033	17958.0	6220.30666	D03			0.0977	2	1718.63	17910.2155783	1.05567736077	20160913_InducibleSteadyState_c3_dcas9.csv
B03	6.016333333	586.098	1.031	2929	2682.234432	18388.72653	17541.0	6107.3975	B03			0.0977	1	1718.63	17910.2155783	1.02955306319	20160913_InducibleSteadyState_c3_dcas9.csv
F03	21.55333333	601.635	1.7	3132	2053.770492	19084.12133	18167.5	6497.254236	F03			0.0977	3	1718.63	17910.2155783	1.07250097564	20160913_InducibleSteadyState_c3_dcas9.csv
D04	14.21216667	594.2938333	1.389	3213	2450.800915	18362.47214	17323.0	6377.380859	D04			0.195	2	1718.63	17910.2155783	1.02793157961	20160913_InducibleSteadyState_c3_dcas9.csv
F04	21.997	602.0786667	2.46	827	426.7285862	15340.14148	14770.0	6148.462906	F04			0.195	3	1718.63	17910.2155783	0.841271005492	20160913_InducibleSteadyState_c3_dcas9.csv
B04	6.424333333	586.506	1.062	2983	2731.684982	17820.57325	16980.0	5994.592395	B04			0.195	1	1718.63	17910.2155783	0.994463647312	20160913_InducibleSteadyState_c3_dcas9.csv
F05	22.43683333	602.5185	1.758	3251	2129.011133	17789.59612	16922.0	5994.088636	F05			0.391	3	1718.63	17910.2155783	0.992550485081	20160913_InducibleSteadyState_c3_dcas9.csv
D05	14.624	594.7056667	1.37	3185	2433.15508	17105.03234	16130.0	5663.204957	D05			0.391	2	1718.63	17910.2155783	0.95027150155	20160913_InducibleSteadyState_c3_dcas9.csv
B05	6.849333333	586.931	1.313	2988	2280.916031	16581.90495	15791.5	5470.953066	B05			0.391	1	1718.63	17910.2155783	0.917962905986	20160913_InducibleSteadyState_c3_dcas9.csv
D06	15.04716667	595.1288333	1.84	3454	1977.103606	14324.3286	13673.0	4463.848529	D06			0.781	2	1718.63	17910.2155783	0.778533920536	20160913_InducibleSteadyState_c3_dcas9.csv
F06	22.8535	602.9351667	1.732	3203	2100.327869	15276.83765	14576.0	5133.504488	F06			0.781	3	1718.63	17910.2155783	0.837361330946	20160913_InducibleSteadyState_c3_dcas9.csv
B06	7.2775	587.3591667	1.344	2978	2273.282443	14491.42411	13853.5	4500.672914	B06			0.781	1	1718.63	17910.2155783	0.788853818436	20160913_InducibleSteadyState_c3_dcas9.csv
E02	15.92233333	596.004	1.392	3233	2469.824293	14333.77358	13656.0	4678.421864	E02			1.56	3	1718.63	17910.2155783	0.779117246978	20160913_InducibleSteadyState_c3_dcas9.csv
A02	0.423	580.5046667	1.031	2842	2609.733701	12280.23153	11651.5	4094.837395	A02			1.56	1	1718.63	17910.2155783	0.652289516607	20160913_InducibleSteadyState_c3_dcas9.csv
C02	8.149333333	588.231	1.063	3098	2842.201835	13584.81278	13013.5	4618.335425	C02			1.56	2	1718.63	17910.2155783	0.732861072969	20160913_InducibleSteadyState_c3_dcas9.csv
C03	8.561333333	588.643	1.313	3146	2405.198777	12520.78099	11954.0	4288.340427	C03			3.13	2	1718.63	17910.2155783	0.667145965276	20160913_InducibleSteadyState_c3_dcas9.csv
A03	0.849666667	580.9313333	0.781	3049	4662.079511	13777.14923	13352.0	4195.504892	A03			3.13	1	1718.63	17910.2155783	0.744739863287	20160913_InducibleSteadyState_c3_dcas9.csv
E03	16.35883333	596.4405	1.346	3241	2479.72456	13025.2419	12372.0	4318.096974	E03			3.13	3	1718.63	17910.2155783	0.698301710188	20160913_InducibleSteadyState_c3_dcas9.csv
A04	1.257833333	581.3395	1.281	2745	2097.020626	10866.36175	10537.0	3560.439601	A04			6.25	1	1718.63	17910.2155783	0.564968248832	20160913_InducibleSteadyState_c3_dcas9.csv
E04	16.7705	596.8521667	1.132	3704	3388.83806	13165.80886	12639.0	3844.733264	E04			6.25	3	1718.63	17910.2155783	0.706983192265	20160913_InducibleSteadyState_c3_dcas9.csv
C04	8.982333333	589.064	1.375	3026	2306.402439	12112.60939	11499.5	4262.174342	C04			6.25	2	1718.63	17910.2155783	0.64193709379	20160913_InducibleSteadyState_c3_dcas9.csv
C05	9.415833333	589.4975	1.328	3140	2402.448355	11931.82389	11325.0	3853.092129	C05			12.5	2	1718.63	17910.2155783	0.630771695619	20160913_InducibleSteadyState_c3_dcas9.csv
E05	17.20583333	597.2875	1.702	3004	1968.545216	12196.54328	11744.0	3910.640873	E05			12.5	3	1718.63	17910.2155783	0.64712089062	20160913_InducibleSteadyState_c3_dcas9.csv
A05	1.6835	581.7651667	1.281	2770	2114.503817	10666.24477	10236.0	3496.313872	A05			12.5	1	1718.63	17910.2155783	0.552608929293	20160913_InducibleSteadyState_c3_dcas9.csv
A06	2.083	582.1646667	1.297	2772	2114.416476	10884.80916	10411.5	3855.069415	A06			25.0	1	1718.63	17910.2155783	0.566107569617	20160913_InducibleSteadyState_c3_dcas9.csv
C06	9.854333333	589.936	1.348	3135	2400.459418	11950.11069	11451.0	4088.478859	C06			25.0	2	1718.63	17910.2155783	0.631901097054	20160913_InducibleSteadyState_c3_dcas9.csv
E06	17.64383333	597.7255	1.376	3161	2416.666667	12285.29358	11819.0	3797.011152	E06			25.0	3	1718.63	17910.2155783	0.652602151215	20160913_InducibleSteadyState_c3_dcas9.csv
A07	2.572833333	582.6545	1.062	2929	2687.155963	10894.11471	10501.0	3713.495709	A07			37.5	1	1718.63	17910.2155783	0.566682284796	20160913_InducibleSteadyState_c3_dcas9.csv
E07	18.06183333	598.1435	1.404	2999	2287.566743	12202.72224	11738.0	4219.649916	E07			37.5	3	1718.63	17910.2155783	0.647502506118	20160913_InducibleSteadyState_c3_dcas9.csv
C07	10.316	590.3976667	1.333	3006	2294.656489	12036.7688	11575.0	4190.013744	C07			37.5	2	1718.63	17910.2155783	0.637253143003	20160913_InducibleSteadyState_c3_dcas9.csv
H02	23.74866667	603.8303333	1.732	3162	1813.073394	11673.14168	11236.0	3861.18517	H02			50.0	3	1718.63	17910.2155783	0.614795359716	20160913_InducibleSteadyState_c3_dcas9.csv
H01	23.3	603.3816667	1.65	3231	2118.688525	12198.72207	11724.0	4052.404995	H01			50.0	3	1718.63	17910.2155783	0.647255453723	20160913_InducibleSteadyState_c3_dcas9.csv
H03	24.18666667	604.2683333	1.666	3148	1807.118255	11726.74428	11296.5	4090.181367	H03			50.0	3	1718.63	17910.2155783	0.618105881699	20160913_InducibleSteadyState_c3_dcas9.csv
E09	18.89883333	598.9805	1.401	3702	2828.113063	13305.3544	12818.0	4079.059127	E09			75.0	3	1718.63	17910.2155783	0.715601590959	20160913_InducibleSteadyState_c3_dcas9.csv
C09	11.1655	591.2471667	1.599	2976	1948.91945	11603.96774	11159.0	4039.002823	C09			75.0	2	1718.63	17910.2155783	0.610523144393	20160913_InducibleSteadyState_c3_dcas9.csv
A09	3.421166667	583.5028333	1.296	2933	2242.35474	10964.75861	10502.0	3883.403098	A09			75.0	1	1718.63	17910.2155783	0.571045285545	20160913_InducibleSteadyState_c3_dcas9.csv
C10	11.59416667	591.6758333	1.369	2941	2245.038168	11471.88167	10966.0	4247.279272	C10			100.0	2	1718.63	17910.2155783	0.602365446103	20160913_InducibleSteadyState_c3_dcas9.csv
A10	3.8655	583.9471667	1.047	2869	2632.110092	10707.24782	10326.0	3723.271463	A10			100.0	1	1718.63	17910.2155783	0.555141297096	20160913_InducibleSteadyState_c3_dcas9.csv
E10	19.31683333	599.3985	1.939	3119	1588.894549	11608.26675	11122.0	3852.648243	E10			100.0	3	1718.63	17910.2155783	0.610788653289	20160913_InducibleSteadyState_c3_dcas9.csv
A01	0.0	546.0653333	1.547	2665	1732.769831	17162.60826	16146.0	6525.586554	A01			0.0	1	1718.63	20870.4572633	0.806397115411	20160913_InducibleSteadyState_c3_Mxi1.csv
E01	15.77883333	561.8441667	2.13	3116	1428.70243	21797.40244	20952.0	7464.438442	E01			0.0	3	1718.63	20870.4572633	1.04839982963	20160913_InducibleSteadyState_c3_Mxi1.csv
C01	7.782666667	553.848	1.594	2937	1920.863309	21170.5046	20404.0	7026.725414	C01			0.0	2	1718.63	20870.4572633	1.01566677333	20160913_InducibleSteadyState_c3_Mxi1.csv
E11	20.332	566.3973333	2.482	3257	1353.699086	21047.15259	20216.0	7413.222009	E11			0.0061	3	1718.63	20870.4572633	1.00922602968	20160913_InducibleSteadyState_c3_Mxi1.csv
A11	4.2945	550.3598333	1.578	2764	1811.271298	19949.12735	19006.0	7419.648227	A11			0.0061	1	1718.63	20870.4572633	0.951893367632	20160913_InducibleSteadyState_c3_Mxi1.csv
C11	12.16766667	558.233	2.136	3138	1440.110142	20594.57744	19887.0	7413.37082	C11			0.0061	2	1718.63	20870.4572633	0.985595117398	20160913_InducibleSteadyState_c3_Mxi1.csv
E12	20.77866667	566.844	2.508	3569	1489.565943	22960.36845	22387.0	7312.757311	E12			0.0122	3	1718.63	20870.4572633	1.10912333105	20160913_InducibleSteadyState_c3_Mxi1.csv
C12	12.6125	558.6778333	2.14	2968	1363.970588	21170.62668	20303.0	7385.488798	C12			0.0122	2	1718.63	20870.4572633	1.01567314766	20160913_InducibleSteadyState_c3_Mxi1.csv
A12	4.723166667	550.7885	1.563	2807	1835.840419	19633.90061	18766.0	7014.696432	A12			0.0122	1	1718.63	20870.4572633	0.935434011787	20160913_InducibleSteadyState_c3_Mxi1.csv
D01	13.081	559.1463333	2.388	3126	1299.7921	21989.82054	21009.0	7487.541265	D01			0.0244	2	1718.63	20870.4572633	1.05844681352	20160913_InducibleSteadyState_c3_Mxi1.csv
F01	21.25366667	567.319	2.999	3173	1038.625205	21764.17397	20885.0	7354.345005	F01			0.0244	3	1718.63	20870.4572633	1.04666482704	20160913_InducibleSteadyState_c3_Mxi1.csv
B01	5.191333333	551.2566667	1.546	2872	1882.044561	21205.22423	20381.0	7188.068691	B01			0.0244	1	1718.63	20870.4572633	1.01747963586	20160913_InducibleSteadyState_c3_Mxi1.csv
F02	21.69183333	567.7571667	3.017	3253	1065.160445	22054.23455	21013.0	7543.193506	F02			0.0488	3	1718.63	20870.4572633	1.06181014847	20160913_InducibleSteadyState_c3_Mxi1.csv
D02	13.52883333	559.5941667	2.165	3101	1421.824851	21688.53628	20839.0	7113.557341	D02			0.0488	2	1718.63	20870.4572633	1.04271545505	20160913_InducibleSteadyState_c3_Mxi1.csv
B02	5.618	551.6833333	1.796	2904	1664.183381	21387.99449	20657.5	7358.715591	B02			0.0488	1	1718.63	20870.4572633	1.02702286417	20160913_InducibleSteadyState_c3_Mxi1.csv
B03	6.0665	552.1318333	1.797	2946	1687.285223	21063.46606	20084.5	7614.495296	B03			0.0977	1	1718.63	20870.4572633	1.01007782673	20160913_InducibleSteadyState_c3_Mxi1.csv
D03	13.9705	560.0358333	2.642	3246	1240.825688	21520.83641	20538.0	7536.853558	D03			0.0977	2	1718.63	20870.4572633	1.0339591172	20160913_InducibleSteadyState_c3_Mxi1.csv
F03	22.1435	568.2088333	3.081	3405	1113.837095	21738.70485	20856.0	7325.768758	F03			0.0977	3	1718.63	20870.4572633	1.04533497377	20160913_InducibleSteadyState_c3_Mxi1.csv
B04	6.481166667	552.5465	1.867	2984	1711.009174	20137.09082	19157.5	7501.99021	B04			0.195	1	1718.63	20870.4572633	0.961707755962	20160913_InducibleSteadyState_c3_Mxi1.csv
F04	22.59166667	568.657	2.961	3169	1115.452306	20543.25087	19493.0	7482.899823	F04			0.195	3	1718.63	20870.4572633	0.982915134476	20160913_InducibleSteadyState_c3_Mxi1.csv
D04	14.404	560.4693333	2.375	3269	1360.949209	20745.74457	20049.0	7646.85352	D04			0.195	2	1718.63	20870.4572633	0.99348820916	20160913_InducibleSteadyState_c3_Mxi1.csv
B05	6.916166667	552.9815	1.828	3018	1539.010709	17366.33168	16427.0	7246.682261	B05			0.391	1	1718.63	20870.4572633	0.817034399112	20160913_InducibleSteadyState_c3_Mxi1.csv
F05	23.03666667	569.102	2.963	3601	1176.797386	19265.60594	18032.0	7795.232113	F05			0.391	3	1718.63	20870.4572633	0.916203749059	20160913_InducibleSteadyState_c3_Mxi1.csv
D05	14.85066667	560.916	2.406	3575	1492.070117	18936.89846	17939.0	7970.346266	D05			0.391	2	1718.63	20870.4572633	0.899040505287	20160913_InducibleSteadyState_c3_Mxi1.csv
F06	23.48866667	569.554	2.731	3246	1142.555438	10875.31731	9462.0	6324.773345	F06			0.781	3	1718.63	20870.4572633	0.478110374749	20160913_InducibleSteadyState_c3_Mxi1.csv
D06	15.30066667	561.366	2.649	3093	1181.887658	14061.71613	12688.0	6963.063308	D06			0.781	2	1718.63	20870.4572633	0.644486082726	20160913_InducibleSteadyState_c3_Mxi1.csv
B06	7.354666667	553.42	1.594	2972	1947.57536	13019.49832	11783.5	6190.398383	B06			0.781	1	1718.63	20870.4572633	0.590067368748	20160913_InducibleSteadyState_c3_Mxi1.csv
A02	0.439	546.5043333	1.532	2780	1821.756225	8699.338849	7629.5	4779.659627	A02			1.56	1	1718.63	20870.4572633	0.364493097866	20160913_InducibleSteadyState_c3_Mxi1.csv
C02	8.216666667	554.282	1.797	3030	1735.395189	9147.814851	8093.5	5423.923208	C02			1.56	2	1718.63	20870.4572633	0.387909975839	20160913_InducibleSteadyState_c3_Mxi1.csv
E02	16.2175	562.2828333	2.671	3249	1241.023682	9809.214528	8589.0	5846.47224	E02			1.56	3	1718.63	20870.4572633	0.422444522747	20160913_InducibleSteadyState_c3_Mxi1.csv
A03	0.845166667	546.9105	1.547	2771	1815.858453	4637.92638	3880.0	4086.469918	A03			3.13	1	1718.63	20870.4572633	0.152429130644	20160913_InducibleSteadyState_c3_Mxi1.csv
E03	16.66383333	562.7291667	2.414	3353	1399.415693	4943.225768	4280.0	3440.787023	E03			3.13	3	1718.63	20870.4572633	0.168370136367	20160913_InducibleSteadyState_c3_Mxi1.csv
C03	8.614166667	554.6795	1.891	3084	1573.469388	4444.036316	3787.0	3808.640019	C03			3.13	2	1718.63	20870.4572633	0.142305289126	20160913_InducibleSteadyState_c3_Mxi1.csv
C04	9.0395	555.1048333	1.828	3025	1539.440204	2565.975868	2311.0	2760.51924	C04			6.25	2	1718.63	20870.4572633	0.044243604349	20160913_InducibleSteadyState_c3_Mxi1.csv
A04	1.26	547.3253333	1.782	2746	1570.040023	2433.944647	2168.0	2217.109046	A04			6.25	1	1718.63	20870.4572633	0.0373496814254	20160913_InducibleSteadyState_c3_Mxi1.csv
E04	17.11216667	563.1775	2.625	3196	1221.245701	2782.468398	2497.5	2493.326694	E04			6.25	3	1718.63	20870.4572633	0.0555476186879	20160913_InducibleSteadyState_c3_Mxi1.csv
E05	17.559	563.6243333	3.171	3310	1012.232416	2244.792447	2039.0	2511.397106	E05			12.5	3	1718.63	20870.4572633	0.0274732243438	20160913_InducibleSteadyState_c3_Mxi1.csv
A05	1.689166667	547.7545	1.562	2722	1782.580223	1969.354519	1744.0	2946.125027	A05			12.5	1	1718.63	20870.4572633	0.013091415015	20160913_InducibleSteadyState_c3_Mxi1.csv
C05	9.473	555.5383333	1.844	3155	1608.053007	2267.872266	1930.0	3649.181106	C05			12.5	2	1718.63	20870.4572633	0.0286783218357	20160913_InducibleSteadyState_c3_Mxi1.csv
C06	9.915666667	555.981	2.134	3063	1406.336088	2059.750898	1833.0	3036.402048	C06			25.0	2	1718.63	20870.4572633	0.0178114021868	20160913_InducibleSteadyState_c3_Mxi1.csv
A06	2.103166667	548.1685	1.781	2779	1593.463303	1985.643397	1648.0	3706.345573	A06			25.0	1	1718.63	20870.4572633	0.0139419280118	20160913_InducibleSteadyState_c3_Mxi1.csv
E06	18.02416667	564.0895	3.44	3422	979.673633	2209.07481	1901.0	3409.609519	E06			25.0	3	1718.63	20870.4572633	0.0256082515395	20160913_InducibleSteadyState_c3_Mxi1.csv
A07	2.5795	548.6448333	1.797	2822	1614.416476	1811.64068	1621.0	2486.146463	A07			37.5	1	1718.63	20870.4572633	0.00485649117033	20160913_InducibleSteadyState_c3_Mxi1.csv
C07	10.406	556.4713333	2.119	3170	1450.800915	1924.429022	1838.0	1472.656509	C07			37.5	2	1718.63	20870.4572633	0.0107456598877	20160913_InducibleSteadyState_c3_Mxi1.csv
E07	18.49883333	564.5641667	2.907	3169	1035.620915	2117.239192	1880.0	3010.170359	E07			37.5	3	1718.63	20870.4572633	0.0208131154547	20160913_InducibleSteadyState_c3_Mxi1.csv
E08	18.957	565.0223333	3.198	3216	983.4862385	5256.629042	4599.0	3252.274251	E08			50.0	3	1718.63	20870.4572633	0.18473428114	20160913_InducibleSteadyState_c3_Mxi1.csv
H02	24.38366667	570.449	2.98	3383	1106.278613	2065.338753	1785.0	2999.314633	H02			50.0	2	1718.63	20870.4572633	0.0181031683417	20160913_InducibleSteadyState_c3_Mxi1.csv
C08	10.84933333	556.9146667	2.105	3001	1355.465221	1928.792069	1726.0	2407.08758	C08			50.0	2	1718.63	20870.4572633	0.0109734735026	20160913_InducibleSteadyState_c3_Mxi1.csv
A08	3.0165	549.0818333	1.797	2682	1537.844037	1738.256525	1605.0	1964.911548	A08			50.0	1	1718.63	20870.4572633	0.00102478602852	20160913_InducibleSteadyState_c3_Mxi1.csv
H01	23.9435	570.0088333	2.211	3539	1622.65016	2102.110766	1814.0	3212.589742	H01			50.0	1	1718.63	20870.4572633	0.0200231946919	20160913_InducibleSteadyState_c3_Mxi1.csv
H03	24.84516667	570.9105	2.983	3259	1066.077854	2149.508745	1803.0	3664.877196	H03			50.0	3	1718.63	20870.4572633	0.0224980488324	20160913_InducibleSteadyState_c3_Mxi1.csv
E09	19.41566667	565.481	3.586	3238	872.7762803	2094.067017	1853.0	2849.118046	E09			75.0	3	1718.63	20870.4572633	0.0196031956553	20160913_InducibleSteadyState_c3_Mxi1.csv
C09	11.2925	557.3578333	2.151	3026	1387.436956	2047.826173	1764.0	3153.842626	C09			75.0	2	1718.63	20870.4572633	0.0171887605539	20160913_InducibleSteadyState_c3_Mxi1.csv
A09	3.439666667	549.505	1.562	2976	1950.196592	2061.954637	1666.0	4292.59377	A09			75.0	1	1718.63	20870.4572633	0.0179264689619	20160913_InducibleSteadyState_c3_Mxi1.csv
E10	19.89483333	565.9601667	2.977	3189	1042.838457	1958.206961	1813.0	2320.924275	E10			100.0	3	1718.63	20870.4572633	0.0125093526433	20160913_InducibleSteadyState_c3_Mxi1.csv
C10	11.7275	557.7928333	2.15	2948	1351.673544	1878.550882	1765.0	1757.930387	C10			100.0	2	1718.63	20870.4572633	0.00835016313593	20160913_InducibleSteadyState_c3_Mxi1.csv
A10	3.87	549.9353333	1.531	2686	1757.853403	1813.574832	1564.0	2942.581957	A10			100.0	1	1718.63	20870.4572633	0.00495748163841	20160913_InducibleSteadyState_c3_Mxi1.csv
A01	0.0	689.3261667	2.55	2807	1074.244164	23283.58746	22770.0	6405.671165	A01			0.0	1	1718.63	26568.2449025	0.867818577657	20160919_c6Mxi1Dose copy.csv
C01	8.3265	697.6526667	3.532	3085	831.7605824	26774.2658	26345.0	6452.418397	C01			0.0	2	1718.63	26568.2449025	1.00829070786	20160919_c6Mxi1Dose copy.csv
E01	17.029	706.3551667	4.782	3352	667.5960964	27208.45674	26766.5	6537.31654	E01			0.0	3	1718.63	26568.2449025	1.02576345106	20160919_c6Mxi1Dose copy.csv
C11	13.11933333	702.4455	3.552	3348	901.9396552	27217.85514	26725.0	6664.601375	C11			0.0061	2	1718.63	26568.2449025	1.02614166216	20160919_c6Mxi1Dose copy.csv
E11	22.01083333	711.337	5.785	3307	541.4210871	26721.91836	26301.0	6742.097317	E11			0.0061	3	1718.63	26568.2449025	1.00618413839	20160919_c6Mxi1Dose copy.csv
A11	4.619666667	693.9458333	2.781	3046	1072.912998	26231.4084	25856.5	6595.527144	A11			0.0061	1	1718.63	26568.2449025	0.986445001107	20160919_c6Mxi1Dose copy.csv
C12	13.58783333	702.914	4.031	3289	793.2947419	27024.98297	26542.0	6579.592072	C12			0.0122	2	1718.63	26568.2449025	1.01838008634	20160919_c6Mxi1Dose copy.csv
E12	22.51383333	711.84	4.784	3412	678.7348319	26667.91295	26017.0	6880.479613	E12			0.0122	3	1718.63	26568.2449025	1.00401084878	20160919_c6Mxi1Dose copy.csv
A12	5.069833333	694.396	2.531	3034	1159.342759	25936.54219	25452.0	6426.048854	A12			0.0122	1	1718.63	26568.2449025	0.97457897376	20160919_c6Mxi1Dose copy.csv
D01	14.10133333	703.4275	3.782	3224	819.5221149	27641.64919	27117.5	6781.470062	D01			0.0244	2	1718.63	26568.2449025	1.04319601296	20160919_c6Mxi1Dose copy.csv
B01	5.561666667	694.8878333	2.781	2979	977.041653	26687.84189	26256.0	6496.861613	B01			0.0244	1	1718.63	26568.2449025	1.00481283062	20160919_c6Mxi1Dose copy.csv
F01	23.03083333	712.357	5.531	3382	574.1935484	27422.51774	26666.0	6929.349973	F01			0.0244	3	1718.63	26568.2449025	1.03437770931	20160919_c6Mxi1Dose copy.csv
B02	6.0165	695.3426667	3.031	2951	901.8948655	27472.16842	27104.0	6661.558403	B02			0.0488	1	1718.63	26568.2449025	1.03637575556	20160919_c6Mxi1Dose copy.csv
F02	23.53383333	712.86	6.313	3391	501.034279	27418.6187	26907.0	6658.394929	F02			0.0488	3	1718.63	26568.2449025	1.03422080386	20160919_c6Mxi1Dose copy.csv
D02	14.571	703.8971667	4.281	3439	747.9338843	27103.53853	26586.0	6707.677613	D02			0.0488	2	1718.63	26568.2449025	1.02154132487	20160919_c6Mxi1Dose copy.csv
B03	6.478166667	695.8043333	3.031	3140	1030.521825	26462.28949	25980.5	6333.174379	B03			0.0977	1	1718.63	26568.2449025	0.995736134628	20160919_c6Mxi1Dose copy.csv
D03	15.04916667	704.3753333	4.531	3429	713.7801832	26723.1047	26255.0	6457.236915	D03			0.0977	2	1718.63	26568.2449025	1.00623187917	20160919_c6Mxi1Dose copy.csv
F03	24.0475	713.3736667	6.538	3449	493.278032	27085.68571	26588.0	6771.044345	F03			0.0977	3	1718.63	26568.2449025	1.0208228904	20160919_c6Mxi1Dose copy.csv
B04	6.933333333	696.2595	3.033	3043	930.8657082	26172.35787	25800.0	6642.887015	B04			0.195	1	1718.63	26568.2449025	0.984068685408	20160919_c6Mxi1Dose copy.csv
D04	15.53616667	704.8623333	4.782	3235	644.165671	26296.06986	25722.0	6798.050021	D04			0.195	2	1718.63	26568.2449025	0.989047112256	20160919_c6Mxi1Dose copy.csv
F04	24.56683333	713.893	5.85	3368	550.8668629	26722.43527	26136.5	6886.486006	F04			0.195	3	1718.63	26568.2449025	1.00620493992	20160919_c6Mxi1Dose copy.csv
B05	7.39	696.7161667	3.031	3036	926.7399267	25005.25329	24499.5	6803.435552	B05			0.391	1	1718.63	26568.2449025	0.937101978496	20160919_c6Mxi1Dose copy.csv
D05	16.02766667	705.3538333	5.032	3387	621.35388	25141.43017	24527.0	6861.718632	D05			0.391	2	1718.63	26568.2449025	0.942582018349	20160919_c6Mxi1Dose copy.csv
F05	25.072	714.3981667	6.781	3463	480.9722222	26038.27375	25620.0	7047.535224	F05			0.391	3	1718.63	26568.2449025	0.978672862554	20160919_c6Mxi1Dose copy.csv
D06	16.526	705.8521667	5.032	3377	644.711722	21891.77347	21282.0	6936.695879	D06			0.781	2	1718.63	26568.2449025	0.811809098417	20160919_c6Mxi1Dose copy.csv
F06	25.60066667	714.9268333	5.297	3290	579.5314427	22217.46413	21661.5	7111.132473	F06			0.781	3	1718.63	26568.2449025	0.82491556551	20160919_c6Mxi1Dose copy.csv
B06	7.851666667	697.1778333	3.281	3051	873.2112192	21433.29794	20878.0	6803.678358	B06			0.781	1	1718.63	26568.2449025	0.793359092982	20160919_c6Mxi1Dose copy.csv
A02	0.4535	689.7796667	2.781	2835	998.2394366	16311.75732	15269.0	6573.243118	A02			1.56	1	1718.63	26568.2449025	0.587257684968	20160919_c6Mxi1Dose copy.csv
E02	17.51433333	706.8405	5.301	3257	573.8195913	17402.75345	16378.0	6974.844799	E02			1.56	3	1718.63	26568.2449025	0.631161630131	20160919_c6Mxi1Dose copy.csv
C02	8.7965	698.1226667	3.281	3131	896.6208477	16791.93996	15734.0	6666.428651	C02			1.56	2	1718.63	26568.2449025	0.606581229494	20160919_c6Mxi1Dose copy.csv
A03	0.907	690.2331667	2.531	2818	1076.805502	10317.65011	9291.0	4974.991503	A03			3.13	1	1718.63	26568.2449025	0.346042389137	20160919_c6Mxi1Dose copy.csv
E03	18.0125	707.3386667	5.032	3400	649.2266565	14191.94176	13097.5	6173.887996	E03			3.13	3	1718.63	26568.2449025	0.5019519139	20160919_c6Mxi1Dose copy.csv
C03	9.265833333	698.592	4.034	3373	773.0919092	10612.28432	9263.0	5543.120547	C03			3.13	2	1718.63	26568.2449025	0.357899080324	20160919_c6Mxi1Dose copy.csv
A04	1.355333333	690.6815	2.781	2913	1029.328622	6198.941298	5281.0	4140.508054	A04			6.25	1	1718.63	26568.2449025	0.180297011265	20160919_c6Mxi1Dose copy.csv
E04	18.50083333	707.827	5.307	3307	583.2451499	5916.557605	5094.0	3913.767703	E04			6.25	3	1718.63	26568.2449025	0.168933306269	20160919_c6Mxi1Dose copy.csv
C04	9.736166667	699.0623333	4.282	3251	709.2059337	6265.242079	5401.0	4104.360242	C04			6.25	2	1718.63	26568.2449025	0.182965092089	20160919_c6Mxi1Dose copy.csv
A05	1.813333333	691.1395	2.781	2915	1027.856135	3865.497084	3382.0	2634.21349	A05			12.5	1	1718.63	26568.2449025	0.0863943804531	20160919_c6Mxi1Dose copy.csv
C05	10.216	699.5421667	3.809	3383	862.1304791	4207.407626	3642.0	2923.021042	C05			12.5	2	1718.63	26568.2449025	0.100153569211	20160919_c6Mxi1Dose copy.csv
E05	18.999	708.3251667	6.034	3341	527.887502	4009.204729	3506.0	2722.489168	E05			12.5	3	1718.63	26568.2449025	0.092177473896	20160919_c6Mxi1Dose copy.csv
C06	10.69283333	700.019	3.531	3100	836.030205	3165.175484	2878.0	1950.59397	C06			25.0	2	1718.63	26568.2449025	0.0582119879795	20160919_c6Mxi1Dose copy.csv
A06	2.273333333	691.5995	2.781	3090	1089.17871	2905.365696	2657.0	1682.026261	A06			25.0	1	1718.63	26568.2449025	0.0477567037017	20160919_c6Mxi1Dose copy.csv
E06	19.50833333	708.8345	5.282	3423	602.9593095	5202.085597	4454.0	3522.034411	E06			25.0	3	1718.63	26568.2449025	0.140181472054	20160919_c6Mxi1Dose copy.csv
A07	2.783333333	692.1095	2.781	3003	1058.512513	2749.296703	2579.0	1308.345763	A07			37.5	1	1718.63	26568.2449025	0.0414761639987	20160919_c6Mxi1Dose copy.csv
C07	11.21283333	700.539	3.781	3206	817.0234455	2989.176232	2668.5	2469.315056	C07			37.5	2	1718.63	26568.2449025	0.0511294133525	20160919_c6Mxi1Dose copy.csv
E07	20.01066667	709.3368333	5.281	3422	602.6769989	2836.289012	2617.0	1827.145644	E07			37.5	3	1718.63	26568.2449025	0.0449769147886	20160919_c6Mxi1Dose copy.csv
C08	11.68983333	701.016	3.531	3308	892.1251348	2694.693773	2529.0	1589.629302	C08			50.0	2	1718.63	26568.2449025	0.0392788289408	20160919_c6Mxi1Dose copy.csv
A08	3.240166667	692.5663333	2.783	3089	1089.594356	2523.383619	2382.0	1299.329362	A08			50.0	1	1718.63	26568.2449025	0.0323849533346	20160919_c6Mxi1Dose copy.csv
E08	20.51183333	709.838	6.032	3543	541.329259	2569.952018	2434.0	1340.400808	E08			50.0	3	1718.63	26568.2449025	0.0342589622149	20160919_c6Mxi1Dose copy.csv
E09	21.0175	710.3436667	5.281	3323	585.344372	2677.953355	2466.0	2228.461567	E09			75.0	3	1718.63	26568.2449025	0.038605159829	20160919_c6Mxi1Dose copy.csv
A09	3.698666667	693.0248333	2.782	2989	1052.094333	2463.515557	2300.0	1647.290865	A09			75.0	1	1718.63	26568.2449025	0.029975738454	20160919_c6Mxi1Dose copy.csv
C09	12.16266667	701.4888333	4.032	3283	791.8475639	2589.474261	2413.0	1852.49538	C09			75.0	2	1718.63	26568.2449025	0.0350445777295	20160919_c6Mxi1Dose copy.csv
E10	21.51733333	710.8435	5.281	3318	584.4636252	2458.259494	2333.0	1456.806989	E10			100.0	3	1718.63	26568.2449025	0.0297642235866	20160919_c6Mxi1Dose copy.csv
A10	4.151833333	693.478	2.781	3092	1090.652557	2377.233829	2219.5	1542.117278	A10			100.0	1	1718.63	26568.2449025	0.026503582916	20160919_c6Mxi1Dose copy.csv
C10	12.643	701.9691667	3.782	3274	833.7153043	2452.117593	2326.0	1354.318908	C10			100.0	2	1718.63	26568.2449025	0.0295170607624	20160919_c6Mxi1Dose copy.csv
A01	0.0	722.7591667	1.781	2683	1538.417431	19956.04659	19739.0	6743.600315	A01			0.0	1	1718.63	22682.9934008	0.869924654582	20160919_Stericc6 copy.csv
C01	8.1445	730.9036667	2.032	3451	1582.301696	25035.43611	24433.0	6436.69325	C01			0.0	2	1718.63	22682.9934008	1.11221150217	20160919_Stericc6 copy.csv
E01	16.49433333	739.2535	3.033	3483	1064.811984	23650.90726	23107.0	7099.750439	E01			0.0	3	1718.63	22682.9934008	1.04616948489	20160919_Stericc6 copy.csv
C11	12.73433333	735.4935	2.532	3201	1220.823799	23022.69478	22560.0	7184.370732	C11			0.0061	2	1718.63	22682.9934008	1.01620375361	20160919_Stericc6 copy.csv
E11	21.26733333	744.0265	4.031	3459	791.8956044	22724.41023	22367.0	7296.733218	E11			0.0061	3	1718.63	22682.9934008	1.00197558249	20160919_Stericc6 copy.csv
A11	4.51	727.2691667	2.032	2836	1298.534799	21984.77433	21745.5	7217.785818	A11			0.0061	1	1718.63	22682.9934008	0.966694954791	20160919_Stericc6 copy.csv
C12	13.1925	735.9516667	2.782	3188	1125.30886	22456.63018	21935.5	7268.668613	C12			0.0122	2	1718.63	22682.9934008	0.989202475815	20160919_Stericc6 copy.csv
E12	21.74383333	744.503	3.534	3294	887.8706199	22334.18336	21801.0	7219.973222	E12			0.0122	3	1718.63	22682.9934008	0.983361763285	20160919_Stericc6 copy.csv
A12	4.956333333	727.7155	2.032	2985	1366.758242	21885.80402	21504.0	7097.878529	A12			0.0122	1	1718.63	22682.9934008	0.961974071638	20160919_Stericc6 copy.csv
D01	13.68616667	736.4453333	3.281	3319	949.3707094	22881.13347	22477.0	6964.095243	D01			0.0244	2	1718.63	22682.9934008	1.00945128003	20160919_Stericc6 copy.csv
B01	5.443166667	728.2023333	1.781	2928	1676.975945	22851.47199	22425.0	6944.768915	B01			0.0244	1	1718.63	22682.9934008	1.00803642762	20160919_Stericc6 copy.csv
F01	22.2565	745.0156667	4.302	3377	733.4926151	23412.42849	22974.0	7096.372172	F01			0.0244	3	1718.63	22682.9934008	1.03479404908	20160919_Stericc6 copy.csv
B02	5.882833333	728.642	1.782	2981	1712.234348	22874.83395	22384.0	7178.036044	B02			0.0488	1	1718.63	22682.9934008	1.00915079297	20160919_Stericc6 copy.csv
F02	22.73516667	745.4943333	4.047	3328	803.670611	23061.82091	22503.0	7155.709042	F02			0.0488	3	1718.63	22682.9934008	1.01807006976	20160919_Stericc6 copy.csv
D02	14.15616667	736.9153333	2.532	3314	1263.920671	22762.3277	22428.0	6931.029585	D02			0.0488	2	1718.63	22682.9934008	1.00378424556	20160919_Stericc6 copy.csv
B03	6.326166667	729.0853333	1.781	2821	1614.768174	23262.90393	22916.0	6913.671573	B03			0.0977	1	1718.63	22682.9934008	1.02766172853	20160919_Stericc6 copy.csv
D03	14.60933333	737.3685	2.781	3133	1104.335566	23195.64571	22748.0	6915.525095	D03			0.0977	2	1718.63	22682.9934008	1.02445351187	20160919_Stericc6 copy.csv
F03	23.212	745.9711667	3.282	3325	951.6313681	23499.57835	22665.0	7217.271885	F03			0.0977	3	1718.63	22682.9934008	1.03895109685	20160919_Stericc6 copy.csv
B04	6.7715	729.5306667	2.281	3072	1280.533556	22537.12891	22084.0	6952.248797	B04			0.195	1	1718.63	22682.9934008	0.993042264721	20160919_Stericc6 copy.csv
D04	15.074	737.8331667	2.531	3264	1248.183556	23162.23192	22644.5	7047.398242	D04			0.195	2	1718.63	22682.9934008	1.0228596743	20160919_Stericc6 copy.csv
F04	23.68183333	746.441	4.047	3440	830.7172181	23039.91744	22407.0	6911.48656	F04			0.195	3	1718.63	22682.9934008	1.01702527438	20160919_Stericc6 copy.csv
B05	7.226333333	729.9855	2.031	3034	1393.02112	21453.51351	20800.5	6858.528083	B05			0.391	1	1718.63	22682.9934008	0.941353817079	20160919_Stericc6 copy.csv
D05	15.536	738.2951667	4.032	3504	802.1978022	22697.52397	22173.0	6778.556165	D05			0.391	2	1718.63	22682.9934008	1.00069310806	20160919_Stericc6 copy.csv
F05	24.16216667	746.9213333	8.547	3586	391.3138368	21823.50167	21306.0	7051.465627	F05			0.391	3	1718.63	22682.9934008	0.959002249942	20160919_Stericc6 copy.csv
D06	16.0175	738.7766667	3.031	3442	1054.534314	23148.72109	22667.0	6939.370332	D06			0.781	2	1718.63	22682.9934008	1.02221520779	20160919_Stericc6 copy.csv
F06	24.7205	747.4796667	9.8	3532	337.1515846	18736.61976	17926.0	6775.064435	F06			0.781	3	1718.63	22682.9934008	0.811758002598	20160919_Stericc6 copy.csv
B06	7.6795	730.4386667	2.281	3227	1349.080268	18840.3604	18262.0	6756.606725	B06			0.781	1	1718.63	22682.9934008	0.816706430462	20160919_Stericc6 copy.csv
A02	0.445166667	723.2043333	1.531	2710	1774.721676	14671.51328	13701.5	5912.732933	A02			1.56	1	1718.63	22682.9934008	0.617852449528	20160919_Stericc6 copy.csv
E02	16.954	739.7131667	3.284	3427	981.6671441	15747.76277	14909.0	5851.592142	E02			1.56	3	1718.63	22682.9934008	0.669189543311	20160919_Stericc6 copy.csv
C02	8.5945	731.3536667	2.032	3154	1448.117539	15410.87666	14484.0	5844.32219	C02			1.56	2	1718.63	22682.9934008	0.65312007802	20160919_Stericc6 copy.csv
A03	0.885166667	723.6443333	1.531	2826	1849.47644	10492.37049	9560.5	4621.865104	A03			3.13	1	1718.63	22682.9934008	0.418507365201	20160919_Stericc6 copy.csv
E03	17.44033333	740.1995	3.282	3658	1048.137536	11035.74057	10247.0	4355.08489	E03			3.13	3	1718.63	22682.9934008	0.444426114538	20160919_Stericc6 copy.csv
C03	9.039666667	731.7988333	1.781	2985	1707.665904	10422.32496	9571.0	4314.983281	C03			3.13	2	1718.63	22682.9934008	0.415166193868	20160919_Stericc6 copy.csv
A04	1.3335	724.0926667	1.782	2809	1608.82016	5802.773585	5278.0	2826.751282	A04			6.25	1	1718.63	22682.9934008	0.194813622857	20160919_Stericc6 copy.csv
E04	17.89133333	740.6505	3.031	3554	1087.848179	6149.676421	5696.5	2721.889048	E04			6.25	3	1718.63	22682.9934008	0.211360885913	20160919_Stericc6 copy.csv
C04	9.486	732.2451667	2.031	3163	1451.583295	5984.325324	5543.0	2488.492338	C04			6.25	2	1718.63	22682.9934008	0.203473639645	20160919_Stericc6 copy.csv
A05	1.771833333	724.531	1.781	2773	1592.76278	4085.155427	3753.0	2035.489312	A05			12.5	1	1718.63	22682.9934008	0.112883247717	20160919_Stericc6 copy.csv
C05	9.937833333	732.697	2.031	3142	1440.623567	4297.653087	4051.5	1966.764046	C05			12.5	2	1718.63	22682.9934008	0.123019384738	20160919_Stericc6 copy.csv
E05	18.35583333	741.115	3.281	3577	1024.048096	4396.136427	4096.0	1972.724934	E05			12.5	3	1718.63	22682.9934008	0.127717039426	20160919_Stericc6 copy.csv
C06	10.39683333	733.156	1.81	3435	1745.426829	3837.161572	3598.0	1886.20031	C06			25.0	2	1718.63	22682.9934008	0.101053942421	20160919_Stericc6 copy.csv
A06	2.2185	724.9776667	2.032	2945	1352.779054	3415.423769	3153.0	1665.251814	A06			25.0	1	1718.63	22682.9934008	0.0809370519179	20160919_Stericc6 copy.csv
E06	18.8275	741.5866667	5.8	3700	605.2674628	3759.008108	3499.0	2163.491162	E06			25.0	3	1718.63	22682.9934008	0.0973260226885	20160919_Stericc6 copy.csv
A07	2.735833333	725.495	1.781	2884	1651.775487	3175.381761	2935.0	1688.793207	A07			37.5	1	1718.63	22682.9934008	0.0694870496732	20160919_Stericc6 copy.csv
C07	10.88466667	733.6438333	2.531	3235	1235.676089	3336.275425	3093.0	2122.105399	C07			37.5	2	1718.63	22682.9934008	0.0771616764159	20160919_Stericc6 copy.csv
E07	19.344	742.1031667	3.781	3327	848.5080337	3236.116622	3049.0	1664.612072	E07			37.5	3	1718.63	22682.9934008	0.072384102154	20160919_Stericc6 copy.csv
C08	11.34633333	734.1055	2.531	3302	1264.165391	3259.953664	3025.0	1895.702867	C08			50.0	2	1718.63	22682.9934008	0.0735211289048	20160919_Stericc6 copy.csv
A08	3.169666667	725.9288333	1.781	2775	1590.25788	2932.698018	2755.0	1571.741821	A08			50.0	1	1718.63	22682.9934008	0.0579110366858	20160919_Stericc6 copy.csv
E08	19.82083333	742.58	4.032	3826	877.1205869	3264.200209	3102.0	1509.428185	E08			50.0	3	1718.63	22682.9934008	0.0737236890741	20160919_Stericc6 copy.csv
E09	20.3085	743.0676667	3.782	3338	847.8536957	3090.598262	2897.0	1785.556452	E09			75.0	3	1718.63	22682.9934008	0.0654428773137	20160919_Stericc6 copy.csv
A09	3.615	726.3741667	2.031	3017	1383.944954	2916.792841	2721.0	1845.012586	A09			75.0	1	1718.63	22682.9934008	0.0571523598447	20160919_Stericc6 copy.csv
C09	11.80583333	734.565	3.031	3430	1123.485097	3066.599125	2917.5	1401.121215	C09			75.0	2	1718.63	22682.9934008	0.0642981186324	20160919_Stericc6 copy.csv
E10	20.78733333	743.5465	4.031	3430	785.7961054	2996.761516	2791.0	1869.752658	E10			100.0	3	1718.63	22682.9934008	0.0609668651302	20160919_Stericc6 copy.csv
A10	4.063166667	726.8223333	2.031	2883	1321.870702	2930.144294	2684.0	1857.690076	A10			100.0	1	1718.63	22682.9934008	0.0577892240673	20160919_Stericc6 copy.csv
C10	12.27266667	735.0318333	2.532	3369	1285.387257	3020.90561	2808.0	1908.527835	C10			100.0	2	1718.63	22682.9934008	0.0621185382595	20160919_Stericc6 copy.csv
