# Supplementary material for: Digital logic circuits in yeast with CRISPR-dCas9 NOR gates
Source: Nat Commun. 2017 May 25;8:15459. doi: 10.1038/ncomms15459 (PMC5458518; doi:10.1038/ncomms15459)
Supplement: Supplementary Software 1 — R cytometry data processing scripts and mathematical modeling scripts [file ncomms15459-s3.zip › Supplementary Software 1/FittingScripts/CRISPRi_Fitting/ProcessedData/ExperimentByRep/FL1.Amean_rep1_normalized_20160330_CRISPRi_c7_BioRep.csv]

	beta	FL1.Amean_normalized	FL1.Amean	baseline	max-FL1.Amean
A01	0.0	0.956672303415	22832.9069684	1718.63	23789.172748
A11	0.0061	0.981160172684	23373.3675339	1718.63	23789.172748
A12	0.0122	0.966651567347	23053.1547396	1718.63	23789.172748
B01	0.0244	1.04349799985	24749.1972133	1718.63	23789.172748
B02	0.0488	1.12955421194	26648.5045208	1718.63	23789.172748
B03	0.0977	0.999136589339	23770.1168061	1718.63	23789.172748
B04	0.195	1.01722430536	24169.3225159	1718.63	23789.172748
B05	0.391	1.00123677825	23816.4691152	1718.63	23789.172748
B06	0.781	0.885774771555	21268.1599607	1718.63	23789.172748
A02	1.56	0.719497793364	17598.3368056	1718.63	23789.172748
A03	3.13	0.540967522731	13658.0768357	1718.63	23789.172748
A04	6.25	0.438982714125	11407.2167577	1718.63	23789.172748
A05	12.5	0.355827465667	9571.93529193	1718.63	23789.172748
A06	25.0	0.320911917118	8801.33018512	1718.63	23789.172748
A07	37.5	0.315222358171	8675.75853116	1718.63	23789.172748
A08	50.0	0.313750529252	8643.27446809	1718.63	23789.172748
A09	75.0	0.304957661051	8449.21109456	1718.63	23789.172748
A10	100.0	0.309242581822	8543.78162162	1718.63	23789.172748
