# Supplementary material for: Digital logic circuits in yeast with CRISPR-dCas9 NOR gates
Source: Nat Commun. 2017 May 25;8:15459. doi: 10.1038/ncomms15459 (PMC5458518; doi:10.1038/ncomms15459)
Supplement: Supplementary Software 1 — R cytometry data processing scripts and mathematical modeling scripts [file ncomms15459-s3.zip › Supplementary Software 1/FittingScripts/CRISPRi_Fitting/ProcessedData/ExperimentByRep/FL1.Amean_rep1_normalized_20160509_Mxi1RGRc7Dose.csv]

	beta	FL1.Amean_normalized	FL1.Amean	baseline	max-FL1.Amean
A01	0.0	0.875458784438	22252.9016691	1718.63	25174.0707747
A11	0.0061	0.927528905597	23474.2293121	1718.63	25174.0707747
A12	0.0122	0.897539478122	22770.8140721	1718.63	25174.0707747
B01	0.0244	1.02678282261	25802.2736842	1718.63	25174.0707747
B02	0.0488	1.04458572949	26219.8487121	1718.63	25174.0707747
B03	0.0977	1.0148848904	25523.2024398	1718.63	25174.0707747
B04	0.195	0.978963087461	24680.6407186	1718.63	25174.0707747
B05	0.391	0.945827866657	23903.4395094	1718.63	25174.0707747
B06	0.781	0.856490307735	21807.9876872	1718.63	25174.0707747
A02	1.56	0.664416022247	17302.8006596	1718.63	25174.0707747
A03	3.13	0.452639355737	12335.4856008	1718.63	25174.0707747
A04	6.25	0.198532440646	6375.29590344	1718.63	25174.0707747
A05	12.5	0.0703988769809	3369.86668963	1718.63	25174.0707747
A06	25.0	0.0504985082309	2903.09476902	1718.63	25174.0707747
A07	37.5	0.045302738781	2781.22570641	1718.63	25174.0707747
A08	50.0	0.0427419135702	2721.16042234	1718.63	25174.0707747
A09	75.0	0.0324278496183	2479.23950617	1718.63	25174.0707747
A10	100.0	0.0283522899504	2383.64545776	1718.63	25174.0707747
