# Supplementary material for: Digital logic circuits in yeast with CRISPR-dCas9 NOR gates
Source: Nat Commun. 2017 May 25;8:15459. doi: 10.1038/ncomms15459 (PMC5458518; doi:10.1038/ncomms15459)
Supplement: Supplementary Software 1 — R cytometry data processing scripts and mathematical modeling scripts [file ncomms15459-s3.zip › Supplementary Software 1/FittingScripts/CRISPRi_Fitting/ProcessedData/ExperimentByRep/FL1.Amean_rep1_normalized_20160913_InducibleSteadyState_c3_dcas9.csv]

	beta	FL1.Amean_normalized	FL1.Amean	baseline	max-FL1.Amean
A01	0.0	0.859451037249	15634.50502	1718.63	17910.2155783
A11	0.0061	0.986916960831	17698.38043	1718.63	17910.2155783
A12	0.0122	0.964391410863	17333.65606	1718.63	17910.2155783
B01	0.0244	1.01105733041	18089.25129	1718.63	17910.2155783
B02	0.0488	1.02925667714	18383.92757	1718.63	17910.2155783
B03	0.0977	1.02955306319	18388.72653	1718.63	17910.2155783
B04	0.195	0.994463647312	17820.57325	1718.63	17910.2155783
B05	0.391	0.917962905986	16581.90495	1718.63	17910.2155783
B06	0.781	0.788853818436	14491.42411	1718.63	17910.2155783
A02	1.56	0.652289516607	12280.23153	1718.63	17910.2155783
A03	3.13	0.744739863287	13777.14923	1718.63	17910.2155783
A04	6.25	0.564968248832	10866.36175	1718.63	17910.2155783
A05	12.5	0.552608929293	10666.24477	1718.63	17910.2155783
A06	25.0	0.566107569617	10884.80916	1718.63	17910.2155783
A07	37.5	0.566682284796	10894.11471	1718.63	17910.2155783
A09	75.0	0.571045285545	10964.75861	1718.63	17910.2155783
A10	100.0	0.555141297096	10707.24782	1718.63	17910.2155783
