# Supplementary material for: Digital logic circuits in yeast with CRISPR-dCas9 NOR gates
Source: Nat Commun. 2017 May 25;8:15459. doi: 10.1038/ncomms15459 (PMC5458518; doi:10.1038/ncomms15459)
Supplement: Supplementary Software 1 — R cytometry data processing scripts and mathematical modeling scripts [file ncomms15459-s3.zip › Supplementary Software 1/FittingScripts/CRISPRi_Fitting/ProcessedData/ExperimentByRep/FL1.Amean_rep1_normalized_20160913_InducibleSteadyState_c3_Mxi1.csv]

	beta	FL1.Amean_normalized	FL1.Amean	baseline	max-FL1.Amean
A01	0.0	0.806397115411	17162.60826	1718.63	20870.4572633
A11	0.0061	0.951893367632	19949.12735	1718.63	20870.4572633
A12	0.0122	0.935434011787	19633.90061	1718.63	20870.4572633
B01	0.0244	1.01747963586	21205.22423	1718.63	20870.4572633
B02	0.0488	1.02702286417	21387.99449	1718.63	20870.4572633
B03	0.0977	1.01007782673	21063.46606	1718.63	20870.4572633
B04	0.195	0.961707755962	20137.09082	1718.63	20870.4572633
B05	0.391	0.817034399112	17366.33168	1718.63	20870.4572633
B06	0.781	0.590067368748	13019.49832	1718.63	20870.4572633
A02	1.56	0.364493097866	8699.338849	1718.63	20870.4572633
A03	3.13	0.152429130644	4637.92638	1718.63	20870.4572633
A04	6.25	0.0373496814254	2433.944647	1718.63	20870.4572633
A05	12.5	0.013091415015	1969.354519	1718.63	20870.4572633
A06	25.0	0.0139419280118	1985.643397	1718.63	20870.4572633
A07	37.5	0.00485649117033	1811.64068	1718.63	20870.4572633
A08	50.0	0.00102478602852	1738.256525	1718.63	20870.4572633
H01	50.0	0.0200231946919	2102.110766	1718.63	20870.4572633
A09	75.0	0.0179264689619	2061.954637	1718.63	20870.4572633
A10	100.0	0.00495748163841	1813.574832	1718.63	20870.4572633
