# Supplementary material for: Digital logic circuits in yeast with CRISPR-dCas9 NOR gates
Source: Nat Commun. 2017 May 25;8:15459. doi: 10.1038/ncomms15459 (PMC5458518; doi:10.1038/ncomms15459)
Supplement: Supplementary Software 1 — R cytometry data processing scripts and mathematical modeling scripts [file ncomms15459-s3.zip › Supplementary Software 1/FittingScripts/CRISPRi_Fitting/ProcessedData/ExperimentByRep/FL1.Amean_rep1_normalized_20160919_c6Mxi1Dose copy.csv]

	beta	FL1.Amean_normalized	FL1.Amean	baseline	max-FL1.Amean
A01	0.0	0.867818577657	23283.58746	1718.63	26568.2449025
A11	0.0061	0.986445001107	26231.4084	1718.63	26568.2449025
A12	0.0122	0.97457897376	25936.54219	1718.63	26568.2449025
B01	0.0244	1.00481283062	26687.84189	1718.63	26568.2449025
B02	0.0488	1.03637575556	27472.16842	1718.63	26568.2449025
B03	0.0977	0.995736134628	26462.28949	1718.63	26568.2449025
B04	0.195	0.984068685408	26172.35787	1718.63	26568.2449025
B05	0.391	0.937101978496	25005.25329	1718.63	26568.2449025
B06	0.781	0.793359092982	21433.29794	1718.63	26568.2449025
A02	1.56	0.587257684968	16311.75732	1718.63	26568.2449025
A03	3.13	0.346042389137	10317.65011	1718.63	26568.2449025
A04	6.25	0.180297011265	6198.941298	1718.63	26568.2449025
A05	12.5	0.0863943804531	3865.497084	1718.63	26568.2449025
A06	25.0	0.0477567037017	2905.365696	1718.63	26568.2449025
A07	37.5	0.0414761639987	2749.296703	1718.63	26568.2449025
A08	50.0	0.0323849533346	2523.383619	1718.63	26568.2449025
A09	75.0	0.029975738454	2463.515557	1718.63	26568.2449025
A10	100.0	0.026503582916	2377.233829	1718.63	26568.2449025
