# Supplementary material for: Digital logic circuits in yeast with CRISPR-dCas9 NOR gates
Source: Nat Commun. 2017 May 25;8:15459. doi: 10.1038/ncomms15459 (PMC5458518; doi:10.1038/ncomms15459)
Supplement: Supplementary Software 1 — R cytometry data processing scripts and mathematical modeling scripts [file ncomms15459-s3.zip › Supplementary Software 1/FittingScripts/CRISPRi_Fitting/ProcessedData/ExperimentByRep/FL1.Amean_rep1_normalized_20160919_Stericc6 copy.csv]

	beta	FL1.Amean_normalized	FL1.Amean	baseline	max-FL1.Amean
A01	0.0	0.869924654582	19956.04659	1718.63	22682.9934008
A11	0.0061	0.966694954791	21984.77433	1718.63	22682.9934008
A12	0.0122	0.961974071638	21885.80402	1718.63	22682.9934008
B01	0.0244	1.00803642762	22851.47199	1718.63	22682.9934008
B02	0.0488	1.00915079297	22874.83395	1718.63	22682.9934008
B03	0.0977	1.02766172853	23262.90393	1718.63	22682.9934008
B04	0.195	0.993042264721	22537.12891	1718.63	22682.9934008
B05	0.391	0.941353817079	21453.51351	1718.63	22682.9934008
B06	0.781	0.816706430462	18840.3604	1718.63	22682.9934008
A02	1.56	0.617852449528	14671.51328	1718.63	22682.9934008
A03	3.13	0.418507365201	10492.37049	1718.63	22682.9934008
A04	6.25	0.194813622857	5802.773585	1718.63	22682.9934008
A05	12.5	0.112883247717	4085.155427	1718.63	22682.9934008
A06	25.0	0.0809370519179	3415.423769	1718.63	22682.9934008
A07	37.5	0.0694870496732	3175.381761	1718.63	22682.9934008
A08	50.0	0.0579110366858	2932.698018	1718.63	22682.9934008
A09	75.0	0.0571523598447	2916.792841	1718.63	22682.9934008
A10	100.0	0.0577892240673	2930.144294	1718.63	22682.9934008
