# Supplementary material for: Digital logic circuits in yeast with CRISPR-dCas9 NOR gates
Source: Nat Commun. 2017 May 25;8:15459. doi: 10.1038/ncomms15459 (PMC5458518; doi:10.1038/ncomms15459)
Supplement: Supplementary Software 1 — R cytometry data processing scripts and mathematical modeling scripts [file ncomms15459-s3.zip › Supplementary Software 1/FittingScripts/CRISPRi_Fitting/ProcessedData/ExperimentByRep/FL1.Amean_rep2_normalized_20160330_CRISPRi_c7_BioRep.csv]

	beta	FL1.Amean_normalized	FL1.Amean	baseline	max-FL1.Amean
C01	0.0	1.0625273927	25169.1862416	1718.63	23789.172748
C11	0.0061	0.959442559802	22894.0480304	1718.63	23789.172748
C12	0.0122	0.959235953435	22889.4881157	1718.63	23789.172748
D01	0.0244	1.00738325454	23952.125183	1718.63	23789.172748
D02	0.0488	1.06446998543	25212.0603175	1718.63	23789.172748
D03	0.0977	0.973824608078	23211.4676417	1718.63	23789.172748
D04	0.195	0.963759749007	22989.3307393	1718.63	23789.172748
D05	0.391	0.961424217886	22937.7842999	1718.63	23789.172748
D06	0.781	0.884299001268	21235.5889095	1718.63	23789.172748
C02	1.56	0.860413217115	20708.4166893	1718.63	23789.172748
C03	3.13	0.548029643812	13813.941681	1718.63	23789.172748
C04	6.25	0.448535979065	11618.0625	1718.63	23789.172748
C05	12.5	0.353347465458	9517.2003413	1718.63	23789.172748
C06	25.0	0.357572977255	9610.45968005	1718.63	23789.172748
C07	37.5	0.327132348322	8938.6184779	1718.63	23789.172748
C08	50.0	0.298987401652	8317.44422928	1718.63	23789.172748
C09	75.0	0.303747180207	8422.49512535	1718.63	23789.172748
C10	100.0	0.320033945382	8781.95287238	1718.63	23789.172748
