# Supplementary material for: Digital logic circuits in yeast with CRISPR-dCas9 NOR gates
Source: Nat Commun. 2017 May 25;8:15459. doi: 10.1038/ncomms15459 (PMC5458518; doi:10.1038/ncomms15459)
Supplement: Supplementary Software 1 — R cytometry data processing scripts and mathematical modeling scripts [file ncomms15459-s3.zip › Supplementary Software 1/FittingScripts/CRISPRi_Fitting/ProcessedData/ExperimentByRep/FL1.Amean_rep2_normalized_20160509_Mxi1RGRc7Dose.csv]

	beta	FL1.Amean_normalized	FL1.Amean	baseline	max-FL1.Amean
C01	0.0	1.04564333249	26244.6552567	1718.63	25174.0707747
C11	0.0061	1.02616250515	25787.7238647	1718.63	25174.0707747
C12	0.0122	1.00314001475	25247.7212046	1718.63	25174.0707747
D01	0.0244	1.06688894275	26742.9804099	1718.63	25174.0707747
D02	0.0488	1.10994828112	27752.9561707	1718.63	25174.0707747
D03	0.0977	1.02250804506	25702.0068926	1718.63	25174.0707747
D04	0.195	0.996253222558	25086.1884583	1718.63	25174.0707747
D05	0.391	0.94502780233	23884.673648	1718.63	25174.0707747
D06	0.781	0.823957779667	21044.9229018	1718.63	25174.0707747
C02	1.56	0.729479251315	18828.8873756	1718.63	25174.0707747
C03	3.13	0.444747080258	12150.3688007	1718.63	25174.0707747
C04	6.25	0.205666874831	6542.63720191	1718.63	25174.0707747
C05	12.5	0.10717333805	4232.42788325	1718.63	25174.0707747
C06	25.0	0.0692307054041	3342.4667104	1718.63	25174.0707747
C07	37.5	0.0534239821324	2971.71304886	1718.63	25174.0707747
C08	50.0	0.0605771896369	3139.49468383	1718.63	25174.0707747
C09	75.0	0.0445820417402	2764.32143965	1718.63	25174.0707747
C10	100.0	0.0426620573671	2719.2873599	1718.63	25174.0707747
