# Supplementary material for: Digital logic circuits in yeast with CRISPR-dCas9 NOR gates
Source: Nat Commun. 2017 May 25;8:15459. doi: 10.1038/ncomms15459 (PMC5458518; doi:10.1038/ncomms15459)
Supplement: Supplementary Software 1 — R cytometry data processing scripts and mathematical modeling scripts [file ncomms15459-s3.zip › Supplementary Software 1/FittingScripts/CRISPRi_Fitting/ProcessedData/ExperimentByRep/FL1.Amean_rep2_normalized_20160913_InducibleSteadyState_c3_dcas9.csv]

	beta	FL1.Amean_normalized	FL1.Amean	baseline	max-FL1.Amean
C01	0.0	1.01116689597	18091.02533	1718.63	17910.2155783
C11	0.0061	1.02607171482	18332.35798	1718.63	17910.2155783
C12	0.0122	0.988632985482	17726.16559	1718.63	17910.2155783
D01	0.0244	1.05419953268	18787.79195	1718.63	17910.2155783
D02	0.0488	1.0670028742	18995.09835	1718.63	17910.2155783
D03	0.0977	1.05567736077	18811.72033	1718.63	17910.2155783
D04	0.195	1.02793157961	18362.47214	1718.63	17910.2155783
D05	0.391	0.95027150155	17105.03234	1718.63	17910.2155783
D06	0.781	0.778533920536	14324.3286	1718.63	17910.2155783
C02	1.56	0.732861072969	13584.81278	1718.63	17910.2155783
C03	3.13	0.667145965276	12520.78099	1718.63	17910.2155783
C04	6.25	0.64193709379	12112.60939	1718.63	17910.2155783
C05	12.5	0.630771695619	11931.82389	1718.63	17910.2155783
C06	25.0	0.631901097054	11950.11069	1718.63	17910.2155783
C07	37.5	0.637253143003	12036.7688	1718.63	17910.2155783
C09	75.0	0.610523144393	11603.96774	1718.63	17910.2155783
C10	100.0	0.602365446103	11471.88167	1718.63	17910.2155783
