# Supplementary material for: Digital logic circuits in yeast with CRISPR-dCas9 NOR gates
Source: Nat Commun. 2017 May 25;8:15459. doi: 10.1038/ncomms15459 (PMC5458518; doi:10.1038/ncomms15459)
Supplement: Supplementary Software 1 — R cytometry data processing scripts and mathematical modeling scripts [file ncomms15459-s3.zip › Supplementary Software 1/FittingScripts/CRISPRi_Fitting/ProcessedData/ExperimentByRep/FL1.Amean_rep2_normalized_20160913_InducibleSteadyState_c3_Mxi1.csv]

	beta	FL1.Amean_normalized	FL1.Amean	baseline	max-FL1.Amean
C01	0.0	1.01566677333	21170.5046	1718.63	20870.4572633
C11	0.0061	0.985595117398	20594.57744	1718.63	20870.4572633
C12	0.0122	1.01567314766	21170.62668	1718.63	20870.4572633
D01	0.0244	1.05844681352	21989.82054	1718.63	20870.4572633
D02	0.0488	1.04271545505	21688.53628	1718.63	20870.4572633
D03	0.0977	1.0339591172	21520.83641	1718.63	20870.4572633
D04	0.195	0.99348820916	20745.74457	1718.63	20870.4572633
D05	0.391	0.899040505287	18936.89846	1718.63	20870.4572633
D06	0.781	0.644486082726	14061.71613	1718.63	20870.4572633
C02	1.56	0.387909975839	9147.814851	1718.63	20870.4572633
C03	3.13	0.142305289126	4444.036316	1718.63	20870.4572633
C04	6.25	0.044243604349	2565.975868	1718.63	20870.4572633
C05	12.5	0.0286783218357	2267.872266	1718.63	20870.4572633
C06	25.0	0.0178114021868	2059.750898	1718.63	20870.4572633
C07	37.5	0.0107456598877	1924.429022	1718.63	20870.4572633
H02	50.0	0.0181031683417	2065.338753	1718.63	20870.4572633
C08	50.0	0.0109734735026	1928.792069	1718.63	20870.4572633
C09	75.0	0.0171887605539	2047.826173	1718.63	20870.4572633
C10	100.0	0.00835016313593	1878.550882	1718.63	20870.4572633
