# Supplementary material for: Digital logic circuits in yeast with CRISPR-dCas9 NOR gates
Source: Nat Commun. 2017 May 25;8:15459. doi: 10.1038/ncomms15459 (PMC5458518; doi:10.1038/ncomms15459)
Supplement: Supplementary Software 1 — R cytometry data processing scripts and mathematical modeling scripts [file ncomms15459-s3.zip › Supplementary Software 1/FittingScripts/CRISPRi_Fitting/ProcessedData/ExperimentByRep/FL1.Amean_rep2_normalized_20160919_c6Mxi1Dose copy.csv]

	beta	FL1.Amean_normalized	FL1.Amean	baseline	max-FL1.Amean
C01	0.0	1.00829070786	26774.2658	1718.63	26568.2449025
C11	0.0061	1.02614166216	27217.85514	1718.63	26568.2449025
C12	0.0122	1.01838008634	27024.98297	1718.63	26568.2449025
D01	0.0244	1.04319601296	27641.64919	1718.63	26568.2449025
D02	0.0488	1.02154132487	27103.53853	1718.63	26568.2449025
D03	0.0977	1.00623187917	26723.1047	1718.63	26568.2449025
D04	0.195	0.989047112256	26296.06986	1718.63	26568.2449025
D05	0.391	0.942582018349	25141.43017	1718.63	26568.2449025
D06	0.781	0.811809098417	21891.77347	1718.63	26568.2449025
C02	1.56	0.606581229494	16791.93996	1718.63	26568.2449025
C03	3.13	0.357899080324	10612.28432	1718.63	26568.2449025
C04	6.25	0.182965092089	6265.242079	1718.63	26568.2449025
C05	12.5	0.100153569211	4207.407626	1718.63	26568.2449025
C06	25.0	0.0582119879795	3165.175484	1718.63	26568.2449025
C07	37.5	0.0511294133525	2989.176232	1718.63	26568.2449025
C08	50.0	0.0392788289408	2694.693773	1718.63	26568.2449025
C09	75.0	0.0350445777295	2589.474261	1718.63	26568.2449025
C10	100.0	0.0295170607624	2452.117593	1718.63	26568.2449025
