# Supplementary material for: Digital logic circuits in yeast with CRISPR-dCas9 NOR gates
Source: Nat Commun. 2017 May 25;8:15459. doi: 10.1038/ncomms15459 (PMC5458518; doi:10.1038/ncomms15459)
Supplement: Supplementary Software 1 — R cytometry data processing scripts and mathematical modeling scripts [file ncomms15459-s3.zip › Supplementary Software 1/FittingScripts/CRISPRi_Fitting/ProcessedData/ExperimentByRep/FL1.Amean_rep2_normalized_20160919_Stericc6 copy.csv]

	beta	FL1.Amean_normalized	FL1.Amean	baseline	max-FL1.Amean
C01	0.0	1.11221150217	25035.43611	1718.63	22682.9934008
C11	0.0061	1.01620375361	23022.69478	1718.63	22682.9934008
C12	0.0122	0.989202475815	22456.63018	1718.63	22682.9934008
D01	0.0244	1.00945128003	22881.13347	1718.63	22682.9934008
D02	0.0488	1.00378424556	22762.3277	1718.63	22682.9934008
D03	0.0977	1.02445351187	23195.64571	1718.63	22682.9934008
D04	0.195	1.0228596743	23162.23192	1718.63	22682.9934008
D05	0.391	1.00069310806	22697.52397	1718.63	22682.9934008
D06	0.781	1.02221520779	23148.72109	1718.63	22682.9934008
C02	1.56	0.65312007802	15410.87666	1718.63	22682.9934008
C03	3.13	0.415166193868	10422.32496	1718.63	22682.9934008
C04	6.25	0.203473639645	5984.325324	1718.63	22682.9934008
C05	12.5	0.123019384738	4297.653087	1718.63	22682.9934008
C06	25.0	0.101053942421	3837.161572	1718.63	22682.9934008
C07	37.5	0.0771616764159	3336.275425	1718.63	22682.9934008
C08	50.0	0.0735211289048	3259.953664	1718.63	22682.9934008
C09	75.0	0.0642981186324	3066.599125	1718.63	22682.9934008
C10	100.0	0.0621185382595	3020.90561	1718.63	22682.9934008
