# Supplementary material for: Digital logic circuits in yeast with CRISPR-dCas9 NOR gates
Source: Nat Commun. 2017 May 25;8:15459. doi: 10.1038/ncomms15459 (PMC5458518; doi:10.1038/ncomms15459)
Supplement: Supplementary Software 1 — R cytometry data processing scripts and mathematical modeling scripts [file ncomms15459-s3.zip › Supplementary Software 1/FittingScripts/CRISPRi_Fitting/ProcessedData/ExperimentByRep/FL1.Amean_rep3_normalized_20160330_CRISPRi_c7_BioRep.csv]

	beta	FL1.Amean_normalized	FL1.Amean	baseline	max-FL1.Amean
E01	0.0	1.0550086271	25003.243004	1718.63	23789.172748
E11	0.0061	0.988901448453	23544.2216917	1718.63	23789.172748
E12	0.0122	0.991070276518	23592.0889042	1718.63	23789.172748
F01	0.0244	1.02844844415	24417.0453507	1718.63	23789.172748
F02	0.0488	1.03413065297	24542.4547834	1718.63	23789.172748
F03	0.0977	1.02035833246	24238.492195	1718.63	23789.172748
F04	0.195	1.03492198553	24559.9199225	1718.63	23789.172748
F05	0.391	0.962073982684	22952.1249616	1718.63	23789.172748
F06	0.781	0.896097972944	21495.9986183	1718.63	23789.172748
E02	1.56	0.812539372387	19651.8149527	1718.63	23789.172748
E03	3.13	0.59024634667	14745.687226	1718.63	23789.172748
E04	6.25	0.414397458517	10864.6068229	1718.63	23789.172748
E05	12.5	0.352665255643	9502.14360042	1718.63	23789.172748
E06	25.0	0.308849799786	8535.1127089	1718.63	23789.172748
E07	37.5	0.320195359606	8785.5153719	1718.63	23789.172748
E08	50.0	0.318836816249	8755.53158268	1718.63	23789.172748
E09	75.0	0.334682684579	9105.25849704	1718.63	23789.172748
E10	100.0	0.299621755846	8331.44477064	1718.63	23789.172748
