# Supplementary material for: Digital logic circuits in yeast with CRISPR-dCas9 NOR gates
Source: Nat Commun. 2017 May 25;8:15459. doi: 10.1038/ncomms15459 (PMC5458518; doi:10.1038/ncomms15459)
Supplement: Supplementary Software 1 — R cytometry data processing scripts and mathematical modeling scripts [file ncomms15459-s3.zip › Supplementary Software 1/FittingScripts/CRISPRi_Fitting/ProcessedData/ExperimentByRep/FL1.Amean_rep3_normalized_20160509_Mxi1RGRc7Dose.csv]

	beta	FL1.Amean_normalized	FL1.Amean	baseline	max-FL1.Amean
E01	0.0	1.04353198649	26195.1327057	1718.63	25174.0707747
E11	0.0061	1.02373486829	25730.7825721	1718.63	25174.0707747
E12	0.0122	1.02940715633	25863.8285884	1718.63	25174.0707747
F01	0.0244	1.03418120299	25975.8059569	1718.63	25174.0707747
F02	0.0488	1.07452503464	26922.0883109	1718.63	25174.0707747
F03	0.0977	1.06347996473	26663.0213277	1718.63	25174.0707747
F04	0.195	1.0359716062	26017.8006536	1718.63	25174.0707747
F05	0.391	0.975520392378	24599.8907879	1718.63	25174.0707747
F06	0.781	0.874476565922	22229.8633009	1718.63	25174.0707747
E02	1.56	0.673032629332	17504.9069767	1718.63	25174.0707747
E03	3.13	0.431414072844	11837.637235	1718.63	25174.0707747
E04	6.25	0.187298866986	6111.80748175	1718.63	25174.0707747
E05	12.5	0.101696866999	4103.97484086	1718.63	25174.0707747
E06	25.0	0.0628178651804	3192.05071633	1718.63	25174.0707747
E07	37.5	0.0571028180033	3058.00176574	1718.63	25174.0707747
E08	50.0	0.0530268109893	2962.39722463	1718.63	25174.0707747
E09	75.0	0.0403020371171	2663.9320447	1718.63	25174.0707747
E10	100.0	0.0412384643292	2685.89635771	1718.63	25174.0707747
