# Supplementary material for: Digital logic circuits in yeast with CRISPR-dCas9 NOR gates
Source: Nat Commun. 2017 May 25;8:15459. doi: 10.1038/ncomms15459 (PMC5458518; doi:10.1038/ncomms15459)
Supplement: Supplementary Software 1 — R cytometry data processing scripts and mathematical modeling scripts [file ncomms15459-s3.zip › Supplementary Software 1/FittingScripts/CRISPRi_Fitting/ProcessedData/ExperimentByRep/FL1.Amean_rep3_normalized_20160913_InducibleSteadyState_c3_dcas9.csv]

	beta	FL1.Amean_normalized	FL1.Amean	baseline	max-FL1.Amean
E01	0.0	1.02711910514	18349.31689	1718.63	17910.2155783
E11	0.0061	1.01754692092	18194.32805	1718.63	17910.2155783
E12	0.0122	1.0032976407	17963.60961	1718.63	17910.2155783
F01	0.0244	1.05014846494	18722.19874	1718.63	17910.2155783
F02	0.0488	1.04798910137	18687.23522	1718.63	17910.2155783
F03	0.0977	1.07250097564	19084.12133	1718.63	17910.2155783
F04	0.195	0.841271005492	15340.14148	1718.63	17910.2155783
F05	0.391	0.992550485081	17789.59612	1718.63	17910.2155783
F06	0.781	0.837361330946	15276.83765	1718.63	17910.2155783
E02	1.56	0.779117246978	14333.77358	1718.63	17910.2155783
E03	3.13	0.698301710188	13025.2419	1718.63	17910.2155783
E04	6.25	0.706983192265	13165.80886	1718.63	17910.2155783
E05	12.5	0.64712089062	12196.54328	1718.63	17910.2155783
E06	25.0	0.652602151215	12285.29358	1718.63	17910.2155783
E07	37.5	0.647502506118	12202.72224	1718.63	17910.2155783
H02	50.0	0.614795359716	11673.14168	1718.63	17910.2155783
H01	50.0	0.647255453723	12198.72207	1718.63	17910.2155783
H03	50.0	0.618105881699	11726.74428	1718.63	17910.2155783
E09	75.0	0.715601590959	13305.3544	1718.63	17910.2155783
E10	100.0	0.610788653289	11608.26675	1718.63	17910.2155783
