# Supplementary material for: Digital logic circuits in yeast with CRISPR-dCas9 NOR gates
Source: Nat Commun. 2017 May 25;8:15459. doi: 10.1038/ncomms15459 (PMC5458518; doi:10.1038/ncomms15459)
Supplement: Supplementary Software 1 — R cytometry data processing scripts and mathematical modeling scripts [file ncomms15459-s3.zip › Supplementary Software 1/FittingScripts/CRISPRi_Fitting/ProcessedData/ExperimentByRep/FL1.Amean_rep3_normalized_20160913_InducibleSteadyState_c3_Mxi1.csv]

	beta	FL1.Amean_normalized	FL1.Amean	baseline	max-FL1.Amean
E01	0.0	1.04839982963	21797.40244	1718.63	20870.4572633
E11	0.0061	1.00922602968	21047.15259	1718.63	20870.4572633
E12	0.0122	1.10912333105	22960.36845	1718.63	20870.4572633
F01	0.0244	1.04666482704	21764.17397	1718.63	20870.4572633
F02	0.0488	1.06181014847	22054.23455	1718.63	20870.4572633
F03	0.0977	1.04533497377	21738.70485	1718.63	20870.4572633
F04	0.195	0.982915134476	20543.25087	1718.63	20870.4572633
F05	0.391	0.916203749059	19265.60594	1718.63	20870.4572633
F06	0.781	0.478110374749	10875.31731	1718.63	20870.4572633
E02	1.56	0.422444522747	9809.214528	1718.63	20870.4572633
E03	3.13	0.168370136367	4943.225768	1718.63	20870.4572633
E04	6.25	0.0555476186879	2782.468398	1718.63	20870.4572633
E05	12.5	0.0274732243438	2244.792447	1718.63	20870.4572633
E06	25.0	0.0256082515395	2209.07481	1718.63	20870.4572633
E07	37.5	0.0208131154547	2117.239192	1718.63	20870.4572633
E08	50.0	0.18473428114	5256.629042	1718.63	20870.4572633
H03	50.0	0.0224980488324	2149.508745	1718.63	20870.4572633
E09	75.0	0.0196031956553	2094.067017	1718.63	20870.4572633
E10	100.0	0.0125093526433	1958.206961	1718.63	20870.4572633
