# Supplementary material for: Digital logic circuits in yeast with CRISPR-dCas9 NOR gates
Source: Nat Commun. 2017 May 25;8:15459. doi: 10.1038/ncomms15459 (PMC5458518; doi:10.1038/ncomms15459)
Supplement: Supplementary Software 1 — R cytometry data processing scripts and mathematical modeling scripts [file ncomms15459-s3.zip › Supplementary Software 1/FittingScripts/CRISPRi_Fitting/ProcessedData/ExperimentByRep/FL1.Amean_rep3_normalized_20160919_c6Mxi1Dose copy.csv]

	beta	FL1.Amean_normalized	FL1.Amean	baseline	max-FL1.Amean
E01	0.0	1.02576345106	27208.45674	1718.63	26568.2449025
E11	0.0061	1.00618413839	26721.91836	1718.63	26568.2449025
E12	0.0122	1.00401084878	26667.91295	1718.63	26568.2449025
F01	0.0244	1.03437770931	27422.51774	1718.63	26568.2449025
F02	0.0488	1.03422080386	27418.6187	1718.63	26568.2449025
F03	0.0977	1.0208228904	27085.68571	1718.63	26568.2449025
F04	0.195	1.00620493992	26722.43527	1718.63	26568.2449025
F05	0.391	0.978672862554	26038.27375	1718.63	26568.2449025
F06	0.781	0.82491556551	22217.46413	1718.63	26568.2449025
E02	1.56	0.631161630131	17402.75345	1718.63	26568.2449025
E03	3.13	0.5019519139	14191.94176	1718.63	26568.2449025
E04	6.25	0.168933306269	5916.557605	1718.63	26568.2449025
E05	12.5	0.092177473896	4009.204729	1718.63	26568.2449025
E06	25.0	0.140181472054	5202.085597	1718.63	26568.2449025
E07	37.5	0.0449769147886	2836.289012	1718.63	26568.2449025
E08	50.0	0.0342589622149	2569.952018	1718.63	26568.2449025
E09	75.0	0.038605159829	2677.953355	1718.63	26568.2449025
E10	100.0	0.0297642235866	2458.259494	1718.63	26568.2449025
