# Supplementary material for: Digital logic circuits in yeast with CRISPR-dCas9 NOR gates
Source: Nat Commun. 2017 May 25;8:15459. doi: 10.1038/ncomms15459 (PMC5458518; doi:10.1038/ncomms15459)
Supplement: Supplementary Software 1 — R cytometry data processing scripts and mathematical modeling scripts [file ncomms15459-s3.zip › Supplementary Software 1/FittingScripts/CRISPRi_Fitting/ProcessedData/ExperimentByRep/FL1.Amean_rep3_normalized_20160919_Stericc6 copy.csv]

	beta	FL1.Amean_normalized	FL1.Amean	baseline	max-FL1.Amean
E01	0.0	1.04616948489	23650.90726	1718.63	22682.9934008
E11	0.0061	1.00197558249	22724.41023	1718.63	22682.9934008
E12	0.0122	0.983361763285	22334.18336	1718.63	22682.9934008
F01	0.0244	1.03479404908	23412.42849	1718.63	22682.9934008
F02	0.0488	1.01807006976	23061.82091	1718.63	22682.9934008
F03	0.0977	1.03895109685	23499.57835	1718.63	22682.9934008
F04	0.195	1.01702527438	23039.91744	1718.63	22682.9934008
F05	0.391	0.959002249942	21823.50167	1718.63	22682.9934008
F06	0.781	0.811758002598	18736.61976	1718.63	22682.9934008
E02	1.56	0.669189543311	15747.76277	1718.63	22682.9934008
E03	3.13	0.444426114538	11035.74057	1718.63	22682.9934008
E04	6.25	0.211360885913	6149.676421	1718.63	22682.9934008
E05	12.5	0.127717039426	4396.136427	1718.63	22682.9934008
E06	25.0	0.0973260226885	3759.008108	1718.63	22682.9934008
E07	37.5	0.072384102154	3236.116622	1718.63	22682.9934008
E08	50.0	0.0737236890741	3264.200209	1718.63	22682.9934008
E09	75.0	0.0654428773137	3090.598262	1718.63	22682.9934008
E10	100.0	0.0609668651302	2996.761516	1718.63	22682.9934008
