# Supplementary material for: Digital logic circuits in yeast with CRISPR-dCas9 NOR gates
Source: Nat Commun. 2017 May 25;8:15459. doi: 10.1038/ncomms15459 (PMC5458518; doi:10.1038/ncomms15459)
Supplement: Supplementary Software 1 — R cytometry data processing scripts and mathematical modeling scripts [file ncomms15459-s3.zip › Supplementary Software 1/FittingScripts/CRISPRi_Fitting/ProcessedData/processed_20160330_CRISPRi_c7_BioRep.csv]

	time	btime	atime	events	conc	FL1.Amean	FL1.Amedian	FL1.Asd	file	strain	treatment	beta	rep	baseline	max-FL1.Amean	FL1.Amean_normalized	filename
A01	0.0	492.305833333	1.672	2784	3096.77419355	22832.9069684	22494.5	6780.00474061	A01			0.0	1	1718.63	23789.172748	0.956672303415	20160330_CRISPRi_c7_BioRep.csv
C01	7.9145	500.220333333	1.95	2980	2641.84397163	25169.1862416	24941.0	6849.45188741	C01			0.0	2	1718.63	23789.172748	1.0625273927	20160330_CRISPRi_c7_BioRep.csv
E01	16.144	508.449833333	2.895	3502	2371.02234259	25003.243004	24361.5	5986.19161061	E01			0.0	3	1718.63	23789.172748	1.0550086271	20160330_CRISPRi_c7_BioRep.csv
C11	12.4473333333	504.753166667	2.109	2894	2565.60283688	22894.0480304	22520.5	7604.74107696	C11			0.0061	2	1718.63	23789.172748	0.959442559802	20160330_CRISPRi_c7_BioRep.csv
E11	20.8236666667	513.1295	3.965	2932	1433.7408313	23544.2216917	23280.0	7265.4416086	E11			0.0061	3	1718.63	23789.172748	0.988901448453	20160330_CRISPRi_c7_BioRep.csv
A11	4.381	496.686833333	1.594	2729	3445.70707071	23373.3675339	23022.0	7047.96365249	A11			0.0061	1	1718.63	23789.172748	0.981160172684	20160330_CRISPRi_c7_BioRep.csv
C12	12.9005	505.206333333	2.728	2903	1972.14673913	22889.4881157	22783.0	7186.63581073	C12			0.0122	2	1718.63	23789.172748	0.959235953435	20160330_CRISPRi_c7_BioRep.csv
E12	21.2968333333	513.602666667	4.195	2902	1279.54144621	23592.0889042	23075.5	7222.74672385	E12			0.0122	3	1718.63	23789.172748	0.991070276518	20160330_CRISPRi_c7_BioRep.csv
A12	4.81266666667	497.1185	1.281	2669	3936.57817109	23053.1547396	23070.0	7325.85750514	A12			0.0122	1	1718.63	23789.172748	0.966651567347	20160330_CRISPRi_c7_BioRep.csv
D01	13.3736666667	505.6795	2.625	2732	2008.82352941	23952.125183	23705.5	7122.07818226	D01			0.0244	2	1718.63	23789.172748	1.00738325454	20160330_CRISPRi_c7_BioRep.csv
B01	5.28583333333	497.591666667	1.593	2799	3520.75471698	24749.1972133	24554.0	6878.92438583	B01			0.0244	1	1718.63	23789.172748	1.04349799985	20160330_CRISPRi_c7_BioRep.csv
F01	21.805	514.110833333	3.426	3065	1683.14113125	24417.0453507	23971.0	6678.15930282	F01			0.0244	3	1718.63	23789.172748	1.02844844415	20160330_CRISPRi_c7_BioRep.csv
B02	5.70616666667	498.012	1.078	3318	4886.59793814	26648.5045208	25774.0	6613.50032484	B02			0.0488	1	1718.63	23789.172748	1.12955421194	20160330_CRISPRi_c7_BioRep.csv
F02	22.275	514.580833333	3.276	3439	2020.5640423	24542.4547834	23866.0	5698.01548602	F02			0.0488	3	1718.63	23789.172748	1.03413065297	20160330_CRISPRi_c7_BioRep.csv
D02	13.8258333333	506.131666667	2.885	3150	1983.62720403	25212.0603175	24669.0	6512.06988035	D02			0.0488	2	1718.63	23789.172748	1.06446998543	20160330_CRISPRi_c7_BioRep.csv
B03	6.1375	498.443333333	1.438	2868	4230.08849558	23770.1168061	23500.0	6693.23748068	B03			0.0977	1	1718.63	23789.172748	0.999136589339	20160330_CRISPRi_c7_BioRep.csv
D03	14.2855	506.591333333	2.445	2735	2011.02941176	23211.4676417	22832.0	7081.72664047	D03			0.0977	2	1718.63	23789.172748	0.973824608078	20160330_CRISPRi_c7_BioRep.csv
F03	22.7433333333	515.049166667	4.692	3139	1258.62068966	24238.492195	23752.0	6542.0359975	F03			0.0977	3	1718.63	23789.172748	1.02035833246	20160330_CRISPRi_c7_BioRep.csv
B04	6.57116666667	498.877	1.593	2989	3306.4159292	24169.3225159	23813.0	6751.80763785	B04			0.195	1	1718.63	23789.172748	1.01722430536	20160330_CRISPRi_c7_BioRep.csv
D04	14.7325	507.038333333	2.655	2827	2074.10124725	22989.3307393	22521.0	6681.91967195	D04			0.195	2	1718.63	23789.172748	0.963759749007	20160330_CRISPRi_c7_BioRep.csv
F04	23.2301666667	515.536	5.561	3097	1051.61290323	24559.9199225	23946.0	6922.3192936	F04			0.195	3	1718.63	23789.172748	1.03492198553	20160330_CRISPRi_c7_BioRep.csv
B05	7.01283333333	499.318666667	1.828	2995	2933.3986288	23816.4691152	23330.0	6815.6023773	B05			0.391	1	1718.63	23789.172748	1.00123677825	20160330_CRISPRi_c7_BioRep.csv
D05	15.189	507.494833333	3.429	2828	1555.55555556	22937.7842999	22511.5	6489.6389879	D05			0.391	2	1718.63	23789.172748	0.961424217886	20160330_CRISPRi_c7_BioRep.csv
F05	23.7435	516.049333333	5.606	3257	1105.56687033	22952.1249616	22408.0	6772.60437092	F05			0.391	3	1718.63	23789.172748	0.962073982684	20160330_CRISPRi_c7_BioRep.csv
D06	15.6555	507.961333333	3.783	3228	1582.35294118	21235.5889095	20540.5	6453.58632307	D06			0.781	2	1718.63	23789.172748	0.884299001268	20160330_CRISPRi_c7_BioRep.csv
F06	24.2498333333	516.555666667	6.07	2895	878.870673953	21495.9986183	20926.0	6389.71196166	F06			0.781	3	1718.63	23789.172748	0.896097972944	20160330_CRISPRi_c7_BioRep.csv
B06	7.44916666667	499.755	2.709	3057	2242.84666178	21268.1599607	20610.0	6420.07498924	B06			0.781	1	1718.63	23789.172748	0.885774771555	20160330_CRISPRi_c7_BioRep.csv
A02	0.4315	492.737333333	1.359	2880	4186.04651163	17598.3368056	16726.0	5829.45770439	A02			1.56	1	1718.63	23789.172748	0.719497793364	20160330_CRISPRi_c7_BioRep.csv
E02	16.5936666667	508.8995	2.915	3491	2363.57481381	19651.8149527	18904.0	5609.24055794	E02			1.56	3	1718.63	23789.172748	0.812539372387	20160330_CRISPRi_c7_BioRep.csv
C02	8.33933333333	500.645166667	1.594	3679	4656.96202532	20708.4166893	20032.0	5846.1984537	C02			1.56	2	1718.63	23789.172748	0.860413217115	20160330_CRISPRi_c7_BioRep.csv
A03	0.856333333333	493.162166667	1.328	2642	3902.51107829	13658.0768357	12797.0	4767.40950765	A03			3.13	1	1718.63	23789.172748	0.540967522731	20160330_CRISPRi_c7_BioRep.csv
E03	17.0703333333	509.376166667	3.747	3194	1564.91915728	14745.687226	13982.0	4285.79730046	E03			3.13	3	1718.63	23789.172748	0.59024634667	20160330_CRISPRi_c7_BioRep.csv
C03	8.7825	501.088333333	2.126	2915	2575.08833922	13813.941681	13181.0	4079.39720615	C03			3.13	2	1718.63	23789.172748	0.548029643812	20160330_CRISPRi_c7_BioRep.csv
A04	1.2915	493.597333333	1.609	2745	3043.23725055	11407.2167577	10911.0	3618.65089899	A04			6.25	1	1718.63	23789.172748	0.438982714125	20160330_CRISPRi_c7_BioRep.csv
E04	17.5401666667	509.846	2.894	2902	1967.45762712	10864.6068229	10208.5	3587.40654919	E04			6.25	3	1718.63	23789.172748	0.414397458517	20160330_CRISPRi_c7_BioRep.csv
C04	9.23266666667	501.5385	2.094	3264	2883.39222615	11618.0625	11072.0	3514.44640313	C04			6.25	2	1718.63	23789.172748	0.448535979065	20160330_CRISPRi_c7_BioRep.csv
A05	1.731	494.036833333	1.641	2689	3399.494311	9571.93529193	9193.0	2892.79391402	A05			12.5	1	1718.63	23789.172748	0.355827465667	20160330_CRISPRi_c7_BioRep.csv
C05	9.6745	501.980333333	2.125	2930	2359.09822866	9517.2003413	9052.0	3065.08963472	C05			12.5	2	1718.63	23789.172748	0.353347465458	20160330_CRISPRi_c7_BioRep.csv
E05	18.0001666667	510.306	3.069	2883	1813.20754717	9502.14360042	9086.0	2982.13837055	E05			12.5	3	1718.63	23789.172748	0.352665255643	20160330_CRISPRi_c7_BioRep.csv
C06	10.119	502.424833333	2.907	3063	1937.38140417	9610.45968005	9251.0	2643.43121469	C06			25.0	2	1718.63	23789.172748	0.357572977255	20160330_CRISPRi_c7_BioRep.csv
A06	2.16633333333	494.472166667	1.313	2647	3892.64705882	8801.33018512	8411.0	2533.28528369	A06			25.0	1	1718.63	23789.172748	0.320911917118	20160330_CRISPRi_c7_BioRep.csv
E06	18.4605	510.766333333	3.43	2573	1418.4123484	8535.1127089	8160.0	2691.12156336	E06			25.0	3	1718.63	23789.172748	0.308849799786	20160330_CRISPRi_c7_BioRep.csv
A07	2.651	494.956833333	1.359	2696	3404.04040404	8675.75853116	8362.5	2456.14121126	A07			37.5	1	1718.63	23789.172748	0.315222358171	20160330_CRISPRi_c7_BioRep.csv
C07	10.6271666667	502.933	2.376	3009	2422.70531401	8938.6184779	8595.0	2492.39848568	C07			37.5	2	1718.63	23789.172748	0.327132348322	20160330_CRISPRi_c7_BioRep.csv
E07	18.9405	511.246333333	3.482	3025	1665.74889868	8785.5153719	8456.0	2387.51610728	E07			37.5	3	1718.63	23789.172748	0.320195359606	20160330_CRISPRi_c7_BioRep.csv
C08	11.0808333333	503.386666667	2.891	2582	1626.96912413	8317.44422928	8096.0	2329.85192093	C08			50.0	2	1718.63	23789.172748	0.298987401652	20160330_CRISPRi_c7_BioRep.csv
A08	3.06633333333	495.372166667	1.578	2820	3547.16981132	8643.27446809	8326.5	2511.80859934	A08			50.0	1	1718.63	23789.172748	0.313750529252	20160330_CRISPRi_c7_BioRep.csv
E08	19.4103333333	511.716166667	3.395	2818	1653.75586854	8755.53158268	8417.0	2531.98662622	E08			50.0	3	1718.63	23789.172748	0.318836816249	20160330_CRISPRi_c7_BioRep.csv
E09	19.8835	512.189333333	4.322	3207	1344.65408805	9105.25849704	8787.0	2262.99706559	E09			75.0	3	1718.63	23789.172748	0.334682684579	20160330_CRISPRi_c7_BioRep.csv
A09	3.50633333333	495.812166667	1.594	2686	3374.3718593	8449.21109456	8119.0	2418.32831556	A09			75.0	1	1718.63	23789.172748	0.304957661051	20160330_CRISPRi_c7_BioRep.csv
C09	11.5356666667	503.8415	2.92	2872	1811.9873817	8422.49512535	8143.5	2308.29477697	C09			75.0	2	1718.63	23789.172748	0.303747180207	20160330_CRISPRi_c7_BioRep.csv
E10	20.3701666667	512.676	3.286	2725	1597.30363423	8331.44477064	8021.0	2264.69915593	E10			100.0	3	1718.63	23789.172748	0.299621755846	20160330_CRISPRi_c7_BioRep.csv
A10	3.95033333333	496.256166667	1.578	2775	3503.78787879	8543.78162162	8238.0	2306.49414245	A10			100.0	1	1718.63	23789.172748	0.309242581822	20160330_CRISPRi_c7_BioRep.csv
C10	11.9756666667	504.2815	3.454	2907	1605.19050248	8781.95287238	8560.0	2086.00546003	C10			100.0	2	1718.63	23789.172748	0.320033945382	20160330_CRISPRi_c7_BioRep.csv
