# Supplementary material for: Digital logic circuits in yeast with CRISPR-dCas9 NOR gates
Source: Nat Commun. 2017 May 25;8:15459. doi: 10.1038/ncomms15459 (PMC5458518; doi:10.1038/ncomms15459)
Supplement: Supplementary Software 1 — R cytometry data processing scripts and mathematical modeling scripts [file ncomms15459-s3.zip › Supplementary Software 1/FittingScripts/CRISPRi_Fitting/ProcessedData/processed_20160509_Mxi1RGRc7Dose.csv]

	time	btime	atime	events	conc	FL1.Amean	FL1.Amedian	FL1.Asd	file	strain	treatment	beta	rep	baseline	max-FL1.Amean	FL1.Amean_normalized	filename
A01	0.0	477.282166667	1.609	2756	1793.10344828	22252.9016691	22239.0	7318.48591326	A01			0.0	1	1718.63	25174.0707747	0.875458784438	20160509_Mxi1RGRc7Dose.csv
C01	8.4065	485.688666667	2.36	3272	1361.06489185	26244.6552567	26256.5	8040.16940852	C01			0.0	2	1718.63	25174.0707747	1.04564333249	20160509_Mxi1RGRc7Dose.csv
E01	16.8908333333	494.173	3.376	3293	943.282727012	26195.1327057	26127.0	8307.17466525	E01			0.0	3	1718.63	25174.0707747	1.04353198649	20160509_Mxi1RGRc7Dose.csv
C11	13.0228333333	490.305	2.391	3281	1364.80865225	25787.7238647	25648.0	8331.40097338	C11			0.0061	2	1718.63	25174.0707747	1.02616250515	20160509_Mxi1RGRc7Dose.csv
E11	21.6573333333	498.9395	4.656	3569	711.097828253	25730.7825721	25704.0	8155.4579233	E11			0.0061	3	1718.63	25174.0707747	1.02373486829	20160509_Mxi1RGRc7Dose.csv
A11	4.5615	481.843666667	2.11	3009	1252.18476904	23474.2293121	23561.0	8208.62354855	A11			0.0061	1	1718.63	25174.0707747	0.927528905597	20160509_Mxi1RGRc7Dose.csv
C12	13.5643333333	490.8465	2.875	3221	1053.9921466	25247.7212046	25063.0	8397.74181832	C12			0.0122	2	1718.63	25174.0707747	1.00314001475	20160509_Mxi1RGRc7Dose.csv
E12	22.162	499.444166667	3.89	3372	813.117916566	25863.8285884	25882.0	8479.29840338	E12			0.0122	3	1718.63	25174.0707747	1.02940715633	20160509_Mxi1RGRc7Dose.csv
A12	5.09816666667	482.380333333	2.359	2942	1223.28482328	22770.8140721	22701.5	7793.43931519	A12			0.0122	1	1718.63	25174.0707747	0.897539478122	20160509_Mxi1RGRc7Dose.csv
D01	14.0611666667	491.343333333	2.844	3318	1084.66819222	26742.9804099	26554.0	8062.890861	D01			0.0244	2	1718.63	25174.0707747	1.06688894275	20160509_Mxi1RGRc7Dose.csv
B01	5.593	482.875166667	1.828	3040	1394.49541284	25802.2736842	25747.5	7967.51917293	B01			0.0244	1	1718.63	25174.0707747	1.02678282261	20160509_Mxi1RGRc7Dose.csv
F01	22.6603333333	499.9425	3.717	3391	905.957787871	25975.8059569	25829.0	8419.28497084	F01			0.0244	3	1718.63	25174.0707747	1.03418120299	20160509_Mxi1RGRc7Dose.csv
B02	6.0415	483.323666667	1.86	3067	1560.02034588	26219.8487121	26282.0	8238.03240636	B02			0.0488	1	1718.63	25174.0707747	1.04458572949	20160509_Mxi1RGRc7Dose.csv
F02	23.1423333333	500.4245	3.985	3499	842.117930205	26922.0883109	26821.0	8156.52041341	F02			0.0488	3	1718.63	25174.0707747	1.07452503464	20160509_Mxi1RGRc7Dose.csv
D02	14.526	491.808166667	2.829	3468	1135.55992141	27752.9561707	27452.0	8242.51205519	D02			0.0488	2	1718.63	25174.0707747	1.10994828112	20160509_Mxi1RGRc7Dose.csv
B03	6.537	483.819166667	1.859	3033	1542.72634791	25523.2024398	25555.0	7929.8889969	B03			0.0977	1	1718.63	25174.0707747	1.0148848904	20160509_Mxi1RGRc7Dose.csv
D03	14.9926666667	492.274833333	3.094	3482	1057.71567436	25702.0068926	25595.5	8307.15245201	D03			0.0977	2	1718.63	25174.0707747	1.02250804506	20160509_Mxi1RGRc7Dose.csv
F03	23.6253333333	500.9075	4.486	3329	726.380100371	26663.0213277	26757.0	8370.35775322	F03			0.0977	3	1718.63	25174.0707747	1.06347996473	20160509_Mxi1RGRc7Dose.csv
B04	7.04633333333	484.3285	1.843	3006	1531.32959755	24680.6407186	24633.0	8074.61374499	B04			0.195	1	1718.63	25174.0707747	0.978963087461	20160509_Mxi1RGRc7Dose.csv
D04	15.4641666667	492.746333333	3.157	3587	1095.26717557	25086.1884583	25086.0	8590.66726485	D04			0.195	2	1718.63	25174.0707747	0.996253222558	20160509_Mxi1RGRc7Dose.csv
F04	24.1135	501.395666667	4.268	3366	770.251716247	26017.8006536	25774.0	8262.43756497	F04			0.195	3	1718.63	25174.0707747	1.0359716062	20160509_Mxi1RGRc7Dose.csv
B05	7.49483333333	484.777	1.844	3017	1380.77803204	23903.4395094	23733.0	8209.82802766	B05			0.391	1	1718.63	25174.0707747	0.945827866657	20160509_Mxi1RGRc7Dose.csv
D05	15.9481666667	493.230333333	3.11	3199	978.586723769	23884.673648	23621.0	8066.43398833	D05			0.391	2	1718.63	25174.0707747	0.94502780233	20160509_Mxi1RGRc7Dose.csv
F05	24.6003333333	501.8825	4.922	3452	659.407831901	24599.8907879	24311.5	8667.31081426	F05			0.391	3	1718.63	25174.0707747	0.975520392378	20160509_Mxi1RGRc7Dose.csv
D06	16.4073333333	493.6895	3.406	3515	1006.58648339	21044.9229018	20609.0	7971.91353634	D06			0.781	2	1718.63	25174.0707747	0.823957779667	20160509_Mxi1RGRc7Dose.csv
F06	25.1038333333	502.386	5.17	3387	620.102526547	22229.8633009	21579.0	8127.16978771	F06			0.781	3	1718.63	25174.0707747	0.874476565922	20160509_Mxi1RGRc7Dose.csv
B06	7.94966666667	485.231833333	2.11	3005	1378.44036697	21807.9876872	21453.0	8066.71138074	B06			0.781	1	1718.63	25174.0707747	0.856490307735	20160509_Mxi1RGRc7Dose.csv
A02	0.431833333333	477.714	1.531	2729	1783.66013072	17302.8006596	16424.0	7459.4556821	A02			1.56	1	1718.63	25174.0707747	0.664416022247	20160509_Mxi1RGRc7Dose.csv
E02	17.3658333333	494.648	3.407	3397	974.189848007	17504.9069767	16579.0	7060.94730246	E02			1.56	3	1718.63	25174.0707747	0.673032629332	20160509_Mxi1RGRc7Dose.csv
C02	8.87116666667	486.153333333	1.594	3818	2501.96592398	18828.8873756	18054.0	7565.54084585	C02			1.56	2	1718.63	25174.0707747	0.729479251315	20160509_Mxi1RGRc7Dose.csv
A03	0.865166666667	478.147333333	1.593	3021	1726.28571429	12335.4856008	11340.0	5730.76764615	A03			3.13	1	1718.63	25174.0707747	0.452639355737	20160509_Mxi1RGRc7Dose.csv
E03	17.8438333333	495.126	2.942	3443	1126.2675826	11837.637235	10811.0	5793.78572551	E03			3.13	3	1718.63	25174.0707747	0.431414072844	20160509_Mxi1RGRc7Dose.csv
C03	9.31433333333	486.5965	2.172	3327	1525.44704264	12150.3688007	11085.0	5866.68881494	C03			3.13	2	1718.63	25174.0707747	0.444747080258	20160509_Mxi1RGRc7Dose.csv
A04	1.3	478.582166667	1.547	2734	1783.43118069	6375.29590344	5781.5	3390.92809578	A04			6.25	1	1718.63	25174.0707747	0.198532440646	20160509_Mxi1RGRc7Dose.csv
E04	18.3043333333	495.5865	3.172	3288	1003.66300366	6111.80748175	5605.5	3105.36724513	E04			6.25	3	1718.63	25174.0707747	0.187298866986	20160509_Mxi1RGRc7Dose.csv
C04	9.78133333333	487.0635	2.157	3145	1436.72910005	6542.63720191	5890.0	3236.03871681	C04			6.25	2	1718.63	25174.0707747	0.205666874831	20160509_Mxi1RGRc7Dose.csv
A05	1.73666666667	479.018833333	1.359	2903	2217.72345302	3369.86668963	3069.0	1946.9819865	A05			12.5	1	1718.63	25174.0707747	0.0703988769809	20160509_Mxi1RGRc7Dose.csv
C05	10.2313333333	487.5135	1.61	3529	2024.67010901	4232.42788325	3834.0	2343.87207521	C05			12.5	2	1718.63	25174.0707747	0.10717333805	20160509_Mxi1RGRc7Dose.csv
E05	18.7773333333	496.0595	3.657	3299	840.50955414	4103.97484086	3789.0	2148.63816876	E05			12.5	3	1718.63	25174.0707747	0.101696866999	20160509_Mxi1RGRc7Dose.csv
C06	10.6831666667	487.965333333	2.078	3049	1397.34188818	3342.4667104	3105.0	1892.35140262	C06			25.0	2	1718.63	25174.0707747	0.0692307054041	20160509_Mxi1RGRc7Dose.csv
A06	2.16983333333	479.452	1.313	2944	2247.32824427	2903.09476902	2665.0	1871.31540775	A06			25.0	1	1718.63	25174.0707747	0.0504985082309	20160509_Mxi1RGRc7Dose.csv
E06	19.2643333333	496.5465	3.141	3490	1063.05208651	3192.05071633	3002.5	1660.78650783	E06			25.0	3	1718.63	25174.0707747	0.0628178651804	20160509_Mxi1RGRc7Dose.csv
A07	2.66183333333	479.944	1.625	2902	1660.18306636	2781.22570641	2594.5	1454.67625124	A07			37.5	1	1718.63	25174.0707747	0.045302738781	20160509_Mxi1RGRc7Dose.csv
C07	11.1878333333	488.47	2.547	3234	1236.71128107	2971.71304886	2805.0	1555.98751937	C07			37.5	2	1718.63	25174.0707747	0.0534239821324	20160509_Mxi1RGRc7Dose.csv
E07	19.7305	497.012666667	3.973	3398	820.376629648	3058.00176574	2827.0	2092.43723377	E07			37.5	3	1718.63	25174.0707747	0.0571028180033	20160509_Mxi1RGRc7Dose.csv
C08	11.6475	488.929666667	1.828	3574	1811.45463761	3139.49468383	2875.0	1962.82552962	C08			50.0	2	1718.63	25174.0707747	0.0605771896369	20160509_Mxi1RGRc7Dose.csv
A08	3.10483333333	480.387	1.563	2936	1917.70084912	2721.16042234	2553.0	1440.48894683	A08			50.0	1	1718.63	25174.0707747	0.0427419135702	20160509_Mxi1RGRc7Dose.csv
E08	20.2105	497.492666667	3.875	3459	833.895853423	2962.39722463	2782.0	1431.51539768	E08			50.0	3	1718.63	25174.0707747	0.0530268109893	20160509_Mxi1RGRc7Dose.csv
E09	20.6938333333	497.976	4.203	3311	758.012820513	2663.9320447	2517.0	1316.28650952	E09			75.0	3	1718.63	25174.0707747	0.0403020371171	20160509_Mxi1RGRc7Dose.csv
A09	3.54666666667	480.828833333	1.609	2835	1857.79816514	2479.23950617	2353.0	1311.45276107	A09			75.0	1	1718.63	25174.0707747	0.0324278496183	20160509_Mxi1RGRc7Dose.csv
C09	12.0961666667	489.378333333	2.594	3223	1232.03363914	2764.32143965	2605.0	1467.46320284	C09			75.0	2	1718.63	25174.0707747	0.0445820417402	20160509_Mxi1RGRc7Dose.csv
E10	21.1788333333	498.461	3.875	3377	813.538906288	2685.89635771	2543.0	1412.98176762	E10			100.0	3	1718.63	25174.0707747	0.0412384643292	20160509_Mxi1RGRc7Dose.csv
A10	4.12133333333	481.4035	1.563	2829	1849.01960784	2383.64545776	2265.0	1085.14158655	A10			100.0	1	1718.63	25174.0707747	0.0283522899504	20160509_Mxi1RGRc7Dose.csv
C10	12.5563333333	489.8385	2.844	3212	1050.70330389	2719.2873599	2556.0	1703.1925155	C10			100.0	2	1718.63	25174.0707747	0.0426620573671	20160509_Mxi1RGRc7Dose.csv
