# Supplementary material for: Digital logic circuits in yeast with CRISPR-dCas9 NOR gates
Source: Nat Commun. 2017 May 25;8:15459. doi: 10.1038/ncomms15459 (PMC5458518; doi:10.1038/ncomms15459)
Supplement: Supplementary Software 1 — R cytometry data processing scripts and mathematical modeling scripts [file ncomms15459-s3.zip › Supplementary Software 1/FittingScripts/CRISPRi_Fitting/ProcessedData/processed_20160913_InducibleSteadyState_c3_dcas9.csv]

	time	btime	atime	events	conc	FL1.Amean	FL1.Amedian	FL1.Asd	file	strain	treatment	beta	rep	baseline	max-FL1.Amean	FL1.Amean_normalized	filename
A01	0.0	580.0816667	1.031	2788	2553.113553	15634.50502	14937.0	5504.903452	A01			0.0	1	1718.63	17910.2155783	0.859451037249	20160913_InducibleSteadyState_c3_dcas9.csv
E01	15.48916667	595.5708333	2.177	3020	1975.147155	18349.31689	17525.5	6439.028409	E01			0.0	3	1718.63	17910.2155783	1.02711910514	20160913_InducibleSteadyState_c3_dcas9.csv
C01	7.727666667	587.8093333	1.312	2961	2262.032086	18091.02533	17312.0	6049.019574	C01			0.0	2	1718.63	17910.2155783	1.01116689597	20160913_InducibleSteadyState_c3_dcas9.csv
E11	19.75366667	599.8353333	1.674	3216	2100.587851	18194.32805	17373.0	6419.991291	E11			0.0061	3	1718.63	17910.2155783	1.01754692092	20160913_InducibleSteadyState_c3_dcas9.csv
A11	4.282333333	584.364	1.047	2923	2676.739927	17698.38043	16821.0	6330.242248	A11			0.0061	1	1718.63	17910.2155783	0.986916960831	20160913_InducibleSteadyState_c3_dcas9.csv
C11	12.01416667	592.0958333	1.129	2989	2737.179487	18332.35798	17470.0	6280.379253	C11			0.0061	2	1718.63	17910.2155783	1.02607171482	20160913_InducibleSteadyState_c3_dcas9.csv
A12	4.691333333	584.773	1.047	2797	2559.011894	17333.65606	16617.0	6161.975641	A12			0.0122	1	1718.63	17910.2155783	0.964391410863	20160913_InducibleSteadyState_c3_dcas9.csv
C12	12.44583333	592.5275	1.356	2929	2241.009946	17726.16559	16816.0	6463.567378	C12			0.0122	2	1718.63	17910.2155783	0.988632985482	20160913_InducibleSteadyState_c3_dcas9.csv
E12	20.188	600.2696667	1.637	3038	1986.919555	17963.60961	17155.0	6362.570085	E12			0.0122	3	1718.63	17910.2155783	1.0032976407	20160913_InducibleSteadyState_c3_dcas9.csv
D01	12.9105	592.9921667	1.627	3057	2000.65445	18787.79195	18023.0	6582.443484	D01			0.0244	2	1718.63	17910.2155783	1.05419953268	20160913_InducibleSteadyState_c3_dcas9.csv
B01	5.161333333	585.243	1.063	2901	2219.58684	18089.25129	17232.0	6154.514506	B01			0.0244	1	1718.63	17910.2155783	1.01105733041	20160913_InducibleSteadyState_c3_dcas9.csv
F01	20.66533333	600.747	1.445	3014	2299.008391	18722.19874	17873.5	6292.383248	F01			0.0244	3	1718.63	17910.2155783	1.05014846494	20160913_InducibleSteadyState_c3_dcas9.csv
D02	13.34583333	593.4275	1.367	3091	2361.344538	18995.09835	18169.0	6183.308361	D02			0.0488	2	1718.63	17910.2155783	1.0670028742	20160913_InducibleSteadyState_c3_dcas9.csv
B02	5.584333333	585.666	1.047	3010	2764.003673	18383.92757	17387.0	6344.242568	B02			0.0488	1	1718.63	17910.2155783	1.02925667714	20160913_InducibleSteadyState_c3_dcas9.csv
F02	21.11183333	601.1935	1.658	3095	2024.198823	18687.23522	17759.0	6421.608198	F02			0.0488	3	1718.63	17910.2155783	1.04798910137	20160913_InducibleSteadyState_c3_dcas9.csv
D03	13.77716667	593.8588333	1.358	3311	2535.222052	18811.72033	17958.0	6220.30666	D03			0.0977	2	1718.63	17910.2155783	1.05567736077	20160913_InducibleSteadyState_c3_dcas9.csv
B03	6.016333333	586.098	1.031	2929	2682.234432	18388.72653	17541.0	6107.3975	B03			0.0977	1	1718.63	17910.2155783	1.02955306319	20160913_InducibleSteadyState_c3_dcas9.csv
F03	21.55333333	601.635	1.7	3132	2053.770492	19084.12133	18167.5	6497.254236	F03			0.0977	3	1718.63	17910.2155783	1.07250097564	20160913_InducibleSteadyState_c3_dcas9.csv
D04	14.21216667	594.2938333	1.389	3213	2450.800915	18362.47214	17323.0	6377.380859	D04			0.195	2	1718.63	17910.2155783	1.02793157961	20160913_InducibleSteadyState_c3_dcas9.csv
F04	21.997	602.0786667	2.46	827	426.7285862	15340.14148	14770.0	6148.462906	F04			0.195	3	1718.63	17910.2155783	0.841271005492	20160913_InducibleSteadyState_c3_dcas9.csv
B04	6.424333333	586.506	1.062	2983	2731.684982	17820.57325	16980.0	5994.592395	B04			0.195	1	1718.63	17910.2155783	0.994463647312	20160913_InducibleSteadyState_c3_dcas9.csv
F05	22.43683333	602.5185	1.758	3251	2129.011133	17789.59612	16922.0	5994.088636	F05			0.391	3	1718.63	17910.2155783	0.992550485081	20160913_InducibleSteadyState_c3_dcas9.csv
D05	14.624	594.7056667	1.37	3185	2433.15508	17105.03234	16130.0	5663.204957	D05			0.391	2	1718.63	17910.2155783	0.95027150155	20160913_InducibleSteadyState_c3_dcas9.csv
B05	6.849333333	586.931	1.313	2988	2280.916031	16581.90495	15791.5	5470.953066	B05			0.391	1	1718.63	17910.2155783	0.917962905986	20160913_InducibleSteadyState_c3_dcas9.csv
D06	15.04716667	595.1288333	1.84	3454	1977.103606	14324.3286	13673.0	4463.848529	D06			0.781	2	1718.63	17910.2155783	0.778533920536	20160913_InducibleSteadyState_c3_dcas9.csv
F06	22.8535	602.9351667	1.732	3203	2100.327869	15276.83765	14576.0	5133.504488	F06			0.781	3	1718.63	17910.2155783	0.837361330946	20160913_InducibleSteadyState_c3_dcas9.csv
B06	7.2775	587.3591667	1.344	2978	2273.282443	14491.42411	13853.5	4500.672914	B06			0.781	1	1718.63	17910.2155783	0.788853818436	20160913_InducibleSteadyState_c3_dcas9.csv
E02	15.92233333	596.004	1.392	3233	2469.824293	14333.77358	13656.0	4678.421864	E02			1.56	3	1718.63	17910.2155783	0.779117246978	20160913_InducibleSteadyState_c3_dcas9.csv
A02	0.423	580.5046667	1.031	2842	2609.733701	12280.23153	11651.5	4094.837395	A02			1.56	1	1718.63	17910.2155783	0.652289516607	20160913_InducibleSteadyState_c3_dcas9.csv
C02	8.149333333	588.231	1.063	3098	2842.201835	13584.81278	13013.5	4618.335425	C02			1.56	2	1718.63	17910.2155783	0.732861072969	20160913_InducibleSteadyState_c3_dcas9.csv
C03	8.561333333	588.643	1.313	3146	2405.198777	12520.78099	11954.0	4288.340427	C03			3.13	2	1718.63	17910.2155783	0.667145965276	20160913_InducibleSteadyState_c3_dcas9.csv
A03	0.849666667	580.9313333	0.781	3049	4662.079511	13777.14923	13352.0	4195.504892	A03			3.13	1	1718.63	17910.2155783	0.744739863287	20160913_InducibleSteadyState_c3_dcas9.csv
E03	16.35883333	596.4405	1.346	3241	2479.72456	13025.2419	12372.0	4318.096974	E03			3.13	3	1718.63	17910.2155783	0.698301710188	20160913_InducibleSteadyState_c3_dcas9.csv
A04	1.257833333	581.3395	1.281	2745	2097.020626	10866.36175	10537.0	3560.439601	A04			6.25	1	1718.63	17910.2155783	0.564968248832	20160913_InducibleSteadyState_c3_dcas9.csv
E04	16.7705	596.8521667	1.132	3704	3388.83806	13165.80886	12639.0	3844.733264	E04			6.25	3	1718.63	17910.2155783	0.706983192265	20160913_InducibleSteadyState_c3_dcas9.csv
C04	8.982333333	589.064	1.375	3026	2306.402439	12112.60939	11499.5	4262.174342	C04			6.25	2	1718.63	17910.2155783	0.64193709379	20160913_InducibleSteadyState_c3_dcas9.csv
C05	9.415833333	589.4975	1.328	3140	2402.448355	11931.82389	11325.0	3853.092129	C05			12.5	2	1718.63	17910.2155783	0.630771695619	20160913_InducibleSteadyState_c3_dcas9.csv
E05	17.20583333	597.2875	1.702	3004	1968.545216	12196.54328	11744.0	3910.640873	E05			12.5	3	1718.63	17910.2155783	0.64712089062	20160913_InducibleSteadyState_c3_dcas9.csv
A05	1.6835	581.7651667	1.281	2770	2114.503817	10666.24477	10236.0	3496.313872	A05			12.5	1	1718.63	17910.2155783	0.552608929293	20160913_InducibleSteadyState_c3_dcas9.csv
A06	2.083	582.1646667	1.297	2772	2114.416476	10884.80916	10411.5	3855.069415	A06			25.0	1	1718.63	17910.2155783	0.566107569617	20160913_InducibleSteadyState_c3_dcas9.csv
C06	9.854333333	589.936	1.348	3135	2400.459418	11950.11069	11451.0	4088.478859	C06			25.0	2	1718.63	17910.2155783	0.631901097054	20160913_InducibleSteadyState_c3_dcas9.csv
E06	17.64383333	597.7255	1.376	3161	2416.666667	12285.29358	11819.0	3797.011152	E06			25.0	3	1718.63	17910.2155783	0.652602151215	20160913_InducibleSteadyState_c3_dcas9.csv
A07	2.572833333	582.6545	1.062	2929	2687.155963	10894.11471	10501.0	3713.495709	A07			37.5	1	1718.63	17910.2155783	0.566682284796	20160913_InducibleSteadyState_c3_dcas9.csv
E07	18.06183333	598.1435	1.404	2999	2287.566743	12202.72224	11738.0	4219.649916	E07			37.5	3	1718.63	17910.2155783	0.647502506118	20160913_InducibleSteadyState_c3_dcas9.csv
C07	10.316	590.3976667	1.333	3006	2294.656489	12036.7688	11575.0	4190.013744	C07			37.5	2	1718.63	17910.2155783	0.637253143003	20160913_InducibleSteadyState_c3_dcas9.csv
H02	23.74866667	603.8303333	1.732	3162	1813.073394	11673.14168	11236.0	3861.18517	H02			50.0	3	1718.63	17910.2155783	0.614795359716	20160913_InducibleSteadyState_c3_dcas9.csv
H01	23.3	603.3816667	1.65	3231	2118.688525	12198.72207	11724.0	4052.404995	H01			50.0	3	1718.63	17910.2155783	0.647255453723	20160913_InducibleSteadyState_c3_dcas9.csv
H03	24.18666667	604.2683333	1.666	3148	1807.118255	11726.74428	11296.5	4090.181367	H03			50.0	3	1718.63	17910.2155783	0.618105881699	20160913_InducibleSteadyState_c3_dcas9.csv
E09	18.89883333	598.9805	1.401	3702	2828.113063	13305.3544	12818.0	4079.059127	E09			75.0	3	1718.63	17910.2155783	0.715601590959	20160913_InducibleSteadyState_c3_dcas9.csv
C09	11.1655	591.2471667	1.599	2976	1948.91945	11603.96774	11159.0	4039.002823	C09			75.0	2	1718.63	17910.2155783	0.610523144393	20160913_InducibleSteadyState_c3_dcas9.csv
A09	3.421166667	583.5028333	1.296	2933	2242.35474	10964.75861	10502.0	3883.403098	A09			75.0	1	1718.63	17910.2155783	0.571045285545	20160913_InducibleSteadyState_c3_dcas9.csv
C10	11.59416667	591.6758333	1.369	2941	2245.038168	11471.88167	10966.0	4247.279272	C10			100.0	2	1718.63	17910.2155783	0.602365446103	20160913_InducibleSteadyState_c3_dcas9.csv
A10	3.8655	583.9471667	1.047	2869	2632.110092	10707.24782	10326.0	3723.271463	A10			100.0	1	1718.63	17910.2155783	0.555141297096	20160913_InducibleSteadyState_c3_dcas9.csv
E10	19.31683333	599.3985	1.939	3119	1588.894549	11608.26675	11122.0	3852.648243	E10			100.0	3	1718.63	17910.2155783	0.610788653289	20160913_InducibleSteadyState_c3_dcas9.csv
