# Supplementary material for: Digital logic circuits in yeast with CRISPR-dCas9 NOR gates
Source: Nat Commun. 2017 May 25;8:15459. doi: 10.1038/ncomms15459 (PMC5458518; doi:10.1038/ncomms15459)
Supplement: Supplementary Software 1 — R cytometry data processing scripts and mathematical modeling scripts [file ncomms15459-s3.zip › Supplementary Software 1/FittingScripts/CRISPRi_Fitting/ProcessedData/processed_20160913_InducibleSteadyState_c3_Mxi1.csv]

	time	btime	atime	events	conc	FL1.Amean	FL1.Amedian	FL1.Asd	file	strain	treatment	beta	rep	baseline	max-FL1.Amean	FL1.Amean_normalized	filename
A01	0.0	546.0653333	1.547	2665	1732.769831	17162.60826	16146.0	6525.586554	A01			0.0	1	1718.63	20870.4572633	0.806397115411	20160913_InducibleSteadyState_c3_Mxi1.csv
E01	15.77883333	561.8441667	2.13	3116	1428.70243	21797.40244	20952.0	7464.438442	E01			0.0	3	1718.63	20870.4572633	1.04839982963	20160913_InducibleSteadyState_c3_Mxi1.csv
C01	7.782666667	553.848	1.594	2937	1920.863309	21170.5046	20404.0	7026.725414	C01			0.0	2	1718.63	20870.4572633	1.01566677333	20160913_InducibleSteadyState_c3_Mxi1.csv
E11	20.332	566.3973333	2.482	3257	1353.699086	21047.15259	20216.0	7413.222009	E11			0.0061	3	1718.63	20870.4572633	1.00922602968	20160913_InducibleSteadyState_c3_Mxi1.csv
A11	4.2945	550.3598333	1.578	2764	1811.271298	19949.12735	19006.0	7419.648227	A11			0.0061	1	1718.63	20870.4572633	0.951893367632	20160913_InducibleSteadyState_c3_Mxi1.csv
C11	12.16766667	558.233	2.136	3138	1440.110142	20594.57744	19887.0	7413.37082	C11			0.0061	2	1718.63	20870.4572633	0.985595117398	20160913_InducibleSteadyState_c3_Mxi1.csv
E12	20.77866667	566.844	2.508	3569	1489.565943	22960.36845	22387.0	7312.757311	E12			0.0122	3	1718.63	20870.4572633	1.10912333105	20160913_InducibleSteadyState_c3_Mxi1.csv
C12	12.6125	558.6778333	2.14	2968	1363.970588	21170.62668	20303.0	7385.488798	C12			0.0122	2	1718.63	20870.4572633	1.01567314766	20160913_InducibleSteadyState_c3_Mxi1.csv
A12	4.723166667	550.7885	1.563	2807	1835.840419	19633.90061	18766.0	7014.696432	A12			0.0122	1	1718.63	20870.4572633	0.935434011787	20160913_InducibleSteadyState_c3_Mxi1.csv
D01	13.081	559.1463333	2.388	3126	1299.7921	21989.82054	21009.0	7487.541265	D01			0.0244	2	1718.63	20870.4572633	1.05844681352	20160913_InducibleSteadyState_c3_Mxi1.csv
F01	21.25366667	567.319	2.999	3173	1038.625205	21764.17397	20885.0	7354.345005	F01			0.0244	3	1718.63	20870.4572633	1.04666482704	20160913_InducibleSteadyState_c3_Mxi1.csv
B01	5.191333333	551.2566667	1.546	2872	1882.044561	21205.22423	20381.0	7188.068691	B01			0.0244	1	1718.63	20870.4572633	1.01747963586	20160913_InducibleSteadyState_c3_Mxi1.csv
F02	21.69183333	567.7571667	3.017	3253	1065.160445	22054.23455	21013.0	7543.193506	F02			0.0488	3	1718.63	20870.4572633	1.06181014847	20160913_InducibleSteadyState_c3_Mxi1.csv
D02	13.52883333	559.5941667	2.165	3101	1421.824851	21688.53628	20839.0	7113.557341	D02			0.0488	2	1718.63	20870.4572633	1.04271545505	20160913_InducibleSteadyState_c3_Mxi1.csv
B02	5.618	551.6833333	1.796	2904	1664.183381	21387.99449	20657.5	7358.715591	B02			0.0488	1	1718.63	20870.4572633	1.02702286417	20160913_InducibleSteadyState_c3_Mxi1.csv
B03	6.0665	552.1318333	1.797	2946	1687.285223	21063.46606	20084.5	7614.495296	B03			0.0977	1	1718.63	20870.4572633	1.01007782673	20160913_InducibleSteadyState_c3_Mxi1.csv
D03	13.9705	560.0358333	2.642	3246	1240.825688	21520.83641	20538.0	7536.853558	D03			0.0977	2	1718.63	20870.4572633	1.0339591172	20160913_InducibleSteadyState_c3_Mxi1.csv
F03	22.1435	568.2088333	3.081	3405	1113.837095	21738.70485	20856.0	7325.768758	F03			0.0977	3	1718.63	20870.4572633	1.04533497377	20160913_InducibleSteadyState_c3_Mxi1.csv
B04	6.481166667	552.5465	1.867	2984	1711.009174	20137.09082	19157.5	7501.99021	B04			0.195	1	1718.63	20870.4572633	0.961707755962	20160913_InducibleSteadyState_c3_Mxi1.csv
F04	22.59166667	568.657	2.961	3169	1115.452306	20543.25087	19493.0	7482.899823	F04			0.195	3	1718.63	20870.4572633	0.982915134476	20160913_InducibleSteadyState_c3_Mxi1.csv
D04	14.404	560.4693333	2.375	3269	1360.949209	20745.74457	20049.0	7646.85352	D04			0.195	2	1718.63	20870.4572633	0.99348820916	20160913_InducibleSteadyState_c3_Mxi1.csv
B05	6.916166667	552.9815	1.828	3018	1539.010709	17366.33168	16427.0	7246.682261	B05			0.391	1	1718.63	20870.4572633	0.817034399112	20160913_InducibleSteadyState_c3_Mxi1.csv
F05	23.03666667	569.102	2.963	3601	1176.797386	19265.60594	18032.0	7795.232113	F05			0.391	3	1718.63	20870.4572633	0.916203749059	20160913_InducibleSteadyState_c3_Mxi1.csv
D05	14.85066667	560.916	2.406	3575	1492.070117	18936.89846	17939.0	7970.346266	D05			0.391	2	1718.63	20870.4572633	0.899040505287	20160913_InducibleSteadyState_c3_Mxi1.csv
F06	23.48866667	569.554	2.731	3246	1142.555438	10875.31731	9462.0	6324.773345	F06			0.781	3	1718.63	20870.4572633	0.478110374749	20160913_InducibleSteadyState_c3_Mxi1.csv
D06	15.30066667	561.366	2.649	3093	1181.887658	14061.71613	12688.0	6963.063308	D06			0.781	2	1718.63	20870.4572633	0.644486082726	20160913_InducibleSteadyState_c3_Mxi1.csv
B06	7.354666667	553.42	1.594	2972	1947.57536	13019.49832	11783.5	6190.398383	B06			0.781	1	1718.63	20870.4572633	0.590067368748	20160913_InducibleSteadyState_c3_Mxi1.csv
A02	0.439	546.5043333	1.532	2780	1821.756225	8699.338849	7629.5	4779.659627	A02			1.56	1	1718.63	20870.4572633	0.364493097866	20160913_InducibleSteadyState_c3_Mxi1.csv
C02	8.216666667	554.282	1.797	3030	1735.395189	9147.814851	8093.5	5423.923208	C02			1.56	2	1718.63	20870.4572633	0.387909975839	20160913_InducibleSteadyState_c3_Mxi1.csv
E02	16.2175	562.2828333	2.671	3249	1241.023682	9809.214528	8589.0	5846.47224	E02			1.56	3	1718.63	20870.4572633	0.422444522747	20160913_InducibleSteadyState_c3_Mxi1.csv
A03	0.845166667	546.9105	1.547	2771	1815.858453	4637.92638	3880.0	4086.469918	A03			3.13	1	1718.63	20870.4572633	0.152429130644	20160913_InducibleSteadyState_c3_Mxi1.csv
E03	16.66383333	562.7291667	2.414	3353	1399.415693	4943.225768	4280.0	3440.787023	E03			3.13	3	1718.63	20870.4572633	0.168370136367	20160913_InducibleSteadyState_c3_Mxi1.csv
C03	8.614166667	554.6795	1.891	3084	1573.469388	4444.036316	3787.0	3808.640019	C03			3.13	2	1718.63	20870.4572633	0.142305289126	20160913_InducibleSteadyState_c3_Mxi1.csv
C04	9.0395	555.1048333	1.828	3025	1539.440204	2565.975868	2311.0	2760.51924	C04			6.25	2	1718.63	20870.4572633	0.044243604349	20160913_InducibleSteadyState_c3_Mxi1.csv
A04	1.26	547.3253333	1.782	2746	1570.040023	2433.944647	2168.0	2217.109046	A04			6.25	1	1718.63	20870.4572633	0.0373496814254	20160913_InducibleSteadyState_c3_Mxi1.csv
E04	17.11216667	563.1775	2.625	3196	1221.245701	2782.468398	2497.5	2493.326694	E04			6.25	3	1718.63	20870.4572633	0.0555476186879	20160913_InducibleSteadyState_c3_Mxi1.csv
E05	17.559	563.6243333	3.171	3310	1012.232416	2244.792447	2039.0	2511.397106	E05			12.5	3	1718.63	20870.4572633	0.0274732243438	20160913_InducibleSteadyState_c3_Mxi1.csv
A05	1.689166667	547.7545	1.562	2722	1782.580223	1969.354519	1744.0	2946.125027	A05			12.5	1	1718.63	20870.4572633	0.013091415015	20160913_InducibleSteadyState_c3_Mxi1.csv
C05	9.473	555.5383333	1.844	3155	1608.053007	2267.872266	1930.0	3649.181106	C05			12.5	2	1718.63	20870.4572633	0.0286783218357	20160913_InducibleSteadyState_c3_Mxi1.csv
C06	9.915666667	555.981	2.134	3063	1406.336088	2059.750898	1833.0	3036.402048	C06			25.0	2	1718.63	20870.4572633	0.0178114021868	20160913_InducibleSteadyState_c3_Mxi1.csv
A06	2.103166667	548.1685	1.781	2779	1593.463303	1985.643397	1648.0	3706.345573	A06			25.0	1	1718.63	20870.4572633	0.0139419280118	20160913_InducibleSteadyState_c3_Mxi1.csv
E06	18.02416667	564.0895	3.44	3422	979.673633	2209.07481	1901.0	3409.609519	E06			25.0	3	1718.63	20870.4572633	0.0256082515395	20160913_InducibleSteadyState_c3_Mxi1.csv
A07	2.5795	548.6448333	1.797	2822	1614.416476	1811.64068	1621.0	2486.146463	A07			37.5	1	1718.63	20870.4572633	0.00485649117033	20160913_InducibleSteadyState_c3_Mxi1.csv
C07	10.406	556.4713333	2.119	3170	1450.800915	1924.429022	1838.0	1472.656509	C07			37.5	2	1718.63	20870.4572633	0.0107456598877	20160913_InducibleSteadyState_c3_Mxi1.csv
E07	18.49883333	564.5641667	2.907	3169	1035.620915	2117.239192	1880.0	3010.170359	E07			37.5	3	1718.63	20870.4572633	0.0208131154547	20160913_InducibleSteadyState_c3_Mxi1.csv
E08	18.957	565.0223333	3.198	3216	983.4862385	5256.629042	4599.0	3252.274251	E08			50.0	3	1718.63	20870.4572633	0.18473428114	20160913_InducibleSteadyState_c3_Mxi1.csv
H02	24.38366667	570.449	2.98	3383	1106.278613	2065.338753	1785.0	2999.314633	H02			50.0	2	1718.63	20870.4572633	0.0181031683417	20160913_InducibleSteadyState_c3_Mxi1.csv
C08	10.84933333	556.9146667	2.105	3001	1355.465221	1928.792069	1726.0	2407.08758	C08			50.0	2	1718.63	20870.4572633	0.0109734735026	20160913_InducibleSteadyState_c3_Mxi1.csv
A08	3.0165	549.0818333	1.797	2682	1537.844037	1738.256525	1605.0	1964.911548	A08			50.0	1	1718.63	20870.4572633	0.00102478602852	20160913_InducibleSteadyState_c3_Mxi1.csv
H01	23.9435	570.0088333	2.211	3539	1622.65016	2102.110766	1814.0	3212.589742	H01			50.0	1	1718.63	20870.4572633	0.0200231946919	20160913_InducibleSteadyState_c3_Mxi1.csv
H03	24.84516667	570.9105	2.983	3259	1066.077854	2149.508745	1803.0	3664.877196	H03			50.0	3	1718.63	20870.4572633	0.0224980488324	20160913_InducibleSteadyState_c3_Mxi1.csv
E09	19.41566667	565.481	3.586	3238	872.7762803	2094.067017	1853.0	2849.118046	E09			75.0	3	1718.63	20870.4572633	0.0196031956553	20160913_InducibleSteadyState_c3_Mxi1.csv
C09	11.2925	557.3578333	2.151	3026	1387.436956	2047.826173	1764.0	3153.842626	C09			75.0	2	1718.63	20870.4572633	0.0171887605539	20160913_InducibleSteadyState_c3_Mxi1.csv
A09	3.439666667	549.505	1.562	2976	1950.196592	2061.954637	1666.0	4292.59377	A09			75.0	1	1718.63	20870.4572633	0.0179264689619	20160913_InducibleSteadyState_c3_Mxi1.csv
E10	19.89483333	565.9601667	2.977	3189	1042.838457	1958.206961	1813.0	2320.924275	E10			100.0	3	1718.63	20870.4572633	0.0125093526433	20160913_InducibleSteadyState_c3_Mxi1.csv
C10	11.7275	557.7928333	2.15	2948	1351.673544	1878.550882	1765.0	1757.930387	C10			100.0	2	1718.63	20870.4572633	0.00835016313593	20160913_InducibleSteadyState_c3_Mxi1.csv
A10	3.87	549.9353333	1.531	2686	1757.853403	1813.574832	1564.0	2942.581957	A10			100.0	1	1718.63	20870.4572633	0.00495748163841	20160913_InducibleSteadyState_c3_Mxi1.csv
