# Supplementary material for: Digital logic circuits in yeast with CRISPR-dCas9 NOR gates
Source: Nat Commun. 2017 May 25;8:15459. doi: 10.1038/ncomms15459 (PMC5458518; doi:10.1038/ncomms15459)
Supplement: Supplementary Software 1 — R cytometry data processing scripts and mathematical modeling scripts [file ncomms15459-s3.zip › Supplementary Software 1/FittingScripts/CRISPRi_Fitting/ProcessedData/processed_20160919_c6Mxi1Dose copy.csv]

	time	btime	atime	events	conc	FL1.Amean	FL1.Amedian	FL1.Asd	file	strain	treatment	beta	rep	baseline	max-FL1.Amean	FL1.Amean_normalized	filename
A01	0.0	689.3261667	2.55	2807	1074.244164	23283.58746	22770.0	6405.671165	A01			0.0	1	1718.63	26568.2449025	0.867818577657	20160919_c6Mxi1Dose copy.csv
C01	8.3265	697.6526667	3.532	3085	831.7605824	26774.2658	26345.0	6452.418397	C01			0.0	2	1718.63	26568.2449025	1.00829070786	20160919_c6Mxi1Dose copy.csv
E01	17.029	706.3551667	4.782	3352	667.5960964	27208.45674	26766.5	6537.31654	E01			0.0	3	1718.63	26568.2449025	1.02576345106	20160919_c6Mxi1Dose copy.csv
C11	13.11933333	702.4455	3.552	3348	901.9396552	27217.85514	26725.0	6664.601375	C11			0.0061	2	1718.63	26568.2449025	1.02614166216	20160919_c6Mxi1Dose copy.csv
E11	22.01083333	711.337	5.785	3307	541.4210871	26721.91836	26301.0	6742.097317	E11			0.0061	3	1718.63	26568.2449025	1.00618413839	20160919_c6Mxi1Dose copy.csv
A11	4.619666667	693.9458333	2.781	3046	1072.912998	26231.4084	25856.5	6595.527144	A11			0.0061	1	1718.63	26568.2449025	0.986445001107	20160919_c6Mxi1Dose copy.csv
C12	13.58783333	702.914	4.031	3289	793.2947419	27024.98297	26542.0	6579.592072	C12			0.0122	2	1718.63	26568.2449025	1.01838008634	20160919_c6Mxi1Dose copy.csv
E12	22.51383333	711.84	4.784	3412	678.7348319	26667.91295	26017.0	6880.479613	E12			0.0122	3	1718.63	26568.2449025	1.00401084878	20160919_c6Mxi1Dose copy.csv
A12	5.069833333	694.396	2.531	3034	1159.342759	25936.54219	25452.0	6426.048854	A12			0.0122	1	1718.63	26568.2449025	0.97457897376	20160919_c6Mxi1Dose copy.csv
D01	14.10133333	703.4275	3.782	3224	819.5221149	27641.64919	27117.5	6781.470062	D01			0.0244	2	1718.63	26568.2449025	1.04319601296	20160919_c6Mxi1Dose copy.csv
B01	5.561666667	694.8878333	2.781	2979	977.041653	26687.84189	26256.0	6496.861613	B01			0.0244	1	1718.63	26568.2449025	1.00481283062	20160919_c6Mxi1Dose copy.csv
F01	23.03083333	712.357	5.531	3382	574.1935484	27422.51774	26666.0	6929.349973	F01			0.0244	3	1718.63	26568.2449025	1.03437770931	20160919_c6Mxi1Dose copy.csv
B02	6.0165	695.3426667	3.031	2951	901.8948655	27472.16842	27104.0	6661.558403	B02			0.0488	1	1718.63	26568.2449025	1.03637575556	20160919_c6Mxi1Dose copy.csv
F02	23.53383333	712.86	6.313	3391	501.034279	27418.6187	26907.0	6658.394929	F02			0.0488	3	1718.63	26568.2449025	1.03422080386	20160919_c6Mxi1Dose copy.csv
D02	14.571	703.8971667	4.281	3439	747.9338843	27103.53853	26586.0	6707.677613	D02			0.0488	2	1718.63	26568.2449025	1.02154132487	20160919_c6Mxi1Dose copy.csv
B03	6.478166667	695.8043333	3.031	3140	1030.521825	26462.28949	25980.5	6333.174379	B03			0.0977	1	1718.63	26568.2449025	0.995736134628	20160919_c6Mxi1Dose copy.csv
D03	15.04916667	704.3753333	4.531	3429	713.7801832	26723.1047	26255.0	6457.236915	D03			0.0977	2	1718.63	26568.2449025	1.00623187917	20160919_c6Mxi1Dose copy.csv
F03	24.0475	713.3736667	6.538	3449	493.278032	27085.68571	26588.0	6771.044345	F03			0.0977	3	1718.63	26568.2449025	1.0208228904	20160919_c6Mxi1Dose copy.csv
B04	6.933333333	696.2595	3.033	3043	930.8657082	26172.35787	25800.0	6642.887015	B04			0.195	1	1718.63	26568.2449025	0.984068685408	20160919_c6Mxi1Dose copy.csv
D04	15.53616667	704.8623333	4.782	3235	644.165671	26296.06986	25722.0	6798.050021	D04			0.195	2	1718.63	26568.2449025	0.989047112256	20160919_c6Mxi1Dose copy.csv
F04	24.56683333	713.893	5.85	3368	550.8668629	26722.43527	26136.5	6886.486006	F04			0.195	3	1718.63	26568.2449025	1.00620493992	20160919_c6Mxi1Dose copy.csv
B05	7.39	696.7161667	3.031	3036	926.7399267	25005.25329	24499.5	6803.435552	B05			0.391	1	1718.63	26568.2449025	0.937101978496	20160919_c6Mxi1Dose copy.csv
D05	16.02766667	705.3538333	5.032	3387	621.35388	25141.43017	24527.0	6861.718632	D05			0.391	2	1718.63	26568.2449025	0.942582018349	20160919_c6Mxi1Dose copy.csv
F05	25.072	714.3981667	6.781	3463	480.9722222	26038.27375	25620.0	7047.535224	F05			0.391	3	1718.63	26568.2449025	0.978672862554	20160919_c6Mxi1Dose copy.csv
D06	16.526	705.8521667	5.032	3377	644.711722	21891.77347	21282.0	6936.695879	D06			0.781	2	1718.63	26568.2449025	0.811809098417	20160919_c6Mxi1Dose copy.csv
F06	25.60066667	714.9268333	5.297	3290	579.5314427	22217.46413	21661.5	7111.132473	F06			0.781	3	1718.63	26568.2449025	0.82491556551	20160919_c6Mxi1Dose copy.csv
B06	7.851666667	697.1778333	3.281	3051	873.2112192	21433.29794	20878.0	6803.678358	B06			0.781	1	1718.63	26568.2449025	0.793359092982	20160919_c6Mxi1Dose copy.csv
A02	0.4535	689.7796667	2.781	2835	998.2394366	16311.75732	15269.0	6573.243118	A02			1.56	1	1718.63	26568.2449025	0.587257684968	20160919_c6Mxi1Dose copy.csv
E02	17.51433333	706.8405	5.301	3257	573.8195913	17402.75345	16378.0	6974.844799	E02			1.56	3	1718.63	26568.2449025	0.631161630131	20160919_c6Mxi1Dose copy.csv
C02	8.7965	698.1226667	3.281	3131	896.6208477	16791.93996	15734.0	6666.428651	C02			1.56	2	1718.63	26568.2449025	0.606581229494	20160919_c6Mxi1Dose copy.csv
A03	0.907	690.2331667	2.531	2818	1076.805502	10317.65011	9291.0	4974.991503	A03			3.13	1	1718.63	26568.2449025	0.346042389137	20160919_c6Mxi1Dose copy.csv
E03	18.0125	707.3386667	5.032	3400	649.2266565	14191.94176	13097.5	6173.887996	E03			3.13	3	1718.63	26568.2449025	0.5019519139	20160919_c6Mxi1Dose copy.csv
C03	9.265833333	698.592	4.034	3373	773.0919092	10612.28432	9263.0	5543.120547	C03			3.13	2	1718.63	26568.2449025	0.357899080324	20160919_c6Mxi1Dose copy.csv
A04	1.355333333	690.6815	2.781	2913	1029.328622	6198.941298	5281.0	4140.508054	A04			6.25	1	1718.63	26568.2449025	0.180297011265	20160919_c6Mxi1Dose copy.csv
E04	18.50083333	707.827	5.307	3307	583.2451499	5916.557605	5094.0	3913.767703	E04			6.25	3	1718.63	26568.2449025	0.168933306269	20160919_c6Mxi1Dose copy.csv
C04	9.736166667	699.0623333	4.282	3251	709.2059337	6265.242079	5401.0	4104.360242	C04			6.25	2	1718.63	26568.2449025	0.182965092089	20160919_c6Mxi1Dose copy.csv
A05	1.813333333	691.1395	2.781	2915	1027.856135	3865.497084	3382.0	2634.21349	A05			12.5	1	1718.63	26568.2449025	0.0863943804531	20160919_c6Mxi1Dose copy.csv
C05	10.216	699.5421667	3.809	3383	862.1304791	4207.407626	3642.0	2923.021042	C05			12.5	2	1718.63	26568.2449025	0.100153569211	20160919_c6Mxi1Dose copy.csv
E05	18.999	708.3251667	6.034	3341	527.887502	4009.204729	3506.0	2722.489168	E05			12.5	3	1718.63	26568.2449025	0.092177473896	20160919_c6Mxi1Dose copy.csv
C06	10.69283333	700.019	3.531	3100	836.030205	3165.175484	2878.0	1950.59397	C06			25.0	2	1718.63	26568.2449025	0.0582119879795	20160919_c6Mxi1Dose copy.csv
A06	2.273333333	691.5995	2.781	3090	1089.17871	2905.365696	2657.0	1682.026261	A06			25.0	1	1718.63	26568.2449025	0.0477567037017	20160919_c6Mxi1Dose copy.csv
E06	19.50833333	708.8345	5.282	3423	602.9593095	5202.085597	4454.0	3522.034411	E06			25.0	3	1718.63	26568.2449025	0.140181472054	20160919_c6Mxi1Dose copy.csv
A07	2.783333333	692.1095	2.781	3003	1058.512513	2749.296703	2579.0	1308.345763	A07			37.5	1	1718.63	26568.2449025	0.0414761639987	20160919_c6Mxi1Dose copy.csv
C07	11.21283333	700.539	3.781	3206	817.0234455	2989.176232	2668.5	2469.315056	C07			37.5	2	1718.63	26568.2449025	0.0511294133525	20160919_c6Mxi1Dose copy.csv
E07	20.01066667	709.3368333	5.281	3422	602.6769989	2836.289012	2617.0	1827.145644	E07			37.5	3	1718.63	26568.2449025	0.0449769147886	20160919_c6Mxi1Dose copy.csv
C08	11.68983333	701.016	3.531	3308	892.1251348	2694.693773	2529.0	1589.629302	C08			50.0	2	1718.63	26568.2449025	0.0392788289408	20160919_c6Mxi1Dose copy.csv
A08	3.240166667	692.5663333	2.783	3089	1089.594356	2523.383619	2382.0	1299.329362	A08			50.0	1	1718.63	26568.2449025	0.0323849533346	20160919_c6Mxi1Dose copy.csv
E08	20.51183333	709.838	6.032	3543	541.329259	2569.952018	2434.0	1340.400808	E08			50.0	3	1718.63	26568.2449025	0.0342589622149	20160919_c6Mxi1Dose copy.csv
E09	21.0175	710.3436667	5.281	3323	585.344372	2677.953355	2466.0	2228.461567	E09			75.0	3	1718.63	26568.2449025	0.038605159829	20160919_c6Mxi1Dose copy.csv
A09	3.698666667	693.0248333	2.782	2989	1052.094333	2463.515557	2300.0	1647.290865	A09			75.0	1	1718.63	26568.2449025	0.029975738454	20160919_c6Mxi1Dose copy.csv
C09	12.16266667	701.4888333	4.032	3283	791.8475639	2589.474261	2413.0	1852.49538	C09			75.0	2	1718.63	26568.2449025	0.0350445777295	20160919_c6Mxi1Dose copy.csv
E10	21.51733333	710.8435	5.281	3318	584.4636252	2458.259494	2333.0	1456.806989	E10			100.0	3	1718.63	26568.2449025	0.0297642235866	20160919_c6Mxi1Dose copy.csv
A10	4.151833333	693.478	2.781	3092	1090.652557	2377.233829	2219.5	1542.117278	A10			100.0	1	1718.63	26568.2449025	0.026503582916	20160919_c6Mxi1Dose copy.csv
C10	12.643	701.9691667	3.782	3274	833.7153043	2452.117593	2326.0	1354.318908	C10			100.0	2	1718.63	26568.2449025	0.0295170607624	20160919_c6Mxi1Dose copy.csv
