# Supplementary material for: Digital logic circuits in yeast with CRISPR-dCas9 NOR gates
Source: Nat Commun. 2017 May 25;8:15459. doi: 10.1038/ncomms15459 (PMC5458518; doi:10.1038/ncomms15459)
Supplement: Supplementary Software 1 — R cytometry data processing scripts and mathematical modeling scripts [file ncomms15459-s3.zip › Supplementary Software 1/FittingScripts/CRISPRi_Fitting/ProcessedData/processed_20160919_Stericc6 copy.csv]

	time	btime	atime	events	conc	FL1.Amean	FL1.Amedian	FL1.Asd	file	strain	treatment	beta	rep	baseline	max-FL1.Amean	FL1.Amean_normalized	filename
A01	0.0	722.7591667	1.781	2683	1538.417431	19956.04659	19739.0	6743.600315	A01			0.0	1	1718.63	22682.9934008	0.869924654582	20160919_Stericc6 copy.csv
C01	8.1445	730.9036667	2.032	3451	1582.301696	25035.43611	24433.0	6436.69325	C01			0.0	2	1718.63	22682.9934008	1.11221150217	20160919_Stericc6 copy.csv
E01	16.49433333	739.2535	3.033	3483	1064.811984	23650.90726	23107.0	7099.750439	E01			0.0	3	1718.63	22682.9934008	1.04616948489	20160919_Stericc6 copy.csv
C11	12.73433333	735.4935	2.532	3201	1220.823799	23022.69478	22560.0	7184.370732	C11			0.0061	2	1718.63	22682.9934008	1.01620375361	20160919_Stericc6 copy.csv
E11	21.26733333	744.0265	4.031	3459	791.8956044	22724.41023	22367.0	7296.733218	E11			0.0061	3	1718.63	22682.9934008	1.00197558249	20160919_Stericc6 copy.csv
A11	4.51	727.2691667	2.032	2836	1298.534799	21984.77433	21745.5	7217.785818	A11			0.0061	1	1718.63	22682.9934008	0.966694954791	20160919_Stericc6 copy.csv
C12	13.1925	735.9516667	2.782	3188	1125.30886	22456.63018	21935.5	7268.668613	C12			0.0122	2	1718.63	22682.9934008	0.989202475815	20160919_Stericc6 copy.csv
E12	21.74383333	744.503	3.534	3294	887.8706199	22334.18336	21801.0	7219.973222	E12			0.0122	3	1718.63	22682.9934008	0.983361763285	20160919_Stericc6 copy.csv
A12	4.956333333	727.7155	2.032	2985	1366.758242	21885.80402	21504.0	7097.878529	A12			0.0122	1	1718.63	22682.9934008	0.961974071638	20160919_Stericc6 copy.csv
D01	13.68616667	736.4453333	3.281	3319	949.3707094	22881.13347	22477.0	6964.095243	D01			0.0244	2	1718.63	22682.9934008	1.00945128003	20160919_Stericc6 copy.csv
B01	5.443166667	728.2023333	1.781	2928	1676.975945	22851.47199	22425.0	6944.768915	B01			0.0244	1	1718.63	22682.9934008	1.00803642762	20160919_Stericc6 copy.csv
F01	22.2565	745.0156667	4.302	3377	733.4926151	23412.42849	22974.0	7096.372172	F01			0.0244	3	1718.63	22682.9934008	1.03479404908	20160919_Stericc6 copy.csv
B02	5.882833333	728.642	1.782	2981	1712.234348	22874.83395	22384.0	7178.036044	B02			0.0488	1	1718.63	22682.9934008	1.00915079297	20160919_Stericc6 copy.csv
F02	22.73516667	745.4943333	4.047	3328	803.670611	23061.82091	22503.0	7155.709042	F02			0.0488	3	1718.63	22682.9934008	1.01807006976	20160919_Stericc6 copy.csv
D02	14.15616667	736.9153333	2.532	3314	1263.920671	22762.3277	22428.0	6931.029585	D02			0.0488	2	1718.63	22682.9934008	1.00378424556	20160919_Stericc6 copy.csv
B03	6.326166667	729.0853333	1.781	2821	1614.768174	23262.90393	22916.0	6913.671573	B03			0.0977	1	1718.63	22682.9934008	1.02766172853	20160919_Stericc6 copy.csv
D03	14.60933333	737.3685	2.781	3133	1104.335566	23195.64571	22748.0	6915.525095	D03			0.0977	2	1718.63	22682.9934008	1.02445351187	20160919_Stericc6 copy.csv
F03	23.212	745.9711667	3.282	3325	951.6313681	23499.57835	22665.0	7217.271885	F03			0.0977	3	1718.63	22682.9934008	1.03895109685	20160919_Stericc6 copy.csv
B04	6.7715	729.5306667	2.281	3072	1280.533556	22537.12891	22084.0	6952.248797	B04			0.195	1	1718.63	22682.9934008	0.993042264721	20160919_Stericc6 copy.csv
D04	15.074	737.8331667	2.531	3264	1248.183556	23162.23192	22644.5	7047.398242	D04			0.195	2	1718.63	22682.9934008	1.0228596743	20160919_Stericc6 copy.csv
F04	23.68183333	746.441	4.047	3440	830.7172181	23039.91744	22407.0	6911.48656	F04			0.195	3	1718.63	22682.9934008	1.01702527438	20160919_Stericc6 copy.csv
B05	7.226333333	729.9855	2.031	3034	1393.02112	21453.51351	20800.5	6858.528083	B05			0.391	1	1718.63	22682.9934008	0.941353817079	20160919_Stericc6 copy.csv
D05	15.536	738.2951667	4.032	3504	802.1978022	22697.52397	22173.0	6778.556165	D05			0.391	2	1718.63	22682.9934008	1.00069310806	20160919_Stericc6 copy.csv
F05	24.16216667	746.9213333	8.547	3586	391.3138368	21823.50167	21306.0	7051.465627	F05			0.391	3	1718.63	22682.9934008	0.959002249942	20160919_Stericc6 copy.csv
D06	16.0175	738.7766667	3.031	3442	1054.534314	23148.72109	22667.0	6939.370332	D06			0.781	2	1718.63	22682.9934008	1.02221520779	20160919_Stericc6 copy.csv
F06	24.7205	747.4796667	9.8	3532	337.1515846	18736.61976	17926.0	6775.064435	F06			0.781	3	1718.63	22682.9934008	0.811758002598	20160919_Stericc6 copy.csv
B06	7.6795	730.4386667	2.281	3227	1349.080268	18840.3604	18262.0	6756.606725	B06			0.781	1	1718.63	22682.9934008	0.816706430462	20160919_Stericc6 copy.csv
A02	0.445166667	723.2043333	1.531	2710	1774.721676	14671.51328	13701.5	5912.732933	A02			1.56	1	1718.63	22682.9934008	0.617852449528	20160919_Stericc6 copy.csv
E02	16.954	739.7131667	3.284	3427	981.6671441	15747.76277	14909.0	5851.592142	E02			1.56	3	1718.63	22682.9934008	0.669189543311	20160919_Stericc6 copy.csv
C02	8.5945	731.3536667	2.032	3154	1448.117539	15410.87666	14484.0	5844.32219	C02			1.56	2	1718.63	22682.9934008	0.65312007802	20160919_Stericc6 copy.csv
A03	0.885166667	723.6443333	1.531	2826	1849.47644	10492.37049	9560.5	4621.865104	A03			3.13	1	1718.63	22682.9934008	0.418507365201	20160919_Stericc6 copy.csv
E03	17.44033333	740.1995	3.282	3658	1048.137536	11035.74057	10247.0	4355.08489	E03			3.13	3	1718.63	22682.9934008	0.444426114538	20160919_Stericc6 copy.csv
C03	9.039666667	731.7988333	1.781	2985	1707.665904	10422.32496	9571.0	4314.983281	C03			3.13	2	1718.63	22682.9934008	0.415166193868	20160919_Stericc6 copy.csv
A04	1.3335	724.0926667	1.782	2809	1608.82016	5802.773585	5278.0	2826.751282	A04			6.25	1	1718.63	22682.9934008	0.194813622857	20160919_Stericc6 copy.csv
E04	17.89133333	740.6505	3.031	3554	1087.848179	6149.676421	5696.5	2721.889048	E04			6.25	3	1718.63	22682.9934008	0.211360885913	20160919_Stericc6 copy.csv
C04	9.486	732.2451667	2.031	3163	1451.583295	5984.325324	5543.0	2488.492338	C04			6.25	2	1718.63	22682.9934008	0.203473639645	20160919_Stericc6 copy.csv
A05	1.771833333	724.531	1.781	2773	1592.76278	4085.155427	3753.0	2035.489312	A05			12.5	1	1718.63	22682.9934008	0.112883247717	20160919_Stericc6 copy.csv
C05	9.937833333	732.697	2.031	3142	1440.623567	4297.653087	4051.5	1966.764046	C05			12.5	2	1718.63	22682.9934008	0.123019384738	20160919_Stericc6 copy.csv
E05	18.35583333	741.115	3.281	3577	1024.048096	4396.136427	4096.0	1972.724934	E05			12.5	3	1718.63	22682.9934008	0.127717039426	20160919_Stericc6 copy.csv
C06	10.39683333	733.156	1.81	3435	1745.426829	3837.161572	3598.0	1886.20031	C06			25.0	2	1718.63	22682.9934008	0.101053942421	20160919_Stericc6 copy.csv
A06	2.2185	724.9776667	2.032	2945	1352.779054	3415.423769	3153.0	1665.251814	A06			25.0	1	1718.63	22682.9934008	0.0809370519179	20160919_Stericc6 copy.csv
E06	18.8275	741.5866667	5.8	3700	605.2674628	3759.008108	3499.0	2163.491162	E06			25.0	3	1718.63	22682.9934008	0.0973260226885	20160919_Stericc6 copy.csv
A07	2.735833333	725.495	1.781	2884	1651.775487	3175.381761	2935.0	1688.793207	A07			37.5	1	1718.63	22682.9934008	0.0694870496732	20160919_Stericc6 copy.csv
C07	10.88466667	733.6438333	2.531	3235	1235.676089	3336.275425	3093.0	2122.105399	C07			37.5	2	1718.63	22682.9934008	0.0771616764159	20160919_Stericc6 copy.csv
E07	19.344	742.1031667	3.781	3327	848.5080337	3236.116622	3049.0	1664.612072	E07			37.5	3	1718.63	22682.9934008	0.072384102154	20160919_Stericc6 copy.csv
C08	11.34633333	734.1055	2.531	3302	1264.165391	3259.953664	3025.0	1895.702867	C08			50.0	2	1718.63	22682.9934008	0.0735211289048	20160919_Stericc6 copy.csv
A08	3.169666667	725.9288333	1.781	2775	1590.25788	2932.698018	2755.0	1571.741821	A08			50.0	1	1718.63	22682.9934008	0.0579110366858	20160919_Stericc6 copy.csv
E08	19.82083333	742.58	4.032	3826	877.1205869	3264.200209	3102.0	1509.428185	E08			50.0	3	1718.63	22682.9934008	0.0737236890741	20160919_Stericc6 copy.csv
E09	20.3085	743.0676667	3.782	3338	847.8536957	3090.598262	2897.0	1785.556452	E09			75.0	3	1718.63	22682.9934008	0.0654428773137	20160919_Stericc6 copy.csv
A09	3.615	726.3741667	2.031	3017	1383.944954	2916.792841	2721.0	1845.012586	A09			75.0	1	1718.63	22682.9934008	0.0571523598447	20160919_Stericc6 copy.csv
C09	11.80583333	734.565	3.031	3430	1123.485097	3066.599125	2917.5	1401.121215	C09			75.0	2	1718.63	22682.9934008	0.0642981186324	20160919_Stericc6 copy.csv
E10	20.78733333	743.5465	4.031	3430	785.7961054	2996.761516	2791.0	1869.752658	E10			100.0	3	1718.63	22682.9934008	0.0609668651302	20160919_Stericc6 copy.csv
A10	4.063166667	726.8223333	2.031	2883	1321.870702	2930.144294	2684.0	1857.690076	A10			100.0	1	1718.63	22682.9934008	0.0577892240673	20160919_Stericc6 copy.csv
C10	12.27266667	735.0318333	2.532	3369	1285.387257	3020.90561	2808.0	1908.527835	C10			100.0	2	1718.63	22682.9934008	0.0621185382595	20160919_Stericc6 copy.csv
