# Supplementary material for: Digital logic circuits in yeast with CRISPR-dCas9 NOR gates
Source: Nat Commun. 2017 May 25;8:15459. doi: 10.1038/ncomms15459 (PMC5458518; doi:10.1038/ncomms15459)
Supplement: Supplementary Software 1 — R cytometry data processing scripts and mathematical modeling scripts [file ncomms15459-s3.zip › Supplementary Software 1/FittingScripts/CRISPRi_Fitting/ProcessedData/SummaryDataForPlotting/exp_summary_for_plotting_20160330_CRISPRi_c7_BioRep.csv]

beta	y	y_norm	yerr	yerr_norm
0.0	24335.1120713	1.02473610774	1303.59097036	0.0590647445893
0.0061	23270.545752	0.976501393646	337.061843847	0.0152720233342
0.0122	23178.2439198	0.972319265767	367.624052869	0.0166567744648
0.0244	24372.789249	1.02644323285	400.374708574	0.0181406824991
0.0488	25467.6732072	1.07605161678	1076.04127996	0.0487546360888
0.0977	23740.0255476	0.997773176627	514.173094534	0.0232968033638
0.195	23906.1910592	1.0053020133	817.689561028	0.0370489104125
0.391	23235.4594589	0.974911659605	503.220209433	0.022800536225
0.781	21333.2491629	0.888723915256	141.882899883	0.00642860945935
1.56	19319.5228159	0.797483460955	1581.44325507	0.0716540265061
3.13	14072.5685809	0.559747837738	588.124132574	0.0266474703087
6.25	11296.6286935	0.433972050569	388.710887812	0.0176122033903
12.5	9530.42641121	0.353946728922	36.7276019526	0.00166410053309
25.0	8982.30085802	0.32911156472	560.049609794	0.0253754344054
37.5	8799.96412699	0.320850022033	132.024288648	0.00598192306166
50.0	8572.08342668	0.310524915718	227.554950693	0.0103103468406
75.0	8658.98823898	0.314462508612	386.712158033	0.0175216424194
100.0	8552.39308821	0.309632761017	225.377473253	0.0102116869452
