# Supplementary material for: Digital logic circuits in yeast with CRISPR-dCas9 NOR gates
Source: Nat Commun. 2017 May 25;8:15459. doi: 10.1038/ncomms15459 (PMC5458518; doi:10.1038/ncomms15459)
Supplement: Supplementary Software 1 — R cytometry data processing scripts and mathematical modeling scripts [file ncomms15459-s3.zip › Supplementary Software 1/FittingScripts/CRISPRi_Fitting/ProcessedData/SummaryDataForPlotting/exp_summary_for_plotting_20160509_Mxi1RGRc7Dose.csv]

beta	y	y_norm	yerr	yerr_norm
0.0	24897.5632105	0.988211367808	2290.47792443	0.0976523078987
0.0061	24997.578583	0.992475426344	1319.5663411	0.0562584329057
0.0122	24627.4546217	0.976695549733	1637.14161725	0.0697979472217
0.0244	26173.6866837	1.04261765612	500.599513027	0.0213425753894
0.0488	26964.9643979	1.07635301508	767.452532105	0.0327195954012
0.0977	25962.7435534	1.03362430006	613.012625492	0.0261351995633
0.195	25261.5432768	1.00372930541	685.610062093	0.0292303209596
0.391	24129.3346485	0.955458687122	407.621576575	0.0173785511213
0.781	21694.2579633	0.851641551108	600.601177881	0.0256060495153
1.56	17878.865004	0.688975967631	828.926185368	0.0353404650686
3.13	12107.8305455	0.442933502946	251.635403326	0.0107282317029
6.25	6343.24686237	0.197166060821	217.195574811	0.00925992297043
12.5	3902.08980458	0.0930896940098	465.372032991	0.0198406858972
25.0	3145.87073192	0.0608490262718	223.296594102	0.00952003401882
37.5	2936.98017367	0.0519431796389	141.619300306	0.00603780170523
50.0	2941.0174436	0.0521153047321	209.985022944	0.00895250807522
75.0	2635.83099684	0.0391039761585	144.603523011	0.00616503114991
100.0	2596.27639179	0.0374176038822	184.899095015	0.0078829938346
