# Supplementary material for: Digital logic circuits in yeast with CRISPR-dCas9 NOR gates
Source: Nat Commun. 2017 May 25;8:15459. doi: 10.1038/ncomms15459 (PMC5458518; doi:10.1038/ncomms15459)
Supplement: Supplementary Software 1 — R cytometry data processing scripts and mathematical modeling scripts [file ncomms15459-s3.zip › Supplementary Software 1/FittingScripts/CRISPRi_Fitting/ProcessedData/SummaryDataForPlotting/exp_summary_for_plotting_20160913_InducibleSteadyState_c3_dcas9.csv]

beta	y	y_norm	yerr	yerr_norm
0.0	17358.2824133	0.965912346118	1498.41082778	0.0925425629586
0.0061	18075.0221533	1.01017853219	333.402618782	0.0205911037661
0.0122	17674.4770867	0.985440679017	318.141705568	0.0196485825325
0.0244	18533.08066	1.03846844268	385.764176091	0.0238249783645
0.0488	18688.7537133	1.04808288424	305.588219583	0.0188732732878
0.0977	18761.52273	1.0525771332	350.404525158	0.0216411495627
0.195	17174.3956233	0.954555410806	1611.45269819	0.0995240824558
0.391	17158.84447	0.953594964205	605.641230041	0.0374046894364
0.781	14697.53012	0.801583023306	508.604107437	0.0314116307496
1.56	13399.6059633	0.721422612185	1039.22322505	0.0641829189626
3.13	13107.72404	0.70339584625	632.232367239	0.0390469706738
6.25	12048.26	0.637962844962	1151.07336253	0.0710908364692
12.5	11598.20398	0.610167171844	817.881449654	0.0505127459999
25.0	11706.73781	0.616870272629	731.274176835	0.0451638397794
37.5	11711.2019167	0.617145977973	712.466675386	0.0440022795754
50.0	11866.2026767	0.626718898379	289.214747011	0.0178620398609
75.0	11958.0269167	0.632390006966	1209.79981339	0.0747178099104
100.0	11262.4654133	0.589431798829	485.644061502	0.0299936074297
