# Supplementary material for: Digital logic circuits in yeast with CRISPR-dCas9 NOR gates
Source: Nat Commun. 2017 May 25;8:15459. doi: 10.1038/ncomms15459 (PMC5458518; doi:10.1038/ncomms15459)
Supplement: Supplementary Software 1 — R cytometry data processing scripts and mathematical modeling scripts [file ncomms15459-s3.zip › Supplementary Software 1/FittingScripts/CRISPRi_Fitting/ProcessedData/SummaryDataForPlotting/exp_summary_for_plotting_20160913_InducibleSteadyState_c3_Mxi1.csv]

beta	y	y_norm	yerr	yerr_norm
0.0	20043.5051	0.956821239459	2514.54273726	0.131295186756
0.0061	20530.2857933	0.982238171569	551.828704212	0.0288133709972
0.0122	21254.9652467	1.02007683017	1664.83687429	0.08692835683
0.0244	21653.0729133	1.04086375881	403.925025235	0.0210906781729
0.0488	21710.2551067	1.04384948923	333.650618104	0.0174213464604
0.0977	21441.00244	1.02979063923	344.625815856	0.0179944091557
0.195	20475.3620867	0.979370366533	309.954048246	0.0161840457302
0.391	18522.94536	0.87742621782	1015.05101124	0.0530002175399
0.781	12652.1772533	0.570887942075	1624.64701844	0.0848298700748
1.56	9218.78940933	0.391615865484	558.331484565	0.0291529093746
3.13	4675.06282133	0.154368185379	251.658227966	0.0131401680114
6.25	2594.12963767	0.0457136348208	175.959305843	0.00918759883447
12.5	2160.67307733	0.0230809870649	166.088116924	0.00867218123055
25.0	2084.823035	0.019120527246	113.806230581	0.00594231709677
37.5	1951.10296467	0.0121384221709	154.535552696	0.00806897172638
50.0	2540.10598333	0.0428928254228	1339.10229034	0.0699203408597
75.0	2067.94927567	0.0182394750571	23.696111137	0.00123727677841
100.0	1883.444225	0.00860566580587	72.4401255455	0.00378241326791
