# Supplementary material for: Digital logic circuits in yeast with CRISPR-dCas9 NOR gates
Source: Nat Commun. 2017 May 25;8:15459. doi: 10.1038/ncomms15459 (PMC5458518; doi:10.1038/ncomms15459)
Supplement: Supplementary Software 1 — R cytometry data processing scripts and mathematical modeling scripts [file ncomms15459-s3.zip › Supplementary Software 1/FittingScripts/CRISPRi_Fitting/ProcessedData/SummaryDataForPlotting/exp_summary_for_plotting_20160919_c6Mxi1Dose copy.csv]

beta	y	y_norm	yerr	yerr_norm
0.0	25755.4366667	0.967290912192	2151.66431361	0.0865874309141
0.0061	26723.7273	1.00625693388	493.225857911	0.0198484306435
0.0122	26543.1460367	0.998989969626	554.843148907	0.0223280381239
0.0244	27250.6696067	1.0274621843	499.585755482	0.0201043661016
0.0488	27331.4418833	1.0307126281	199.177927927	0.00801533257996
0.0977	26757.0266333	1.00759696806	313.079438719	0.0125989654144
0.195	26396.9543333	0.993106912528	288.581954075	0.0116131358658
0.391	25394.9857367	0.9527856198	561.249175265	0.0225858298999
0.781	21847.5118467	0.81002791897	393.952372578	0.0158534598674
1.56	16835.4835767	0.608333514864	546.799939496	0.0220043627091
3.13	11707.2920633	0.40196446112	2156.80676366	0.086794373761
6.25	6126.91366067	0.177398469874	185.165334248	0.00745143677172
12.5	4027.369813	0.09290847452	171.677553542	0.00690866052515
25.0	3757.542259	0.0820500545783	1257.73779978	0.050613975497
37.5	2858.25398233	0.0458608307133	121.438840778	0.00488695061292
50.0	2596.00980333	0.0353075814968	88.5779224651	0.00356455916169
75.0	2576.98105767	0.0345418253375	107.763409374	0.00433662291335
100.0	2429.20363867	0.028594955755	45.111823002	0.00181539324368
