# Supplementary material for: Digital logic circuits in yeast with CRISPR-dCas9 NOR gates
Source: Nat Commun. 2017 May 25;8:15459. doi: 10.1038/ncomms15459 (PMC5458518; doi:10.1038/ncomms15459)
Supplement: Supplementary Software 1 — R cytometry data processing scripts and mathematical modeling scripts [file ncomms15459-s3.zip › Supplementary Software 1/FittingScripts/CRISPRi_Fitting/ProcessedData/SummaryDataForPlotting/exp_summary_for_plotting_20160919_Stericc6 copy.csv]

beta	y	y_norm	yerr	yerr_norm
0.0	22880.7966533	1.00943521388	2625.80506395	0.125250884739
0.0061	22577.2931133	0.994958096963	534.370938248	0.0254894903332
0.0122	22225.5391867	0.978179436913	300.521702269	0.0143348832742
0.0244	23048.34465	1.01742725225	315.654451514	0.0150567153163
0.0488	22899.6608533	1.0103350361	151.28227608	0.00721616360045
0.0977	23319.3759967	1.03035544575	159.642046935	0.00761492461672
0.195	22913.0927567	1.0109757378	331.288120078	0.0158024412067
0.391	21991.51305	0.967016391692	638.796817466	0.0304706041034
0.781	20241.9004167	0.883559880284	2517.91488146	0.120104523725
1.56	15276.71757	0.646720690286	550.524511038	0.0262600156519
3.13	10650.14534	0.426033224536	335.766816582	0.0160160750013
6.25	5978.92511	0.203216049471	173.514455132	0.00827663839889
12.5	4259.64831367	0.121206557294	158.935734457	0.00758123351604
25.0	3670.53114967	0.0931056723425	224.358692136	0.0107019081785
37.5	3249.257936	0.0730109427477	81.2478515351	0.00387552199805
50.0	3152.28396367	0.0683852848882	190.178860384	0.00907153042273
75.0	3024.66340933	0.0622977852636	94.1861681915	0.00449267961973
100.0	2982.60380667	0.0602915424857	47.0078149959	0.00224227247435
