# Supplementary material for: Digital logic circuits in yeast with CRISPR-dCas9 NOR gates
Source: Nat Commun. 2017 May 25;8:15459. doi: 10.1038/ncomms15459 (PMC5458518; doi:10.1038/ncomms15459)
Supplement: Supplementary Software 1 — R cytometry data processing scripts and mathematical modeling scripts [file ncomms15459-s3.zip › Supplementary Software 1/FittingScripts/FittingScript_GenericInput.py]

import os
import pickle
import shutil
import sys
import time
from collections import Iterable
from datetime import datetime

import pylab as plt
from scipy import optimize

import sys
sys.path.append("..")
from repression_model import *

DOSE = 'dose'
KINETIC = 'kinetic'
CRISPRI = 'crispri'
STEADYSTATE_TYPE = 'steadystate'
KINETIC_TYPE = 'kinetic'

################ ModifiedData functions ################
def plot(df, second_plot=None, log=False, subplot=(1,1,1), save=None, enumerate_second_plot=False):
    plt.close()
    c_array = ['r', 'b', 'g', 'y']
    if log:
        plt.xscale('symlog')
    for i, col in enumerate(df.columns):
        plt.plot(df.index, df[col], label=col, c=c_array[i])

    if not second_plot is None:
        if enumerate_second_plot:
            for j, sp in enumerate(second_plot):
                sp = pd.DataFrame(sp)
                for i, col in enumerate(sp.columns):
                    plt.scatter(sp.index, sp[col], label='{}_2nd'.format(col), c=c_array[j])
        else:
            for i, col in enumerate(second_plot.columns):
                plt.scatter(second_plot.index, second_plot[col], label='{}_2nd'.format(col), c=c_array[i])
    plt.legend(loc='upper left')
    if not save is None:
        print "Saving to {}".format(save)
        plt.show(block=False)
        plt.savefig(save, dpi=300)
        plt.close()


def getValue(t, df):
    i = np.abs(df.index - t).argmin()
    return df.iloc[i]

def flatten(collection):
    flattened = []
    for x in collection:
        if isinstance(x, Iterable) and not isinstance(x, str):
            for y in x:
                flattened.append(y)
        else:
            flattened.append(x)
    return flattened

def timestamp():
    ts = int(time.time()*1000000)
    return datetime.fromtimestamp(time.time()).strftime('%Y-%m-%d-%H-%M-%S') + "_" + str(ts)

def import_CRIPSRi(loc):
    df = pd.read_csv(loc)
    df = pd.pivot_table(df, index=['reps', 'beta'], values=['FL1.Amean'])
    return [df.loc[x] for x in [1,2,3]]

def normalize(df, mx, mn):
    df = np.subtract(df, mn)
    df = np.divide(df, mx-mn)
    return df
    
def importDoseResponseData(location):
    print "Importing Dose Response Data: {}".format(location)
    exp_dose = pd.read_csv(location)
    AU = exp_dose['FL1.Amean']
    treatment = exp_dose['treatment']
    exp_dose = pd.pivot_table(exp_dose, index='treatment', columns=["strain"], values="FL1.Amean")
    return exp_dose
    
def importKineticsData(layer1loc, layer2loc, layer3loc, layer4loc):
    print "Importing Kinetics Data"
    filelocations = [layer1loc, layer2loc, layer3loc, layer4loc]
    alllayers = [pd.read_csv(x) for x in filelocations]
    header = ['time', 'au']
    ttrim = 3000
    for i, layer in enumerate(alllayers):
        layer.columns = header
        layer['layer'] = i + 1
        layer = layer[layer.time < ttrim]
    layers = pd.concat(alllayers)
    exp_kinetics = pd.pivot_table(layers, values='au', columns=['layer', 'time'])
    return exp_kinetics

def import_all(data_folder, mn, save_loc=None):
    locs = [os.path.join(data_folder, 'KineticsLayer{}.csv'.format(x)) for x in [1,2,3,4]]
    ke = importKineticsData(*locs)
    ke = normalize(ke, np.average(ke[1].iloc[:3]), mn)
    #ke.columns = ['layer', 'time', 'AU']

    de2 = importDoseResponseData(os.path.join(data_folder, '20151208_195615_doseresponse_plate1.csv'))
    de3 = importDoseResponseData(os.path.join(data_folder, '20151208_211350_doseresponse_plate2.csv'))
    de1 = importDoseResponseData(os.path.join(data_folder, 'DoseResponse.csv'))

    norm = lambda x: normalize(x, np.average(x.iloc[:4,0]), mn)
    de1 = norm(de1)
    de2 = norm(de2)
    de3 = norm(de3)

    ci1, ci2, ci3 = import_CRIPSRi(os.path.join(data_folder, '20160330_CRISPRi_BioRep.csv'))
    ci1 = norm(ci1)
    ci2 = norm(ci2)
    ci3 = norm(ci3)
    if not save_loc is None:
        print "Saving files to {}".format(save_loc)
        for i, de in enumerate([de1, de2, de3]):
            de.to_csv(os.path.join(save_loc, 'dose_experiment_normalized_{}.csv'.format(i+1)))
        for i, ce in enumerate([ci1, ci2, ci3]):
            ce.to_csv(os.path.join(save_loc, 'cripsri_dose_normalized_{}.csv'.format(i+1)))
        ke.to_csv(os.path.join(save_loc, 'kinetics_normalized.csv'))
    return ke, de1, de2, de3, ci1, ci2, ci3


def _get_param_dic(parameter_df):
    # gather parameters from dataframe
    param_dic = {}
    for param_label in parameter_df.index.levels[0]:
        p = parameter_df.loc[param_label]['parameters']
        # p is either a float or an array
        try:
            p = float(p)
        except:
            p = np.array(p)
        param_dic[param_label] = p
    return param_dic

#TODO: Add weighting method for scoring calculations
def score_dose(experiment, parameter_df, apply_weights=False):
    N_ss = 0
    for exp in experiment:
        N_ss += np.sum(exp.count())
    num_params =  len(parameter_df)
    #sum([np.array(x).size for x in params])
    v = N_ss - num_params - 1
    sumsquares_ss = 0

    # gather parameters from dataframe
    param_dic = _get_param_dic(parameter_df)
    param_dic['u'] = experiment[0].index
    ss_model = steadystate(**param_dic)
    ## TODO: add kwargs to steadystate and kinetics
    ss_diff = 0

    # TODO: apply weights
    index = experiment[0].index
    for exp in experiment:
        exp.index = index
    # if apply_weights:
    #     de = pd.concat(experiment)
    #     std = np.log10(de).groupby(de.index).std()
    #     wstd = std/np.sum(np.sum(std))
    #     weights = np.log10(1/wstd)

    # sum all experiments
    for exp in experiment:
        ss_diff = np.subtract(exp, ss_model)
        # if apply_weights:
        #     ss_diff = ss_diff * weights
        sumsquares_ss = np.sum(np.sum(np.square(ss_diff)))
    chisquared_ss = np.sum(sumsquares_ss/v)
    return chisquared_ss, ss_model

def score_kinetics(experiment, dt, parameter_df):
    experiment = pd.DataFrame(experiment[0])
    N_k = 0
    for i in range(1,4):
        exp = experiment.loc[i]
        N_k += exp.size
    num_params = len(parameter_df)
    v = N_k - num_params - 1
    sumsquares_k = 0

    param_dic = _get_param_dic(parameter_df)
    if not isinstance(param_dic['u'], float) and not isinstance(param_dic['u'], int):
        raise ValueError("u must be a float or an int. You passed {}".format(param_dic['u']))

    ## TODO: add kwargs to steadystate and kinetics
    layers = [experiment.loc[i] for i in range(1,5)]
    # Find t_final
    t_final = 0
    for i, exp in enumerate(layers):
        if max(exp.index) > t_final:
            t_final = max(exp.index)

    k_model = kinetics(t_final, dt, **param_dic)
    for i, exp in enumerate(layers):
        m = []
        for t in exp.index:
            fitted_value = getValue(t, k_model)
            m.append(fitted_value)
        m = pd.DataFrame(m)
        exp_data = np.array(exp.T)[0]
        expected_data = np.array(m.iloc[:,i])
        layer_diff = np.subtract(exp_data, expected_data)
        sumsquares_k += np.sum(np.square(layer_diff))
    chisquared_k = sumsquares_k/v
    return chisquared_k, k_model


def scoring_wrapper(params, experiment, model_type, dt, save_location, image_location, parameter_index, apply_weights, plot_log):
    global lowest_score, param_set
    # Make new dataframe with parameters
    parameter_df = pd.DataFrame(index=parameter_index)
    parameter_df['parameters'] = params
    #TODO: make this change to b = ln(2)/b in the other methods
    #TODO: make this change to B = ln(2)/B in the other methods

    score = -1
    model = None
    enumerate_second_plot = False
    second_plot=None
    if model_type == STEADYSTATE_TYPE:
        score, model = score_dose(experiment, parameter_df, apply_weights)
        second_plot = experiment[0]
    elif model_type == KINETIC_TYPE:
        score, model = score_kinetics(experiment, dt, parameter_df)
        enumerate_second_plot = True
        second_plot = [experiment[0][i] for i in range(1,5)]
    if score < lowest_score:
        print "Lowest: {}".format(lowest_score)
        lowest_score = score

        # Save params
        parameter_df.ix[('score', 0), 'parameters'] = score
        if param_set is None:
            param_set = pd.DataFrame(columns=parameter_df.index)
        print parameter_df
        param_set = param_set.append(parameter_df['parameters'])
        param_set = param_set.reset_index(1, drop=True)
        param_set.to_csv(save_location)
        # Plot and save image
        plot(model, second_plot=second_plot, log=plot_log, save=image_location, enumerate_second_plot=enumerate_second_plot)
        plt.show()
    return score

# Method for generating a bounds file template
def generate_multiIndex(label_array, level_array=['name', 'index']):
    a = [
        [], []
    ]
    for l, n in label_array:
        for x in range(n):
            a[0].append(l)
            a[1].append(x)
    tuples = list(zip(*a))
    index = pd.MultiIndex.from_tuples(tuples, names=level_array)
    return index

def generate_bounds_template():
    param_labels = [
        ('Vmax', 1),
        ('Km', 1),
        ('nu', 1),
        ('vmax', 4),
        ('k', 4),
        ('B', 1),
        ('b', 1),
        ('u', 1),
        ('n', 1),
        ('leak', 1)
    ]
    index = generate_multiIndex(param_labels)
    s = pd.DataFrame(index=index)
    l = np.sum(zip(*param_labels)[1])
    s['lower'] = np.random.randn(l)
    s['upper'] = np.random.randn(l)

    s.to_csv('bounds_template.csv')

def generate_input_template():
    input_df = pd.DataFrame(
        index=['name', 'model_type', 'experiment', 'exp_num', 'output_loc', 'log_loc', 'dt', 'baseline', 'data_loc'])
    input_df['input'] = ['example_input', 'steadystate', 'dose', 'all', 'Output', 'Log', 25., 1716.83, 'RawExperimentalData']
    input_df.to_csv('input_file_template.csv')


####### INSTRUCTIONS #######
#
#
# "Usage: script_name input_path bounds_path output_loc"
#
#
############################
if __name__ == '__main__':
    global lowest_score, param_set

    tsmp = timestamp()

    param_set = None
    lowest_score = float('inf')  # A global parameter

    if not len(sys.argv) == 4:
    	print "Error: Wrong number of arguments {}".format(len(sys.argv))
        print "Usage: script_name input_path bounds_path output_loc"
        exit(0)

    ## collect all of the passed arguments
    script_name = sys.argv[0]
    input_path = sys.argv[1]
    bounds_path = sys.argv[2]
    output_loc = sys.argv[3]

    if not os.path.exists(output_loc):
        os.makedirs(output_loc)

    # Read input file
    input_df = pd.read_csv(input_path, index_col=0)
    d = input_df['input']
    name = d['name']
    dt = float(d['dt'])
    exp_num = d['exp_num']
    experiment_input = d['experiment']
    log_loc = d['log_loc']

    if not os.path.exists(log_loc):
        os.makedirs(log_loc)

    model_type = d['model_type']
    baseline = float(d['baseline'])
    data_loc = d['data_loc']
    apply_weights = bool(int(d['apply_weights']))
    plot_log = bool(int(d['plot_log']))

    # Generate save locations
    filename = '{}_{}_{}_{}'.format(experiment_input, exp_num, model_type, tsmp)
    if name is not None and name != '':
        filename = name + '_' + filename
    save_location = os.path.join(output_loc, filename + '.csv')
    image_location = os.path.join(output_loc, filename + '.png')
    out_location = os.path.join(output_loc, filename + '.pkl')
    logfile_location = os.path.join(log_loc, filename + '.txt')


    # Copy files
    def copy_file(filepath, append):
        basename = os.path.basename(filepath)
        name, ext = os.path.splitext(basename)
        filename = '{}_{}_{}_{}{}'.format(name, exp_num, model_type, tsmp, ext)
        shutil.copy2(filepath, os.path.join(output_loc, filename))


    copy_file(input_path, tsmp)
    copy_file(bounds_path, tsmp)

    # Read bounds file
    bounds_df = pd.read_csv(bounds_path, index_col=[0, 1], header=0)
    upper = list(bounds_df['upper'])
    lower = list(bounds_df['lower'])
    bounds = zip(lower, upper)

    # Make decisions based on input
    kinetics_experiment, dose_experiment1, dose_experiment2, \
        dose_experiment3, crispri1, crispri2, crispri3 = import_all(data_loc, baseline)

    experiment_set = {
        DOSE: [dose_experiment1, dose_experiment2, dose_experiment3],
        KINETIC: [kinetics_experiment],
        CRISPRI: [crispri1, crispri2, crispri3],
    }
    print '*'*50 + "Input" + "*"*50
    print input_df
    print plot_log
    experiment = experiment_set[experiment_input]
    if not exp_num == 'all':
        experiment = [experiment[int(exp_num)]]

    print 'Beginning optimization'
    print bounds
    res = optimize.differential_evolution(scoring_wrapper, bounds, disp=True, popsize=100, mutation=(0.7, 1.0),
                                  recombination=0.7, args=[experiment, model_type, dt, save_location, image_location, bounds_df.index, apply_weights, plot_log])
    out = open(out_location, 'w')
    pickle.dump(res, out)
    out.close()
