# Supplementary material for: Digital logic circuits in yeast with CRISPR-dCas9 NOR gates
Source: Nat Commun. 2017 May 25;8:15459. doi: 10.1038/ncomms15459 (PMC5458518; doi:10.1038/ncomms15459)
Supplement: Supplementary Software 1 — R cytometry data processing scripts and mathematical modeling scripts [file ncomms15459-s3.zip › Supplementary Software 1/FittingScripts/InputParameters/input_file_template.csv]

	input
name	example_input
model_type	steadystate
experiment	dose
exp_num	all
output_loc	Output
log_loc	Log
dt	25.0
baseline	1716.83
