# Supplementary material for: Digital logic circuits in yeast with CRISPR-dCas9 NOR gates
Source: Nat Commun. 2017 May 25;8:15459. doi: 10.1038/ncomms15459 (PMC5458518; doi:10.1038/ncomms15459)
Supplement: Supplementary Software 1 — R cytometry data processing scripts and mathematical modeling scripts [file ncomms15459-s3.zip › Supplementary Software 1/FittingScripts/README]

FittingScript_GenericInput.py runs a differential_evolution fitting algorithm to fit
experimental dCas9-Mxi1 data to a repression model. 

Usage: "FittingScript_GenericInput.py input_path bounds_path output_path"

Running multiple fits: "run_fitting_script.sh FittingScript_GenericInput.py input_path bounds_path output_path"

Inputs:
   bounds file: indicates the bounds of the parameters to explore
   input file: 
   
"""

   					input
name				filename							# filename to label output files
model_type			{steadystate or kinetic}			# type of model to run
experiment			{DOSE, KINETIC, or CRISPRi}			# which data to run fits on
exp_num				number								# which experiment to run fits on (if applicable)
output_loc			path								# NOT USED [path to the directory to write the output files]
log_loc				path								# NOT USE [path to the directory to write the log file]
dt					5    								# time steps to take for calculating Michaelis-Menten kinetics
baseline			1716.83								# baseline fluorescence (i.e. autofluorescence of yeast)
data_loc			path								# path to the directory containing the experimental data
apply_weights		{0 or 1}							# (0) fit each experimental rep individually or (1) fit by applying a weight as a function of the std of each experimental point
plot_log			{0 or 1}							# whether to (0) plot linear or (1) log x-axis

"""
