# Supplementary material for: Digital logic circuits in yeast with CRISPR-dCas9 NOR gates
Source: Nat Commun. 2017 May 25;8:15459. doi: 10.1038/ncomms15459 (PMC5458518; doi:10.1038/ncomms15459)
Supplement: Supplementary Software 1 — R cytometry data processing scripts and mathematical modeling scripts [file ncomms15459-s3.zip › Supplementary Software 1/FittingScripts/Results/Output/example_input_dose_1_steadystate_2016-04-15-11-34-29_1460745269611107.csv]

name	index	parameters	0
Vmax	0	66.6532450924
Km	0	2.88036
nu	0	1.23893
vmax	0	0.912819884413
vmax	1	84.4095704157
vmax	2	71.1537000328
vmax	3	70.8190014456
k	0	32.1777982671
k	1	48.7121651289
k	2	38.3592191697
k	3	30.1446494594
B	0	1.0
b	0	1.0
u	0	100.0
n	0	2.17301706413
leak	0	0.0
score			0.00467112326963
