# Supplementary material for: Digital logic circuits in yeast with CRISPR-dCas9 NOR gates
Source: Nat Commun. 2017 May 25;8:15459. doi: 10.1038/ncomms15459 (PMC5458518; doi:10.1038/ncomms15459)
Supplement: Supplementary Software 1 — R cytometry data processing scripts and mathematical modeling scripts [file ncomms15459-s3.zip › Supplementary Software 1/FittingScripts/Results/Output/example_input_dose_1_steadystate_2016-04-15-11-35-48_1460745348613042.csv]

name	index	parameters	0
Vmax	0	72.8709116662
Km	0	2.88036
nu	0	1.23893
vmax	0	0.917799124734
vmax	1	49.4419504596
vmax	2	80.8951413165
vmax	3	81.9542198075
k	0	21.4632246098
k	1	55.4367388323
k	2	60.6517508177
k	3	95.5133126488
B	0	1.0
b	0	1.0
u	0	100.0
n	0	2.38582106815
leak	0	0.0
score			0.00365342944895
