# Supplementary material for: Digital logic circuits in yeast with CRISPR-dCas9 NOR gates
Source: Nat Commun. 2017 May 25;8:15459. doi: 10.1038/ncomms15459 (PMC5458518; doi:10.1038/ncomms15459)
Supplement: Supplementary Software 1 — R cytometry data processing scripts and mathematical modeling scripts [file ncomms15459-s3.zip › Supplementary Software 1/FittingScripts/Results/Output/example_input_dose_1_steadystate_2016-04-15-11-36-45_1460745405405926.csv]

name	index	parameters	0
Vmax	0	37.6090003605
Km	0	2.88036
nu	0	1.23893
vmax	0	0.93204622391
vmax	1	38.8701105096
vmax	2	33.825311377
vmax	3	30.0190121737
k	0	15.1700875566
k	1	37.5344637699
k	2	35.9353480587
k	3	15.4986807257
B	0	1.0
b	0	1.0
u	0	100.0
n	0	2.56313663677
leak	0	0.0
score			0.0184864887939
