# Supplementary material for: Digital logic circuits in yeast with CRISPR-dCas9 NOR gates
Source: Nat Commun. 2017 May 25;8:15459. doi: 10.1038/ncomms15459 (PMC5458518; doi:10.1038/ncomms15459)
Supplement: Supplementary Software 1 — R cytometry data processing scripts and mathematical modeling scripts [file ncomms15459-s3.zip › Supplementary Software 1/FittingScripts/Results/Output/exp1_dose_0_steadystate_2016-04-15-23-35-13_1460788513529432.csv]

name	index	parameters	0
Vmax	0	14.4698654469
Km	0	2.88036
nu	0	1.23893
vmax	0	0.937680394426
vmax	1	63.9952016798
vmax	2	32.9968078344
vmax	3	97.2702113942
k	0	1.0
k	1	1.99181180831
k	2	9.21560460741
k	3	4.55798824414
B	0	1.0
b	0	1.0
u	0	100.0
n	0	2.38422347786
leak	0	0.0
score			0.03069600821
