# Supplementary material for: Digital logic circuits in yeast with CRISPR-dCas9 NOR gates
Source: Nat Commun. 2017 May 25;8:15459. doi: 10.1038/ncomms15459 (PMC5458518; doi:10.1038/ncomms15459)
Supplement: Supplementary Software 1 — R cytometry data processing scripts and mathematical modeling scripts [file ncomms15459-s3.zip › Supplementary Software 1/FittingScripts/Results/Output/exp1_dose_0_steadystate_2017-03-20-10-28-03_1490030883483881.csv]

name	Vmax	Km	nu	vmax	vmax	vmax	vmax	k	k	k	k	B	b	u	n	leak	score
index	0	0	0	0	1	2	3	0	1	2	3	0	0	0	0	0	0
0	11.7417747696	2.88036	1.23893	0.908094340548	48.3335596618	53.5006523347	16.0128803129	1.0	2.27921717508	0.272325912748	14.1274802389	1.0	1.0	100.0	1.99077999622	0.0	0.102416042144
1	24.1510329415	2.88036	1.23893	0.938442842041	34.2907096334	13.2701085702	21.22361361	1.0	2.33812528891	10.5254476703	7.06648404419	1.0	1.0	100.0	1.99217731503	0.0	0.0517687640518
2	16.0048872985	2.88036	1.23893	0.985587368469	18.3279357179	28.7047773837	72.366564511	1.0	5.31479348458	15.6068119451	5.39075795455	1.0	1.0	100.0	1.99111372061	0.0	0.0481572966668
