# Supplementary material for: Digital logic circuits in yeast with CRISPR-dCas9 NOR gates
Source: Nat Commun. 2017 May 25;8:15459. doi: 10.1038/ncomms15459 (PMC5458518; doi:10.1038/ncomms15459)
Supplement: Supplementary Software 1 — R cytometry data processing scripts and mathematical modeling scripts [file ncomms15459-s3.zip › Supplementary Software 1/FittingScripts/Results/Output/FittingScript_DoseExp1_20160330.py_solution_2016-04-01-12-26-42_1459538802564563.csv]

	score	Vmax	Km	nu	u	vmax	vmax	vmax	vmax	k	k	k	k	n	b	B	leak
	0	0	0	0	0	0	1	2	3	0	1	2	3	0	0	0	0
0	0.691040009259	40.6872720394	2.88036	1.23893	100.0	0.967126797993	98.1509005989	53.5791992145	61.4593621898	57.4506893101	20.6625566657	26.0576830495	4.24488500535	2.13838614879	1.0	1.0	0.649829217087
1	0.101380637061	50.9734333254	2.88036	1.23893	100.0	0.965623749472	80.9180212354	50.1738259397	13.8972726278	3.39206952421	68.8791162782	20.9182203094	23.9916853416	1.159381333	1.0	1.0	0.126107863627
2	0.0776026726585	53.5779110459	2.88036	1.23893	100.0	0.956084697071	80.3736976783	92.7871022635	0.0192361053188	4.56135575554	30.7149573123	76.3151729328	29.2376357512	1.33253383941	1.0	1.0	0.254673850123
3	0.0426109771907	69.0500301907	2.88036	1.23893	100.0	0.916672576277	54.3945330282	69.3688683503	93.4391404391	7.43226308234	24.1046720318	61.6122417444	16.2542419842	2.34506792356	1.0	1.0	0.167287298701
4	0.029027952904	79.3890172148	2.88036	1.23893	100.0	1.00773137768	65.6272753223	96.1017135019	88.3552860093	7.68272547403	24.5727759694	89.2629783022	28.1960311691	1.59706860928	1.0	1.0	0.0185425458487
5	0.029017432738	94.3822313285	2.88036	1.23893	100.0	0.949658956911	94.5326433361	98.1253376278	46.725084841	26.4086370222	38.5144243801	3.3890122713	11.5322857727	1.54157566014	1.0	1.0	0.0755335297878
6	0.0269087025777	89.0348146271	2.88036	1.23893	100.0	0.943973706438	86.4644781879	83.057344404	69.6064517193	19.3600509087	49.1649415021	83.3349559111	68.6955219548	2.22484587111	1.0	1.0	0.0645300403191
7	0.0205891800139	69.4502021378	2.88036	1.23893	100.0	0.90524850771	51.6861157066	72.3837807074	65.447977867	28.6728669028	55.4788709077	52.2557665133	68.6934135266	2.39835445663	1.0	1.0	0.0294956382026
8	0.0169434875073	65.7744324823	2.88036	1.23893	100.0	0.93843545021	87.6566955226	41.6604888881	30.7670074116	26.8438692751	21.0034528529	21.5661203928	33.9235360977	1.75520757536	1.0	1.0	0.0104292410028
9	0.0166989542455	96.7844276679	2.88036	1.23893	100.0	0.972492950315	57.1435069712	67.1491783003	65.7277634775	17.7340768058	45.3318847164	85.9346328825	92.2964177597	2.31072345734	1.0	1.0	0.0399799611802
10	0.00716269744152	99.0182763085	2.88036	1.23893	100.0	0.927218694089	87.0744003727	94.5147964709	60.9552776931	15.8382917903	23.0826446713	30.2156257006	46.0160897649	2.15096033742	1.0	1.0	0.112974088729
11	0.00596880930171	99.3804117083	2.88036	1.23893	100.0	0.915326208429	91.6504723124	91.7312806198	88.3969953019	20.6977234236	41.4774277405	47.9645011596	65.2911093519	2.49624774015	1.0	1.0	0.082311563158
12	0.00507011110962	84.1506724036	2.88036	1.23893	100.0	0.91078644155	70.0055911206	79.2568099958	95.4491015427	15.6381915086	25.7557809065	24.9184406161	19.0808401507	2.17479669947	1.0	1.0	0.107410949536
13	0.0033901509184	69.6596223427	2.88036	1.23893	100.0	0.938794017376	83.563818301	78.2663001488	98.3088221621	15.2416962954	25.1087887172	25.6311201301	17.7682143882	1.9144081664	1.0	1.0	0.0333811204646
14	0.00307907162788	69.377877163	2.88036	1.23893	100.0	0.928082760684	92.8867820519	90.0519785815	71.4036283281	19.3047687426	25.1498330114	25.1346732953	35.9536425467	1.92481083502	1.0	1.0	0.0183753255249
15	0.00280658528781	74.9326741291	2.88036	1.23893	100.0	0.974998571377	92.7817595748	97.1809340207	96.1601136993	22.1835041004	31.7318719208	30.3422767591	31.1350320279	1.79865571842	1.0	1.0	0.00576970440252
16	0.00275086520809	69.2311152882	2.88036	1.23893	100.0	1.0138765783	75.4391267587	73.6829282176	71.3499754473	13.0172304944	22.1418508385	21.0902663715	20.6798171474	1.74481814528	1.0	1.0	0.000740975783679
17	0.00272762541213	85.3242987843	2.88036	1.23893	100.0	1.06664777634	98.4168906722	92.0634882667	94.5033067151	14.5993489781	27.2179333132	44.036734614	36.5158253135	1.91313530143	1.0	1.0	0.0232186172754
18	0.00257973996995	78.2050063615	2.88036	1.23893	100.0	0.973222981488	88.5131281722	83.7919520763	97.4422626059	14.3533985051	20.7178220449	25.9583843576	27.4405594613	1.88053100696	1.0	1.0	0.0322440935033
19	0.00247577394438	72.2735736931	2.88036	1.23893	100.0	0.93004474037	86.4880121369	77.9617930751	71.5749598548	15.3301559057	23.4846357246	24.5200198397	25.234991549	1.993897088	1.0	1.0	0.0386129311865
20	0.00203983204099	79.9974763762	2.88036	1.23893	100.0	0.959994791265	83.4170263384	87.8267956659	82.8690983432	17.0717044871	30.4151006669	32.2278379338	35.8028678395	1.93880269967	1.0	1.0	0.0110691734214
21	0.00203966346137	73.3001813556	2.88036	1.23893	100.0	1.00417095432	86.3181000224	75.1726457726	49.0364739542	17.7686560334	31.1081739678	34.1412753827	40.8027727218	2.14051763577	1.0	1.0	0.019517083637
22	0.00182936079032	69.5095331711	2.88036	1.23893	100.0	0.998048807474	68.9760226748	72.2375697538	49.9258664918	15.6428269826	31.5817221968	33.1667425838	39.7044767868	2.13054530488	1.0	1.0	0.0179833119082
23	0.00143198678083	69.2604154887	2.88036	1.23893	100.0	1.0154183923	86.2625033007	75.2457195693	68.3211881088	15.4551661735	24.7217740674	34.7543800806	38.7026395756	1.89384925663	1.0	1.0	0.00794686897815
24	0.00140686223527	62.3037213058	2.88036	1.23893	100.0	1.01911005399	81.9266930714	63.3993372908	69.5826727927	13.2519009793	18.2470057476	26.1675265989	22.6726793872	1.71654182871	1.0	1.0	0.0024408462137
25	0.00134810613745	62.3037213058	2.88036	1.23893	100.0	1.01798212278	88.4697832774	63.3993372908	69.5826727927	14.3144504313	18.2470057476	26.1675265989	22.6726793872	1.71654182871	1.0	1.0	0.00369326240856
26	0.00130054082966	54.8325361337	2.88036	1.23893	100.0	1.02211111919	73.4068389753	60.9491221043	54.0550686882	11.9444963067	18.1043090766	26.4564872169	28.9781174849	1.831362958	1.0	1.0	0.0029603904661
27	0.00128563565015	74.0199892682	2.88036	1.23893	100.0	1.00403423853	83.6227404655	78.3167238463	71.405648699	17.3892994411	29.5669383053	35.6544702921	33.7026947533	1.91452154905	1.0	1.0	0.00462057263401
28	0.00127544238093	74.0068428494	2.88036	1.23893	100.0	1.00088757729	84.7851469601	78.2998840099	75.5896674493	17.4707340627	28.6851568911	35.1052966141	34.7854615046	1.8565994633	1.0	1.0	0.00137823748128
29	0.00123993161176	55.2581822484	2.88036	1.23893	100.0	1.01002589841	79.2705469907	56.817013266	67.2125602438	13.8239594563	19.028551945	29.888190942	23.3867059872	1.87530693599	1.0	1.0	0.000728038769629
30	0.0011898128433	55.8679949938	2.88036	1.23893	100.0	1.01614352511	79.657754162	58.881408527	61.6792515619	13.7494382732	18.7353734254	27.2530433994	23.9422213901	1.82243995242	1.0	1.0	0.00718848681089
31	0.00115749642045	66.4691028307	2.88036	1.23893	100.0	1.01708545062	94.0066235185	70.8216974728	79.7176628794	15.4321141128	21.529655501	31.2710594103	25.8518860557	1.774267502	1.0	1.0	0.0011595160741
32	0.00110157508172	67.4551260531	2.88036	1.23893	100.0	1.03000789817	97.4246751302	75.0687693006	67.1904505888	15.339555457	21.5739290739	30.3758429882	30.6637342398	1.77531836207	1.0	1.0	0.000500076607702
33	0.00106003891509	56.7054822163	2.88036	1.23893	100.0	1.01607179171	97.6652590833	62.6170467385	56.817233684	13.358393067	15.5149806285	25.5056614224	25.753494505	1.73040127196	1.0	1.0	0.000176220621692
34	0.00105909996424	62.3333672396	2.88036	1.23893	100.0	1.02543012413	94.069830475	66.1697635147	62.7402244809	14.629026301	19.2006341959	29.3774134684	28.0979818862	1.77379856715	1.0	1.0	0.000226262121229
35	0.001057298288	61.535143457	2.88036	1.23893	100.0	1.02424199457	98.2250740711	67.0943334718	62.553222197	14.0677070396	17.530914142	28.4440829315	27.4770124903	1.72936618395	1.0	1.0	2.26105096262e-05
36	0.00104980570363	63.297462155	2.88036	1.23893	100.0	1.02437902364	99.9721945967	69.0252059036	68.5020000326	14.5722785707	18.7047855547	30.1809529707	27.4213490797	1.75691743079	1.0	1.0	0.000492979833996
37	0.00104759244544	59.8802432573	2.88036	1.23893	100.0	1.01886927255	94.5972625236	64.4634445032	63.7786763215	13.9477266912	17.2177922185	27.0552961923	25.3395255657	1.73743892821	1.0	1.0	0.000440464730428
38	0.00104412828959	64.067204844	2.88036	1.23893	100.0	1.01934599822	99.5906619461	69.6958852944	69.7668436031	14.8240471169	18.9734238721	30.1651366567	27.5993008528	1.75195771479	1.0	1.0	0.000804316128466
39	0.00104097684719	60.0310332223	2.88036	1.23893	100.0	1.01956023891	98.9542169034	65.2622644348	63.8808012977	14.0681615953	17.1569343412	28.1498861646	26.5400080862	1.74351770022	1.0	1.0	0.000314768224864
40	0.00104028550548	63.4812671573	2.88036	1.23893	100.0	1.02292110001	99.397021907	68.5605586045	67.6129589602	14.7943881328	18.7547772071	29.2917145942	27.4134447962	1.74944191075	1.0	1.0	0.000249625302507
41	0.00104028548213	63.4812671573	2.88036	1.23893001	100.0	1.02292110001	99.397021907	68.5605586045	67.6129589602	14.7943881328	18.7547772071	29.2917145942	27.4134447962	1.74944191075	1.0	1.0	0.000249625302507
42	0.00103903691534	63.4812606593	2.88036	1.23893	100.0	1.02273458358	99.3970183193	68.5605715978	67.6129558105	14.794421761	18.7547486513	29.2917271756	27.4134360696	1.74975097509	1.0	1.0	1e-06
43	0.00103903689217	63.4812606593	2.88036	1.23893001	100.0	1.02273458358	99.3970183193	68.5605715978	67.6129558105	14.794421761	18.7547486513	29.2917271756	27.4134360696	1.74975097509	1.0	1.0	1e-06
44	0.00103901307934	63.4812584507	2.88036	1.23893	100.0	1.02266011906	99.397017629	68.5605746252	67.6129550303	14.7944292316	18.7547434769	29.2917304563	27.4134340427	1.74978137745	1.0	1.0	1e-06
45	0.00103901305613	63.4812584507	2.88036	1.23893001	100.0	1.02266011906	99.397017629	68.5605746252	67.6129550303	14.7944292316	18.7547434769	29.2917304563	27.4134340427	1.74978137745	1.0	1.0	1e-06
46	0.00103894112953	63.4812496166	2.88036	1.23893	100.0	1.022362261	99.3970148676	68.5605867345	67.6129519098	14.7944591138	18.7547227792	29.2917435791	27.4134259351	1.74990298686	1.0	1.0	1e-06
47	0.00103894110621	63.4812496166	2.88036	1.23893001	100.0	1.022362261	99.3970148676	68.5605867345	67.6129519098	14.7944591138	18.7547227792	29.2917435791	27.4134259351	1.74990298686	1.0	1.0	1e-06
48	0.00103889415042	63.4812224303	2.88036	1.23893	100.0	1.02189454004	99.3970062115	68.5606230014	67.6129425196	14.794554017	18.7546594376	29.2917835414	27.413402152	1.75021124195	1.0	1.0	1e-06
49	0.00103889412695	63.4812224303	2.88036	1.23893001	100.0	1.02189454004	99.3970062115	68.5606230014	67.6129425196	14.794554017	18.7546594376	29.2917835414	27.413402152	1.75021124195	1.0	1.0	1e-06
50	0.00103888754364	63.4811993934	2.88036	1.23893	100.0	1.02183139008	99.3969993584	68.5606513733	67.6129350575	14.7946322099	18.7546111709	29.2918159455	27.4133839903	1.75033497803	1.0	1.0	1e-06
51	0.00103888752018	63.4811993934	2.88036	1.23893001	100.0	1.02183139008	99.3969993584	68.5606513733	67.6129350575	14.7946322099	18.7546111709	29.2918159455	27.4133839903	1.75033497803	1.0	1.0	1e-06
52	0.00103888049978	63.4811465788	2.88036	1.23893	100.0	1.02176207401	99.3969838686	68.5607155824	67.6129181251	14.7948101459	18.7545026999	29.2918896899	27.4133430142	1.7505710499	1.0	1.0	1e-06
53	0.00103888047636	63.4811465788	2.88036	1.23893001	100.0	1.02176207401	99.3969838686	68.5607155824	67.6129181251	14.7948101459	18.7545026999	29.2918896899	27.4133430142	1.7505710499	1.0	1.0	1e-06
54	0.00103887962258	63.481136842	2.88036	1.23893	100.0	1.02176916182	99.396981159	68.5607269636	67.6129150989	14.7948419542	18.7544840294	29.2919029735	27.4133357985	1.75058918813	1.0	1.0	1e-06
55	0.00103887959917	63.481136842	2.88036	1.23893001	100.0	1.02176916182	99.396981159	68.5607269636	67.6129150989	14.7948419542	18.7544840294	29.2919029735	27.4133357985	1.75058918813	1.0	1.0	1e-06
