# Supplementary material for: Digital logic circuits in yeast with CRISPR-dCas9 NOR gates
Source: Nat Commun. 2017 May 25;8:15459. doi: 10.1038/ncomms15459 (PMC5458518; doi:10.1038/ncomms15459)
Supplement: Supplementary Software 1 — R cytometry data processing scripts and mathematical modeling scripts [file ncomms15459-s3.zip › Supplementary Software 1/FittingScripts/Results/Output/FittingScript_DoseExp1_20160330.py_solution_2016-04-01-18-58-20_1459562300424089.csv]

	score	Vmax	Km	nu	u	vmax	vmax	vmax	vmax	k	k	k	k	n	b	B	leak
	0	0	0	0	0	0	1	2	3	0	1	2	3	0	0	0	0
0	1.5751904198	83.2073452927	2.88036	1.23893	100.0	1.05903762295	59.3086525485	41.2668976742	34.6768812425	76.164388462	15.3998399617	13.5852250006	25.9432674487	1.82767344623	1.0	1.0	0.736173163749
1	0.3763402509	4.68906085789	2.88036	1.23893	100.0	1.07556170936	76.9812892564	85.5227490094	5.6179884674	26.7292494035	69.0087599136	9.09660660716	87.0244455239	2.41606062795	1.0	1.0	0.303722228574
2	0.331038048579	78.8853454962	2.88036	1.23893	100.0	0.93722318125	97.0567264248	65.7426916404	44.4823709275	74.0438942907	73.3835108822	30.6323227444	90.5726523321	1.54768030252	1.0	1.0	0.409340369535
3	0.210961420768	13.0763188743	2.88036	1.23893	100.0	1.05449037174	95.4923839545	47.2413696484	29.3381053406	34.9678265213	57.2618918308	48.2984284022	42.6546958589	2.10854874454	1.0	1.0	0.0657764092756
4	0.186069871341	88.7675614387	2.88036	1.23893	100.0	0.976274529238	90.8172687148	45.8391928149	35.6398069643	7.58013291378	57.3836158888	35.8033691821	92.967617561	2.39740465427	1.0	1.0	0.567326053996
5	0.175492155753	65.9348607504	2.88036	1.23893	100.0	1.02276589493	65.3739252339	12.2092989088	78.5214101898	4.4384058302	71.7234850653	61.7613876856	68.8027509256	2.20013055788	1.0	1.0	0.00074601859226
6	0.0426306674833	60.1705681597	2.88036	1.23893	100.0	1.03101025127	47.181979859	51.0407171894	74.1460782225	17.4206675025	47.6526796321	46.3517226997	96.9414040994	1.98194672611	1.0	1.0	0.100454881757
7	0.0198192245758	89.0267724799	2.88036	1.23893	100.0	1.09433335315	85.1305650435	83.2779798572	62.2542760636	24.6247948214	37.2996151126	50.1135001397	91.8122266426	1.88369267791	1.0	1.0	0.0399267937781
8	0.0161328269371	89.9062147186	2.88036	1.23893	100.0	0.962574543493	62.9638147309	79.2282225437	84.0733814952	26.2093626141	66.0397401772	34.0619067708	49.7515090354	2.4070733502	1.0	1.0	0.0436072139529
9	0.0150316948258	68.536092585	2.88036	1.23893	100.0	0.969591571739	56.6702515915	59.6977318257	41.8409905512	16.6759086255	31.0641251549	30.5341895255	83.3721440972	2.05013571299	1.0	1.0	0.0766309464498
10	0.0101296927814	74.6339097338	2.88036	1.23893	100.0	0.954203554077	67.7745445714	81.0265277304	73.1582566844	11.5708485611	23.0165595076	55.6748576237	62.043162912	1.85780889596	1.0	1.0	0.0240173887143
11	0.00780493886226	86.6233420611	2.88036	1.23893	100.0	1.0531715431	83.6060663914	99.4529189719	98.2268916724	14.5771552778	29.3132464325	43.6632177718	26.9136699247	1.57336640518	1.0	1.0	0.0232293782701
12	0.00738014228241	88.8248438044	2.88036	1.23893	100.0	0.936247955537	79.8441151086	91.3988524348	99.1410601593	18.0912570549	37.376911465	39.4840105329	38.9455622131	2.49800842726	1.0	1.0	0.0448613098703
13	0.0049071076181	96.1608509595	2.88036	1.23893	100.0	0.912894781147	88.3792936837	93.8897187845	67.4447625761	30.9124928573	56.5420771598	38.9264328574	41.1435104669	2.39607006244	1.0	1.0	0.0046566370829
14	0.00451917511574	86.621770609	2.88036	1.23893	100.0	1.00073357856	71.982763778	87.095914226	68.7745094717	21.9130011376	40.7577256208	24.0340357641	42.4101799062	1.85626932886	1.0	1.0	0.00225862940909
15	0.00342048206603	96.4370303258	2.88036	1.23893	100.0	0.969289275254	83.794650134	89.6681281233	48.725932779	19.1120848166	41.0985125702	41.0269894896	75.6084011182	2.33877277689	1.0	1.0	0.0345286999358
16	0.0029841025343	87.7562257123	2.88036	1.23893	100.0	0.96002673971	83.6097154942	86.1472820546	72.440311133	16.1569780336	29.2687474622	33.5843731531	44.9865352397	2.24385981891	1.0	1.0	0.0771157671356
17	0.00275538191558	75.9116423943	2.88036	1.23893	100.0	0.937249324676	86.0708641685	88.8232886979	88.5092170525	20.6236400279	33.9659663913	34.9034916289	28.9628690462	1.98826720761	1.0	1.0	0.0185772758852
18	0.00240876931382	89.2957142726	2.88036	1.23893	100.0	0.958208024273	93.6185799422	99.8059122941	97.0168681783	20.0395911616	37.137144087	44.9253640319	39.281792479	2.06014135968	1.0	1.0	0.0196080493267
19	0.00215930377447	88.8648414169	2.88036	1.23893	100.0	0.947175584691	91.3200670513	95.3296284349	72.4905319475	20.862899075	38.2983305869	43.4898292495	48.9657081036	2.08347265193	1.0	1.0	0.031812486842
20	0.0016801897484	90.9613159212	2.88036	1.23893	100.0	1.05561386962	96.0848886517	92.0061271765	95.6667637658	20.3751749926	38.6400105479	44.2232873551	38.5832123541	1.96880370436	1.0	1.0	0.00364215661686
21	0.00163169973654	88.6544056904	2.88036	1.23893	100.0	1.01940428675	98.3660462872	93.7496920529	72.3094928073	23.4270524693	40.2377471239	39.381217802	44.0903654852	1.97393996033	1.0	1.0	0.00576115466886
22	0.00144555521709	71.8800041757	2.88036	1.23893	100.0	1.02619187654	91.4442393837	76.1406915825	89.32588324	16.2053036999	23.4099162179	30.4911244002	24.4905112745	1.77360320067	1.0	1.0	0.0158709942418
23	0.00122910884065	69.5015556558	2.88036	1.23893	100.0	1.01266235254	92.9958015474	78.1254268732	62.5434476024	16.3059904453	24.0763267458	29.9314722819	33.2736022629	1.83396683014	1.0	1.0	0.00776120294696
24	0.00122883109317	68.2888521884	2.88036	1.23893	100.0	1.0210305704	90.0234769137	73.186103216	64.0083416791	16.1114430114	22.9916435814	29.2625051643	32.4342571937	1.77607159387	1.0	1.0	0.00294689347259
25	0.00116059345374	66.8300114122	2.88036	1.23893	100.0	1.02793806386	93.2565797545	76.956667691	79.2945218445	15.068649565	21.1260410512	28.8260617043	27.0953824106	1.72997005574	1.0	1.0	0.000369471615823
26	0.00112920280642	69.7239110592	2.88036	1.23893	100.0	1.02565301698	97.9283098534	76.2970195561	66.0180839872	16.3756551803	23.8777235714	33.3146513515	35.5553663801	1.83523530775	1.0	1.0	0.00115395765363
27	0.00112827907628	70.5943760485	2.88036	1.23893	100.0	1.0034109093	94.501223781	74.3087284805	79.8139329815	16.8495747379	23.6183919874	34.5686716129	30.5047990178	1.80995490147	1.0	1.0	0.00135382174721
28	0.00112141750317	63.1893355883	2.88036	1.23893	100.0	1.01215229512	83.1045592526	67.432837352	69.2246864069	14.274831128	20.6738600801	30.2763001078	27.4503452504	1.79050948841	1.0	1.0	0.00283398357754
29	0.00110899983362	66.9760716653	2.88036	1.23893	100.0	1.01028424704	91.2489725673	71.5739396454	63.4753346515	16.065629369	22.5706419679	31.7596761515	32.5894283007	1.808464013	1.0	1.0	0.000598909783942
30	0.00109920236949	63.75007945	2.88036	1.23893	100.0	1.01155920504	90.7664399251	69.0889294172	58.2714411509	15.2256037501	21.3339900246	30.0991238425	32.1003025971	1.83052133823	1.0	1.0	0.00142092783183
31	0.00108491597275	64.8946798962	2.88036	1.23893	100.0	1.01678154784	89.6666088532	70.1839874569	69.5995174787	15.1729546917	21.2567531037	29.8331767088	27.2758877771	1.79175370257	1.0	1.0	0.00242905302621
32	0.00108215146249	56.5448930147	2.88036	1.23893	100.0	1.00731645703	84.0715633908	60.0006312785	62.5635384237	13.413904718	17.4063137304	26.6699701567	23.4888128575	1.77745811655	1.0	1.0	0.00219277648785
33	0.00106295177185	56.1490707843	2.88036	1.23893	100.0	1.00894775068	85.8205185067	61.22037029	55.9998620115	13.4416128684	17.3696100686	26.4462623673	26.6218230332	1.77913019688	1.0	1.0	0.000232408566888
34	0.00106269433065	59.8686335212	2.88036	1.23893	100.0	1.01464847772	93.0321727367	65.4553542852	59.6261659569	14.3322755682	18.3088645268	28.2938722746	27.7622065887	1.76413364009	1.0	1.0	0.000203063481859
35	0.00105621213613	64.6115792373	2.88036	1.23893	100.0	1.01832689725	99.9504551025	71.176868572	71.3217345698	14.9777858422	19.4517211056	30.1999147129	27.5204818998	1.75991374671	1.0	1.0	0.000178929815241
36	0.00105374597445	65.6123196299	2.88036	1.23893	100.0	1.02474163723	99.5978686444	71.5108566	74.5118288415	15.3899618855	20.2175482237	30.9789128548	27.7814574248	1.76264911899	1.0	1.0	0.000283579460717
37	0.00104833542124	57.7939481104	2.88036	1.23893	100.0	1.02155986191	93.3177953501	62.275702275	60.6888401433	13.5938952124	16.546612477	26.308707164	25.3373515164	1.73602006614	1.0	1.0	9.50374380582e-06
38	0.00104394318173	55.9455617327	2.88036	1.23893	100.0	1.02239605472	84.9103975538	60.0885923169	57.4573316383	13.077511765	17.0299650208	26.0660925986	24.8468488956	1.76385864552	1.0	1.0	0.000135665958208
39	0.00103956815357	56.301961176	2.88036	1.23893	100.0	1.02152793775	89.7698931143	60.7836911742	59.7480059457	13.147064783	16.4811383797	26.1993671487	24.1776572897	1.74729131123	1.0	1.0	0.000200574726861
40	0.00103917223132	57.0796516985	2.88036	1.23893	100.0	1.0234184372	94.4998870064	61.9774488023	60.8847399566	13.3821086905	16.2493730357	26.7330597331	24.5814951213	1.73427494863	1.0	1.0	0.000130472259737
41	0.00103911357259	55.9040565365	2.88036	1.23893	100.0	1.02131697049	93.246458113	60.7369950192	60.3962563353	13.0651758775	15.8274539679	26.4253472154	24.0655408699	1.74378213796	1.0	1.0	0.000244043224434
42	0.00103911355025	55.9040565365	2.88036	1.23893001	100.0	1.02131697049	93.246458113	60.7369950192	60.3962563353	13.0651758775	15.8274539679	26.4253472154	24.0655408699	1.74378213796	1.0	1.0	0.000244043224434
43	0.00103796659567	55.9040534549	2.88036	1.23893	100.0	1.02040953111	93.2464635089	60.7369816914	60.39625833	13.0651442775	15.8275074632	26.4253358203	24.065550237	1.74286028298	1.0	1.0	0.000199664747846
44	0.00103796659567	55.9040534649	2.88036	1.23893	100.0	1.02040953111	93.2464635089	60.7369816914	60.39625833	13.0651442775	15.8275074632	26.4253358203	24.065550237	1.74286028298	1.0	1.0	0.000199664747846
45	0.00103796657263	55.9040534549	2.88036	1.23893001	100.0	1.02040953111	93.2464635089	60.7369816914	60.39625833	13.0651442775	15.8275074632	26.4253358203	24.065550237	1.74286028298	1.0	1.0	0.000199664747846
46	0.00103734260717	55.9040514888	2.88036	1.23893	100.0	1.01975642186	93.2464677608	60.7369701642	60.3962600088	13.065121898	15.8275507739	26.4253251138	24.0655586303	1.74208033049	1.0	1.0	1e-06
47	0.00103734260716	55.9040514988	2.88036	1.23893	100.0	1.01975642186	93.2464677608	60.7369701642	60.3962600088	13.065121898	15.8275507739	26.4253251138	24.0655586303	1.74208033049	1.0	1.0	1e-06
48	0.00103734258372	55.9040514888	2.88036	1.23893001	100.0	1.01975642186	93.2464677608	60.7369701642	60.3962600088	13.065121898	15.8275507739	26.4253251138	24.0655586303	1.74208033049	1.0	1.0	1e-06
49	0.00103712990641	55.9040513578	2.88036	1.23893	100.0	1.01992485421	93.2464699398	60.7369591313	60.3962613158	13.0651254748	15.8275803973	26.4253118394	24.0655682084	1.74133668061	1.0	1.0	1e-06
50	0.00103712990639	55.9040513678	2.88036	1.23893	100.0	1.01992485421	93.2464699398	60.7369591313	60.3962613158	13.0651254748	15.8275803973	26.4253118394	24.0655682084	1.74133668061	1.0	1.0	1e-06
51	0.00103712988282	55.9040513578	2.88036	1.23893001	100.0	1.01992485421	93.2464699398	60.7369591313	60.3962613158	13.0651254748	15.8275803973	26.4253118394	24.0655682084	1.74133668061	1.0	1.0	1e-06
52	0.00103683010427	55.9040525377	2.88036	1.23893	100.0	1.02067077733	93.2464725588	60.7369398399	60.3962634248	13.0651470588	15.8276244586	26.425286475	24.0655858702	1.74005439566	1.0	1.0	1e-06
53	0.00103683010424	55.9040525477	2.88036	1.23893	100.0	1.02067077733	93.2464725588	60.7369398399	60.3962634248	13.0651470588	15.8276244586	26.425286475	24.0655858702	1.74005439566	1.0	1.0	1e-06
54	0.00103683008069	55.9040525377	2.88036	1.23893001	100.0	1.02067077733	93.2464725588	60.7369398399	60.3962634248	13.0651470588	15.8276244586	26.425286475	24.0655858702	1.74005439566	1.0	1.0	1e-06
55	0.00103673344898	55.9040544951	2.88036	1.23893	100.0	1.02128373506	93.2464727159	60.7369317053	60.3962641822	13.0651679811	15.8276366345	26.4252737346	24.0655939672	1.73954593538	1.0	1.0	1e-06
56	0.00103673344894	55.9040545051	2.88036	1.23893	100.0	1.02128373506	93.2464727159	60.7369317053	60.3962641822	13.0651679811	15.8276366345	26.4252737346	24.0655939672	1.73954593538	1.0	1.0	1e-06
57	0.00103673342555	55.9040544951	2.88036	1.23893001	100.0	1.02128373506	93.2464727159	60.7369317053	60.3962641822	13.0651679811	15.8276366345	26.4252737346	24.0655939672	1.73954593538	1.0	1.0	1e-06
58	0.00103672457795	55.9040602659	2.88036	1.23893	100.0	1.02142111404	93.2464713061	60.7369291235	60.39626429	13.0651896847	15.8276284804	26.4252636944	24.0655968739	1.73958711944	1.0	1.0	1e-06
59	0.00103672457792	55.9040602759	2.88036	1.23893	100.0	1.02142111404	93.2464713061	60.7369291235	60.39626429	13.0651896847	15.8276284804	26.4252636944	24.0655968739	1.73958711944	1.0	1.0	1e-06
60	0.00103672455461	55.9040602659	2.88036	1.23893001	100.0	1.02142111404	93.2464713061	60.7369291235	60.39626429	13.0651896847	15.8276284804	26.4252636944	24.0655968739	1.73958711944	1.0	1.0	1e-06
61	0.00103672442559	55.9040619902	2.88036	1.23893	100.0	1.02142283494	93.2464709329	60.7369284301	60.3962643233	13.0651952633	15.8276262007	26.4252608205	24.065597607	1.7396075986	1.0	1.0	1e-06
62	0.00103672442555	55.9040620002	2.88036	1.23893	100.0	1.02142283494	93.2464709329	60.7369284301	60.3962643233	13.0651952633	15.8276262007	26.4252608205	24.065597607	1.7396075986	1.0	1.0	1e-06
63	0.00103672440225	55.9040619902	2.88036	1.23893001	100.0	1.02142283494	93.2464709329	60.7369284301	60.3962643233	13.0651952633	15.8276262007	26.4252608205	24.065597607	1.7396075986	1.0	1.0	1e-06
