# Supplementary material for: Digital logic circuits in yeast with CRISPR-dCas9 NOR gates
Source: Nat Commun. 2017 May 25;8:15459. doi: 10.1038/ncomms15459 (PMC5458518; doi:10.1038/ncomms15459)
Supplement: Supplementary Software 1 — R cytometry data processing scripts and mathematical modeling scripts [file ncomms15459-s3.zip › Supplementary Software 1/FittingScripts/Results/Output/FittingScript_DoseExp1_20160330.py_solution_2016-04-01-21-19-15_1459570755367534.csv]

	score	Vmax	Km	nu	u	vmax	vmax	vmax	vmax	k	k	k	k	n	b	B	leak
	0	0	0	0	0	0	1	2	3	0	1	2	3	0	0	0	0
0	1.53443517165	20.957577605	2.88036	1.23893	100.0	1.03057216722	74.7136191068	14.9947512631	69.1192966519	91.4011050866	22.9122966405	28.0646823393	75.9241064356	0.774668422419	1.0	1.0	0.827752652612
1	1.09791088019	81.6246958176	2.88036	1.23893	100.0	0.922364793798	28.3979526354	89.8739342438	95.1327994645	74.3532708729	77.8823395166	56.0954045518	38.7311081931	2.00347727137	1.0	1.0	0.553651100456
2	0.172481758399	71.1720533708	2.88036	1.23893	100.0	1.04800661611	65.6619331561	18.5372372025	7.45688728862	81.1087252186	83.9642091918	67.258489423	8.21382787398	0.509534205682	1.0	1.0	0.00275897133743
3	0.131933349253	25.4405591569	2.88036	1.23893	100.0	0.965200158715	48.0003090662	15.4987684846	79.8901561288	30.5309615997	19.3184236766	86.3560353699	10.2780515465	1.7755752413	1.0	1.0	0.0776327384633
4	0.0785444596331	91.6708059335	2.88036	1.23893	100.0	1.05954088663	86.7051869552	11.2032665649	64.7598658345	44.614946912	52.2164085591	42.7028300693	85.4883975364	2.0874170058	1.0	1.0	0.0424955509586
5	0.0620468914264	70.8508571177	2.88036	1.23893	100.0	0.905723854991	76.3566968746	99.4579090306	21.526377516	8.16847363905	17.2427304264	31.1656044998	91.6975994724	1.09006257603	1.0	1.0	0.184717321494
6	0.0520857335988	51.8034839603	2.88036	1.23893	100.0	0.937604907171	87.2364948853	23.0441650901	77.1109160038	14.918878724	1.86142454382	13.0772652898	9.3092602709	2.49146825732	1.0	1.0	0.143224727326
7	0.0351417986174	39.358165608	2.88036	1.23893	100.0	0.986354324245	55.5433022498	33.0260868334	39.9789620931	14.6927517536	23.9372516415	52.0563193048	20.0683694252	2.14500247275	1.0	1.0	0.0593221468082
8	0.0225705621857	66.7038862058	2.88036	1.23893	100.0	0.910094350536	73.5559700028	92.3734322085	76.7735954701	17.2033930497	24.2070872714	24.2473394024	22.1266717405	1.77306683724	1.0	1.0	0.145318972961
9	0.0218509843973	58.9348185832	2.88036	1.23893	100.0	0.952854748737	89.6472231003	80.9221521485	71.4472352914	32.0658220405	27.3490844049	11.1006995106	27.2029943893	1.67186614644	1.0	1.0	0.00460191594894
10	0.0208648649111	70.5193321756	2.88036	1.23893	100.0	0.993376590421	97.6587651563	84.5877157795	54.8219597921	13.3216037348	24.4411117718	59.5317864642	21.7752208356	1.79040676604	1.0	1.0	0.0392361506485
11	0.0148318496705	70.5193321756	2.88036	1.23893	100.0	0.993376590421	95.6800231228	64.0967878554	63.7236187435	13.3216037348	24.4411117718	59.5317864642	29.7634450004	1.99577719622	1.0	1.0	0.0392361506485
12	0.014586938723	71.8238891735	2.88036	1.23893	100.0	0.901037178268	69.9308398918	55.8959639485	78.5536497882	28.0512816154	39.7577086072	50.9356620478	34.1482938289	2.39372504579	1.0	1.0	0.0924153264442
13	0.0145016765262	86.4677759346	2.88036	1.23893	100.0	1.06883010323	78.4987410857	55.7520901208	83.9080674842	13.7652511824	28.6231113956	65.5125698266	30.1294596927	2.37164919453	1.0	1.0	0.0483363279463
14	0.0115125219506	86.5516184536	2.88036	1.23893	100.0	0.978958297085	78.268927103	79.175408792	87.1710886652	16.569508353	33.1003895328	67.1230906066	99.5642663246	1.98116822613	1.0	1.0	0.0145039767437
15	0.00729003493547	77.51123433	2.88036	1.23893	100.0	0.988699258483	77.6424999229	57.819068231	98.42881771	15.9002076597	28.1778473122	56.7150192393	21.6709405876	2.46898531866	1.0	1.0	0.0881709530451
16	0.00668105012141	96.3274088491	2.88036	1.23893	100.0	0.972880989788	91.8949599199	76.9042051944	80.6208679914	19.055694413	29.2009133567	56.1477079525	57.0658594963	1.92805718091	1.0	1.0	0.0524375835832
17	0.00653927494435	77.5491670244	2.88036	1.23893	100.0	0.923944191608	85.0210591747	68.3948546332	78.5398488358	20.2773826472	24.8016946214	40.8465086515	51.7224510511	2.02286339075	1.0	1.0	0.00533057683673
18	0.00475568185208	73.7846055806	2.88036	1.23893	100.0	0.988029239915	69.6795075544	70.5390652644	55.2650901726	17.6829292385	27.95196755	30.0195949586	32.8060498428	1.88220506858	1.0	1.0	0.0389334165415
19	0.00302910231772	68.2400354411	2.88036	1.23893	100.0	0.929855631301	88.2059521926	77.0309699084	96.3048168087	17.2184749527	22.9788732082	25.5655102399	18.8573099983	1.83702314503	1.0	1.0	0.00532944731342
20	0.00278935786773	67.1225532268	2.88036	1.23893	100.0	0.929855631301	95.4225447866	77.0309699084	98.8453946314	17.2184749527	22.9788732082	25.5655102399	18.8573099983	1.83702314503	1.0	1.0	0.00532944731342
21	0.0026630160211	86.2325968284	2.88036	1.23893	100.0	0.939030504199	86.8612315702	86.802098406	90.3343448075	23.5848387049	38.6788825133	36.4457306872	32.1281376406	2.01641578768	1.0	1.0	0.0301621005197
22	0.00255554507034	79.5980357945	2.88036	1.23893	100.0	1.02515356617	73.1139073865	83.9274322663	80.2461083588	15.3087462249	32.0525579689	41.4662301235	46.9697277546	1.88917014798	1.0	1.0	0.00532074609386
23	0.00238562108256	64.4079849402	2.88036	1.23893	100.0	1.0385543036	77.9929858137	89.885889841	97.8306103567	13.8755385733	21.5194183671	18.6388698863	16.4618372114	1.59789675426	1.0	1.0	0.00806732833514
24	0.00232315962093	52.901183335	2.88036	1.23893	100.0	1.03072538425	83.2128690007	72.6065475151	84.4952109905	12.6455649005	16.149645458	21.2413420904	16.0810363374	1.60614634405	1.0	1.0	0.00440684814834
25	0.00226644620724	77.8562182283	2.88036	1.23893	100.0	0.996251166859	92.513699913	79.4131270773	69.1575808196	20.744247149	36.3220907985	36.474094703	37.944478987	2.1518232485	1.0	1.0	0.00438474811918
26	0.00172807241808	63.1833654752	2.88036	1.23893	100.0	1.01530243207	93.549170567	75.5811241584	86.1222609346	13.7595525274	18.8765099479	32.0124346319	27.9413082929	1.7352433846	1.0	1.0	0.00261041941818
27	0.0017245886979	70.1336319171	2.88036	1.23893	100.0	1.02386016552	89.5369458395	72.6509173717	60.4494030888	14.9584119068	24.5547276092	32.9885348676	39.252659862	1.95190962416	1.0	1.0	0.0129693550007
28	0.00170078209099	76.2488741262	2.88036	1.23893	100.0	1.01766737284	86.8128124275	79.4138291776	56.41965839	17.0326494889	29.3678739634	32.3440316803	40.8907933939	1.97809265075	1.0	1.0	0.0230947376858
29	0.00159871932952	79.3729894206	2.88036	1.23893	100.0	1.00691504961	83.919138546	82.4363364241	85.9375049706	18.034191625	30.8793633196	35.8546370785	35.6050376763	1.97319508243	1.0	1.0	0.016585957034
30	0.00147711281881	78.1080752236	2.88036	1.23893	100.0	1.02484696812	86.155095856	86.8208962037	78.1773227254	17.579924151	31.3914052146	36.2864376631	36.9713152611	1.91906245711	1.0	1.0	0.0140441270952
31	0.00140098933326	64.3598947068	2.88036	1.23893	100.0	1.00820714951	87.0265978575	66.9710161438	61.8659143439	15.9344403224	22.6774526013	31.7889636339	30.325369353	1.87225448321	1.0	1.0	0.0137119211408
32	0.00129990976202	66.4538351162	2.88036	1.23893	100.0	0.995669854326	86.2381232811	69.6566801605	67.6139360796	16.7269914808	24.6759306661	32.9259920064	31.2193599702	1.92412756845	1.0	1.0	0.0135871072695
33	0.00129731663433	66.3496462519	2.88036	1.23893	100.0	0.99822989565	86.2381232811	69.6566801605	67.6139360796	16.7269914808	24.5803626547	32.9259920064	31.2193599702	1.92844164042	1.0	1.0	0.0135871072695
34	0.00128737375965	60.0254909409	2.88036	1.23893	100.0	1.02177143849	97.3500604131	69.0944417551	58.0546114365	14.2241545978	17.7699865107	27.1701213487	26.9631780563	1.7241332413	1.0	1.0	0.00340006499059
35	0.00123961992477	77.1021408985	2.88036	1.23893	100.0	1.04110832908	94.5174581988	82.9860203953	73.1206524219	17.5866174099	27.9846600739	34.1818465439	36.1027932173	1.81953217778	1.0	1.0	0.00314514684945
36	0.00123572460199	72.2330450851	2.88036	1.23893	100.0	1.03822686249	98.954027086	79.5124534384	72.4240110736	17.0723125853	24.304657096	32.9890094467	30.8720770184	1.74656022642	1.0	1.0	0.000251066730602
37	0.00119585188195	71.0670241	2.88036	1.23893	100.0	1.0078694636	93.2868354544	80.2678771749	73.8427672414	17.7548877397	26.1255371168	31.5649146378	31.7310989064	1.82246914408	1.0	1.0	0.00219284196065
38	0.00117401644564	70.456703776	2.88036	1.23893	100.0	1.02052793583	94.7667704683	78.2165884586	83.4951994123	15.9004892836	23.5038053716	33.3418870826	29.7999102903	1.78874434474	1.0	1.0	0.00390505113971
39	0.0011442866741	73.6315566172	2.88036	1.23893	100.0	1.03083088709	97.9209119681	77.3121595616	84.301139454	17.4496937826	24.670164092	34.2749294621	29.3344966984	1.78001441229	1.0	1.0	0.000340549583062
40	0.00114216165062	70.6497495051	2.88036	1.23893	100.0	1.01774663237	99.2912052065	79.0425041066	72.7103077664	17.042050339	24.2807300874	34.2843571229	34.2140669148	1.80618928511	1.0	1.0	0.00136054802856
41	0.00113231632523	68.7397254671	2.88036	1.23893	100.0	1.02838812168	89.0997781171	74.2741078866	80.3828431018	15.9951907416	24.12522089	32.7875367298	27.3074798502	1.80085360879	1.0	1.0	0.00174450860799
42	0.0011300936155	71.4778917227	2.88036	1.23893	100.0	1.02258528305	89.339117495	77.8300105802	77.1814719953	16.1571787229	25.064555696	32.5114185915	29.9658509341	1.80676643972	1.0	1.0	0.000257095301709
43	0.0011127506352	75.4248389256	2.88036	1.23893	100.0	1.02003128094	95.4963304544	81.2794263941	79.713367889	17.9383352252	27.3298415201	37.1035605215	34.8936370141	1.8293194463	1.0	1.0	0.00106625277194
44	0.00110098698425	67.8227746531	2.88036	1.23893	100.0	1.01492425845	93.6869710314	73.6127930715	73.2847623328	15.7254244795	22.3403905855	31.5122792452	30.1555015293	1.80613571334	1.0	1.0	0.00407942036935
45	0.00107222748099	58.8243056496	2.88036	1.23893	100.0	1.00945096977	93.6716910701	63.13612386	60.4306053293	13.712287888	16.9131905577	26.4687942763	25.3518001742	1.74947128216	1.0	1.0	0.000891201781928
46	0.00106784813546	59.0612738269	2.88036	1.23893	100.0	1.01525842346	99.1295421879	64.731031193	62.9284127775	13.7566904903	16.3227617913	26.842507565	24.5053121837	1.73442177042	1.0	1.0	0.00171037841614
47	0.00105079916449	63.7176731469	2.88036	1.23893	100.0	1.0205015252	99.0664247294	68.5245805011	66.8892642408	14.9022777652	19.1589642207	29.2907973892	27.3195526237	1.76082813311	1.0	1.0	0.000110062378061
48	0.00104829273727	57.5944866067	2.88036	1.23893	100.0	1.01526761015	92.62117437	62.9031724377	60.4095940704	13.5255133851	16.4418731779	25.6111476522	24.8164162162	1.73458734199	1.0	1.0	0.00126672303428
49	0.00104553715489	62.5418218142	2.88036	1.23893	100.0	1.01727057093	97.2927048487	67.9992277488	67.9999743973	14.6530299823	18.6296748496	28.4865262465	26.4955154233	1.75359366685	1.0	1.0	0.000722794901315
50	0.00104395051551	59.4573637226	2.88036	1.23893	100.0	1.01843703704	99.3126384661	65.0608985688	61.1408339006	14.0471973525	16.7515135699	27.2256903531	26.1998062576	1.73370063363	1.0	1.0	0.000159770037016
51	0.00104281013341	63.0015762327	2.88036	1.23893	100.0	1.01604874955	99.5325995259	68.0452253785	64.8030936643	14.9839130454	18.9679120214	30.0611444699	28.4533583772	1.76927443047	1.0	1.0	0.00021580656981
52	0.00104199449446	58.0233271064	2.88036	1.23893	100.0	1.02005533534	94.1570099443	63.207370473	61.8034474545	13.4306873609	16.6008598263	26.614128091	25.0637631517	1.74544105436	1.0	1.0	0.000565359931884
53	0.00104149991438	55.974418338	2.88036	1.23893	100.0	1.02390453935	92.0843491476	60.9063254362	60.5345294907	13.1556297714	16.0019760248	25.8212140915	23.8212563992	1.74036776529	1.0	1.0	0.000780233338227
54	0.00104120271393	56.330913798	2.88036	1.23893	100.0	1.02392393544	93.4656740261	61.3660976687	60.8293880273	13.3535899234	16.2155448947	25.9475646574	23.7956402674	1.73840969585	1.0	1.0	1.66402019996e-05
55	0.00104065640312	58.0233271064	2.88036	1.23893	100.0	1.02005533534	94.1570099443	63.3190851673	62.6021079424	13.4306873609	16.6008598263	26.8841528264	25.0637631517	1.7432501088	1.0	1.0	0.00031305103395
56	0.00103881684321	54.3533779604	2.88036	1.23893	100.0	1.02125281223	89.5303203434	59.1411782706	57.7097205088	12.6663803524	15.5546760559	25.2672770231	23.4732906208	1.74598490525	1.0	1.0	0.00040213812288
57	0.00103881684321	54.3533779704	2.88036	1.23893	100.0	1.02125281223	89.5303203434	59.1411782706	57.7097205088	12.6663803524	15.5546760559	25.2672770231	23.4732906208	1.74598490525	1.0	1.0	0.00040213812288
58	0.00103881681949	54.3533779604	2.88036	1.23893001	100.0	1.02125281223	89.5303203434	59.1411782706	57.7097205088	12.6663803524	15.5546760559	25.2672770231	23.4732906208	1.74598490525	1.0	1.0	0.00040213812288
59	0.00103808632766	54.3533781666	2.88036	1.23893	100.0	1.02148786351	89.530315938	59.1411803209	57.7097202855	12.6664240523	15.5546468616	25.267282036	23.4732926995	1.74589801638	1.0	1.0	1e-06
60	0.00103808630436	54.3533781666	2.88036	1.23893001	100.0	1.02148786351	89.530315938	59.1411803209	57.7097202855	12.6664240523	15.5546468616	25.267282036	23.4732926995	1.74589801638	1.0	1.0	1e-06
61	0.00103802253801	54.3533774808	2.88036	1.23893	100.0	1.02146218888	89.5303158055	59.1411797958	57.7097203754	12.6664269653	15.554647376	25.2672824855	23.473293498	1.7458115947	1.0	1.0	1e-06
62	0.00103802251467	54.3533774808	2.88036	1.23893001	100.0	1.02146218888	89.5303158055	59.1411797958	57.7097203754	12.6664269653	15.554647376	25.2672824855	23.473293498	1.7458115947	1.0	1.0	1e-06
63	0.00103780668466	54.3533747376	2.88036	1.23893	100.0	1.02135949036	89.5303152754	59.1411776957	57.7097207354	12.6664386172	15.5546494336	25.2672842833	23.4732966923	1.74546590796	1.0	1.0	1e-06
64	0.00103780666117	54.3533747376	2.88036	1.23893001	100.0	1.02135949036	89.5303152754	59.1411776957	57.7097207354	12.6664386172	15.5546494336	25.2672842833	23.4732966923	1.74546590796	1.0	1.0	1e-06
65	0.00103748962697	54.3533660007	2.88036	1.23893	100.0	1.02113809396	89.5303123497	59.1411718228	57.7097217613	12.6664878948	15.5546476161	25.2672915088	23.4733071935	1.74435677947	1.0	1.0	1e-06
66	0.00103748960304	54.3533660007	2.88036	1.23893001	100.0	1.02113809396	89.5303123497	59.1411718228	57.7097217613	12.6664878948	15.5546476161	25.2672915088	23.4733071935	1.74435677947	1.0	1.0	1e-06
67	0.00103744469995	54.3533646179	2.88036	1.23893	100.0	1.021198598	89.5303107274	59.141171657	57.7097218115	12.6665070857	15.5546394921	25.2672940574	23.4733091621	1.74417355367	1.0	1.0	1e-06
68	0.00103744467599	54.3533646179	2.88036	1.23893001	100.0	1.021198598	89.5303107274	59.141171657	57.7097218115	12.6665070857	15.5546394921	25.2672940574	23.4733091621	1.74417355367	1.0	1.0	1e-06
69	0.00103714636052	54.3533542574	2.88036	1.23893	100.0	1.02202873036	89.5302937257	59.1411736049	57.7097217226	12.6666984553	15.5545458876	25.2673190349	23.4733251872	1.74276800245	1.0	1.0	1e-06
70	0.00103714636051	54.3533542674	2.88036	1.23893	100.0	1.02202873036	89.5302937257	59.1411736049	57.7097217226	12.6666984553	15.5545458876	25.2673190349	23.4733251872	1.74276800245	1.0	1.0	1e-06
71	0.00103714633658	54.3533542574	2.88036	1.23893001	100.0	1.02202873036	89.5302937257	59.1411736049	57.7097217226	12.6666984553	15.5545458876	25.2673190349	23.4733251872	1.74276800245	1.0	1.0	1e-06
72	0.00103707078212	54.3533519374	2.88036	1.23893	100.0	1.02249853689	89.5302856152	59.1411768686	57.7097212992	12.6667834618	15.554495917	25.2673298668	23.4733298953	1.74242282722	1.0	1.0	1e-06
73	0.00103707078211	54.3533519474	2.88036	1.23893	100.0	1.02249853689	89.5302856152	59.1411768686	57.7097212992	12.6667834618	15.554495917	25.2673298668	23.4733298953	1.74242282722	1.0	1.0	1e-06
74	0.00103707075832	54.3533519374	2.88036	1.23893001	100.0	1.02249853689	89.5302856152	59.1411768686	57.7097212992	12.6667834618	15.554495917	25.2673298668	23.4733298953	1.74242282722	1.0	1.0	1e-06
75	0.0010370500277	54.3533531132	2.88036	1.23893	100.0	1.02267790588	89.5302751326	59.1411847607	57.7097202436	12.6668822807	15.5544234499	25.267342327	23.4733311499	1.74248054936	1.0	1.0	1e-06
76	0.0010370500277	54.3533531232	2.88036	1.23893	100.0	1.02267790588	89.5302751326	59.1411847607	57.7097202436	12.6668822807	15.5544234499	25.267342327	23.4733311499	1.74248054936	1.0	1.0	1e-06
77	0.00103705000401	54.3533531132	2.88036	1.23893001	100.0	1.02267790588	89.5302751326	59.1411847607	57.7097202436	12.6668822807	15.5544234499	25.267342327	23.4733311499	1.74248054936	1.0	1.0	1e-06
78	0.00103704722865	54.353353854	2.88036	1.23893	100.0	1.02270317659	89.530269933	59.1411888057	57.7097197111	12.6669307959	15.5543872589	25.2673484624	23.4733315828	1.74252667327	1.0	1.0	1e-06
79	0.00103704722865	54.353353864	2.88036	1.23893	100.0	1.02270317659	89.530269933	59.1411888057	57.7097197111	12.6669307959	15.5543872589	25.2673484624	23.4733315828	1.74252667327	1.0	1.0	1e-06
80	0.00103704720499	54.353353854	2.88036	1.23893001	100.0	1.02270317659	89.530269933	59.1411888057	57.7097197111	12.6669307959	15.5543872589	25.2673484624	23.4733315828	1.74252667327	1.0	1.0	1e-06
81	0.00103704326502	54.3533549534	2.88036	1.23893	100.0	1.02272010438	89.5302601228	59.141196167	57.7097187551	12.6670230055	15.5543196067	25.2673601661	23.4733327316	1.74257595099	1.0	1.0	1e-06
82	0.00103704326502	54.3533549634	2.88036	1.23893	100.0	1.02272010438	89.5302601228	59.141196167	57.7097187551	12.6670230055	15.5543196067	25.2673601661	23.4733327316	1.74257595099	1.0	1.0	1e-06
83	0.00103704324138	54.3533549534	2.88036	1.23893001	100.0	1.02272010438	89.5302601228	59.141196167	57.7097187551	12.6670230055	15.5543196067	25.2673601661	23.4733327316	1.74257595099	1.0	1.0	1e-06
84	0.0010370323897	54.3533577433	2.88036	1.23893	100.0	1.02274311847	89.5302300504	59.1412182108	57.7097159134	12.667307039	15.5541134147	25.2673962818	23.4733369062	1.74265454452	1.0	1.0	1e-06
85	0.00103703236611	54.3533577433	2.88036	1.23893001	100.0	1.02274311847	89.5302300504	59.1412182108	57.7097159134	12.667307039	15.5541134147	25.2673962818	23.4733369062	1.74265454452	1.0	1.0	1e-06
86	0.00103700508304	54.3533643346	2.88036	1.23893	100.0	1.02276805368	89.5301495052	59.1412764605	57.7097084372	12.6680698846	15.5535629528	25.2674933693	23.4733490828	1.74275538697	1.0	1.0	1e-06
87	0.00103700505953	54.3533643346	2.88036	1.23893001	100.0	1.02276805368	89.5301495052	59.1412764605	57.7097084372	12.6680698846	15.5535629528	25.2674933693	23.4733490828	1.74275538697	1.0	1.0	1e-06
88	0.00103693502456	54.3533806179	2.88036	1.23893	100.0	1.02278062894	89.5299340758	59.141431043	57.7096886521	12.6701134388	15.5520934081	25.2677535747	23.4733831839	1.74285770842	1.0	1.0	1e-06
89	0.00103693500115	54.3533806179	2.88036	1.23893001	100.0	1.02278062894	89.5299340758	59.141431043	57.7096886521	12.6701134388	15.5520934081	25.2677535747	23.4733831839	1.74285770842	1.0	1.0	1e-06
90	0.00103676658334	54.3534190731	2.88036	1.23893	100.0	1.02273086307	89.5293982178	59.1418136946	57.7096397733	12.675201477	15.5484422275	25.2684015799	23.4734703655	1.74285854472	1.0	1.0	1e-06
91	0.0010367665601	54.3534190731	2.88036	1.23893001	100.0	1.02273086307	89.5293982178	59.1418136946	57.7096397733	12.675201477	15.5484422275	25.2684015799	23.4734703655	1.74285854472	1.0	1.0	1e-06
92	0.00103640640473	54.3535017586	2.88036	1.23893	100.0	1.02249664052	89.5282044077	59.1426634442	57.7095314156	12.6865440628	15.5403139837	25.2698462382	23.4736681263	1.74249316776	1.0	1.0	1e-06
93	0.00103640638169	54.3535017586	2.88036	1.23893001	100.0	1.02249664052	89.5282044077	59.1426634442	57.7095314156	12.6865440628	15.5403139837	25.2698462382	23.4736681263	1.74249316776	1.0	1.0	1e-06
94	0.00103582695371	54.3536395274	2.88036	1.23893	100.0	1.02193678055	89.5261546706	59.1441184331	57.7093463675	12.7060294232	15.5263662787	25.2723274297	23.4740131219	1.74136559875	1.0	1.0	1e-06
95	0.00103582693077	54.3536395274	2.88036	1.23893001	100.0	1.02193678055	89.5261546706	59.1441184331	57.7093463675	12.7060294232	15.5263662787	25.2723274297	23.4740131219	1.74136559875	1.0	1.0	1e-06
96	0.00103529207048	54.35376225	2.88036	1.23893	100.0	1.02133045823	89.5241129889	59.1455444207	57.7091807077	12.7254948706	15.5124877337	25.2747612914	23.4744048811	1.7395175879	1.0	1.0	1e-06
97	0.0010352920474	54.35376225	2.88036	1.23893001	100.0	1.02133045823	89.5241129889	59.1455444207	57.7091807077	12.7254948706	15.5124877337	25.2747612914	23.4744048811	1.7395175879	1.0	1.0	1e-06
98	0.00103509589255	54.3537887055	2.88036	1.23893	100.0	1.02101801982	89.5235327031	59.1459369001	57.709143267	12.7310584999	15.508552724	25.2754344504	23.4745418479	1.73848729067	1.0	1.0	1e-06
99	0.00103509586922	54.3537887055	2.88036	1.23893001	100.0	1.02101801982	89.5235327031	59.1459369001	57.709143267	12.7310584999	15.508552724	25.2754344504	23.4745418479	1.73848729067	1.0	1.0	1e-06
100	0.00103506874899	54.3537699661	2.88036	1.23893	100.0	1.02099653787	89.5237554236	59.1457732079	57.7091674455	12.7289548453	15.5100727679	25.2751571876	23.4745153579	1.73836665354	1.0	1.0	1e-06
101	0.00103506872553	54.3537699661	2.88036	1.23893001	100.0	1.02099653787	89.5237554236	59.1457732079	57.7091674455	12.7289548453	15.5100727679	25.2751571876	23.4745153579	1.73836665354	1.0	1.0	1e-06
102	0.00103506709772	54.3537617886	2.88036	1.23893	100.0	1.02100859707	89.5238752751	59.1456878964	57.7091784528	12.727815962	15.5108884358	25.2750117378	23.474495649	1.73842656817	1.0	1.0	1e-06
103	0.00103506707425	54.3537617886	2.88036	1.23893001	100.0	1.02100859707	89.5238752751	59.1456878964	57.7091784528	12.727815962	15.5108884358	25.2750117378	23.474495649	1.73842656817	1.0	1.0	1e-06
