# Supplementary material for: Digital logic circuits in yeast with CRISPR-dCas9 NOR gates
Source: Nat Commun. 2017 May 25;8:15459. doi: 10.1038/ncomms15459 (PMC5458518; doi:10.1038/ncomms15459)
Supplement: Supplementary Software 1 — R cytometry data processing scripts and mathematical modeling scripts [file ncomms15459-s3.zip › Supplementary Software 1/FittingScripts/Results/Output/FittingScript_DoseExp1_20160330.py_solution_2016-04-01-23-46-11_1459579571630960.csv]

	score	Vmax	Km	nu	u	vmax	vmax	vmax	vmax	k	k	k	k	n	b	B	leak
	0	0	0	0	0	0	1	2	3	0	1	2	3	0	0	0	0
0	0.646350105996	55.5343982147	2.88036	1.23893	100.0	0.952845446643	97.316760995	86.4412174795	50.4972290522	5.54283229002	76.0382567648	6.33870802956	77.3920458306	1.87207438658	1.0	1.0	0.986319429963
1	0.250486528239	53.7545550771	2.88036	1.23893	100.0	1.05341814595	23.423515132	38.1072366732	26.2720345883	50.4366343938	94.7063544162	8.91278563117	45.016566036	0.508634623186	1.0	1.0	0.0510158580027
2	0.0885703175692	89.7409968595	2.88036	1.23893	100.0	0.929402261562	82.1619220289	36.4097164997	54.6990680296	2.47176474028	3.16212593682	48.0554572495	94.8632263858	1.56315229277	1.0	1.0	0.33042551447
3	0.078369252895	59.6378879171	2.88036	1.23893	100.0	0.933423643562	16.0881922352	2.87341990172	63.6267250711	8.2080948381	84.2451908842	96.6274805561	14.7857642015	2.41892151236	1.0	1.0	0.288616193251
4	0.0442284550754	58.5907210604	2.88036	1.23893	100.0	0.991849853255	50.7253329809	55.1065786556	90.4434679903	7.21709987186	8.77629158775	40.120856969	18.7142479849	1.14240334277	1.0	1.0	0.0965858722921
5	0.0219562169696	58.446300717	2.88036	1.23893	100.0	1.06067720048	22.4760630986	72.3365577306	49.5330626984	5.98397504303	36.9911429431	34.231605515	47.5407696838	1.69052995021	1.0	1.0	0.00946919545203
6	0.0164322520609	46.7389883701	2.88036	1.23893	100.0	0.949416352577	25.9877195625	33.9215166305	40.8891935535	6.88860295573	11.3943439633	12.9695028002	25.5761012177	2.02354869332	1.0	1.0	0.052833022534
7	0.0150446198488	50.5564349461	2.88036	1.23893	100.0	0.978075611586	35.8543605263	75.0525109741	26.0862543911	18.4599573814	56.0983981136	19.1816527206	47.5671070844	2.43380655554	1.0	1.0	0.00688839751412
8	0.0146343250144	70.4104175838	2.88036	1.23893	100.0	1.02575868169	41.4157256577	94.1286652804	61.1850040808	11.638749486	49.3285699349	54.3133696118	41.3118746166	2.30838219486	1.0	1.0	0.0232356987767
9	0.0110976516046	96.1974418352	2.88036	1.23893	100.0	0.948263790747	57.8758264513	98.4798699333	94.1950880613	27.5802970467	84.5707128329	58.5326676832	36.3768468966	2.32741882636	1.0	1.0	0.00967452391739
10	0.00855481712444	85.3445871648	2.88036	1.23893	100.0	0.948266408692	58.8924846938	99.0584083625	98.0573678224	23.5666567214	60.7703616787	56.1933859301	73.8893158909	2.38262702145	1.0	1.0	0.00385310060463
11	0.00761314994717	87.7444276127	2.88036	1.23893	100.0	0.950719999941	98.9474464004	90.0759835248	59.7803532078	25.7178729376	48.1021867597	58.9730143466	63.8403149155	2.36548472846	1.0	1.0	0.0553826175462
12	0.00742289017412	68.6485348988	2.88036	1.23893	100.0	0.965430178572	64.0303078365	54.7129433866	78.0196118268	14.0629542165	23.3935403525	56.9946378922	27.5036599551	1.9777141223	1.0	1.0	0.00129444465646
13	0.00609679699427	63.4144986762	2.88036	1.23893	100.0	1.01572203098	59.0330020153	58.4753387127	56.5431180864	8.74749314567	19.3442843913	40.7938701976	47.2566898955	2.23710438054	1.0	1.0	0.035163824986
14	0.00535539727838	64.3693993105	2.88036	1.23893	100.0	1.05705112891	49.62567397	65.4046500993	77.8524675311	14.3827410111	39.4013442367	59.5328612256	37.8737181008	2.34249402039	1.0	1.0	0.0149285693734
15	0.00491210283194	79.3698141092	2.88036	1.23893	100.0	0.906958007885	52.4704611759	79.5487354618	62.3852140513	17.4640698447	41.9908418453	44.8757601415	67.2565358829	2.33799231146	1.0	1.0	0.0356104617415
16	0.00335744913682	91.1843793048	2.88036	1.23893	100.0	0.936930825618	69.061207788	94.7762315656	60.5633659642	22.7369102297	53.1904864275	43.5698328343	68.7012099965	2.24959961871	1.0	1.0	0.0112363903306
17	0.00300103125209	94.0327815001	2.88036	1.23893	100.0	1.00298595504	70.2313761379	89.5353891801	74.2880015213	20.6951721759	48.4667055804	56.2517958291	63.6076222672	2.16008656441	1.0	1.0	0.0146636552894
18	0.00287656938744	82.2995871889	2.88036	1.23893	100.0	1.03255529199	74.3023632907	89.5338761495	75.0023125679	19.6074726851	42.4211522232	51.467001227	50.8163199908	2.08567712561	1.0	1.0	0.00982014740425
19	0.00277892065711	84.9468627698	2.88036	1.23893	100.0	0.930971460588	81.5711208347	91.6292425457	90.4123052937	20.9273494521	40.76808022	50.8444027023	49.924531677	2.18469519497	1.0	1.0	0.0287206757527
20	0.00272796286637	85.8121615054	2.88036	1.23893	100.0	0.920069583399	91.5871478272	85.5117654914	74.8001052675	19.7389911588	33.2308220368	41.1862405796	41.7184062255	2.19139820092	1.0	1.0	0.0306355877582
21	0.00225939850787	78.4668111693	2.88036	1.23893	100.0	0.97560565545	95.7519821408	78.7696652034	64.5335056797	17.7276195874	28.9589044745	35.200882303	39.937991267	2.24132991341	1.0	1.0	0.0598648155841
22	0.00200787365506	88.7910570236	2.88036	1.23893	100.0	0.959608579864	92.312012071	89.9925631296	88.2363627362	20.8213884649	34.2941573663	42.8680081867	42.1132517519	2.00780457532	1.0	1.0	0.0146259926654
23	0.00165634271069	86.0528284148	2.88036	1.23893	100.0	1.02863736168	98.3616184796	90.0485250501	74.9159546297	21.4382642664	33.9331871401	37.9809108333	41.1436758155	1.85443158083	1.0	1.0	0.00802760139148
24	0.00152909909753	85.0546927154	2.88036	1.23893	100.0	1.00510119254	97.085825967	83.891933691	78.1383466941	19.2525161738	31.3029233477	43.1669358386	44.5133483692	1.98862210496	1.0	1.0	0.0132109934708
25	0.00149106881291	80.5188375486	2.88036	1.23893	100.0	0.987027068888	99.2194796837	85.9628785057	89.953830593	18.6011830872	26.9831190699	38.4263291314	39.3910497828	1.8533050836	1.0	1.0	0.00869165470476
26	0.00138554216118	76.6760528909	2.88036	1.23893	100.0	1.00484851965	95.9898027909	87.8114585579	92.2659230069	17.3946224385	27.0114879963	33.2507663186	30.2692678072	1.81187852093	1.0	1.0	0.012927619877
27	0.00134756746945	73.3295673939	2.88036	1.23893	100.0	1.00187925235	93.6618397049	79.3716171685	97.4879601033	18.0975492785	25.5471733769	34.8844190249	29.0992414908	1.81510568823	1.0	1.0	0.00873501190858
28	0.00132567913906	73.4502104721	2.88036	1.23893	100.0	1.0210295388	94.2318548619	81.6500715418	80.1593650911	16.0129158302	25.4465667493	34.5366251148	30.066503597	1.83698657136	1.0	1.0	0.00786439904056
29	0.00132359842759	75.9421354663	2.88036	1.23893	100.0	1.00701730183	94.690741456	78.1252213317	68.5678949174	17.6170891309	26.7364523838	33.6838328233	33.0937606204	1.86708040773	1.0	1.0	0.0070968691258
30	0.00131817254384	70.3669015732	2.88036	1.23893	100.0	0.987546524347	93.3725361153	75.2732074485	81.6819711887	16.1809347419	22.517705133	31.9839203242	29.9060843632	1.82980231296	1.0	1.0	0.00497211367889
31	0.00121947877802	78.8439203566	2.88036	1.23893	100.0	1.01704574478	97.7982791112	83.2759547703	75.1151010071	18.766717911	29.3267353052	34.9276207248	35.1308284647	1.85994876051	1.0	1.0	0.00427970454443
32	0.00120999522141	78.1325051981	2.88036	1.23893	100.0	1.01266868002	96.6300050973	84.6448890513	85.9629041734	18.5255722749	29.2492360296	35.5554620862	32.6857178632	1.87676148546	1.0	1.0	0.00440525193666
33	0.0012000355271	71.7523460157	2.88036	1.23893	100.0	1.01493967382	94.4866784537	78.0130073208	73.8264409898	16.6032060011	25.2254915754	33.4673257528	30.952497849	1.85706361747	1.0	1.0	0.00805561022403
34	0.00117691911054	69.0834102858	2.88036	1.23893	100.0	0.997340362342	97.8323032741	76.6213723006	69.0086385825	16.9768818082	22.9875412282	30.0612537848	29.5717294708	1.77709708726	1.0	1.0	0.000676285856654
35	0.00113906879105	75.9783606776	2.88036	1.23893	100.0	1.01339247496	97.2180417549	80.993132267	82.4983415871	17.6560523831	25.833613253	35.9186213074	33.4651997692	1.81483247801	1.0	1.0	0.00356432884894
36	0.00113896580934	70.3508815835	2.88036	1.23893	100.0	1.02527425966	98.6034570245	76.818121847	70.0999354707	16.3856771274	23.1074685534	31.4736974201	30.3604775334	1.79600981312	1.0	1.0	0.00485881690806
37	0.00112290237151	69.0055158245	2.88036	1.23893	100.0	1.02258117508	96.7055485346	75.3796891691	75.4908553121	16.9187425118	23.2513768566	32.3877035694	30.4275038819	1.76722317401	1.0	1.0	0.000436106990517
38	0.00109121677795	75.3474465016	2.88036	1.23893	100.0	1.01571182452	97.9357318317	80.3525938247	83.1374720658	17.5846927176	25.4815613241	34.6691334874	31.4969481144	1.79207073108	1.0	1.0	0.000163591657767
39	0.00108334641221	73.5375505148	2.88036	1.23893	100.0	1.01812584555	99.2509394556	78.4137301677	79.2470319854	17.077477923	24.2835625937	34.6753425788	31.9097810456	1.78942939842	1.0	1.0	0.0022007197895
40	0.00107578863341	67.0188011838	2.88036	1.23893	100.0	1.01369643969	99.419512443	73.2231802048	78.1434153548	15.2754870678	19.9309538712	31.3663204038	27.3885417012	1.73498879355	1.0	1.0	0.000328879524653
41	0.0010674858841	71.5262019897	2.88036	1.23893	100.0	1.023405596	98.1260404348	78.3734340131	78.0235914425	16.5981445981	23.2996236027	32.6736585852	30.3731118716	1.75944467357	1.0	1.0	0.00029702399217
42	0.00106230152179	67.0368999561	2.88036	1.23893	100.0	1.01603091007	97.6905138883	72.2180242008	77.0407640737	15.658286965	21.1552672241	31.9292935661	27.8153149832	1.77403707504	1.0	1.0	0.000490684480983
43	0.00106043862053	70.5042076374	2.88036	1.23893	100.0	1.02353351631	99.4340313224	76.6652489125	73.8811293959	16.2984284317	22.7766306608	32.2505084391	31.1811042571	1.78286217149	1.0	1.0	0.000170504900915
44	0.00105227312324	64.7594998628	2.88036	1.23893	100.0	1.02498615487	97.6274300535	70.9028369042	73.6241384026	14.86214048	19.3440341129	29.117842326	26.1681182779	1.73618331413	1.0	1.0	0.000270052826438
45	0.00104965957504	65.4916401746	2.88036	1.23893	100.0	1.01755276239	98.3290206548	71.8508116288	70.9266980751	15.0698398912	19.5849849699	29.2778844575	27.511600739	1.7386120671	1.0	1.0	0.000319622836112
46	0.00104481796295	62.5622305264	2.88036	1.23893	100.0	1.01861341833	99.1753822586	67.943893343	69.0120691612	14.6028610801	18.3654432063	29.4682864952	26.8528588081	1.75676460215	1.0	1.0	0.000661646078938
47	0.00104229085672	59.3979710531	2.88036	1.23893	100.0	1.01930775519	97.1259828668	65.0358841898	61.6369126195	13.9595040915	17.0540775575	26.631520652	25.7212700762	1.74084047973	1.0	1.0	0.000217586582685
48	0.00104203447861	61.915591831	2.88036	1.23893	100.0	1.02086412737	97.5493387541	67.7308762594	64.9755129249	14.5549860825	18.5911186756	28.7293547489	27.1522939801	1.75586407444	1.0	1.0	0.000325102254264
49	0.00103933941635	60.1323598476	2.88036	1.23893	100.0	1.01896794104	96.1767110316	65.6059580874	64.2124033181	14.2095313638	17.639334749	27.400889373	25.5073290826	1.74436952445	1.0	1.0	0.000395693471788
50	0.00103681089968	59.5172578812	2.88036	1.23893	100.0	1.02132604262	95.9500447681	64.7688772012	63.1942293388	13.9260727167	17.2762218219	27.4662912218	25.4861888899	1.73985194343	1.0	1.0	6.74406660838e-05
51	0.00103681089966	59.5172578912	2.88036	1.23893	100.0	1.02132604262	95.9500447681	64.7688772012	63.1942293388	13.9260727167	17.2762218219	27.4662912218	25.4861888899	1.73985194343	1.0	1.0	6.74406660838e-05
52	0.0010368108755	59.5172578812	2.88036	1.23893001	100.0	1.02132604262	95.9500447681	64.7688772012	63.1942293388	13.9260727167	17.2762218219	27.4662912218	25.4861888899	1.73985194343	1.0	1.0	6.74406660838e-05
53	0.00103603653382	59.5172593044	2.88036	1.23893	100.0	1.02185130791	95.9500403398	64.7688826667	63.1942309429	13.9261073141	17.2761819748	27.4662914951	25.4861921823	1.74044302688	1.0	1.0	1e-06
54	0.00103603651014	59.5172593044	2.88036	1.23893001	100.0	1.02185130791	95.9500403398	64.7688826667	63.1942309429	13.9261073141	17.2761819748	27.4662914951	25.4861921823	1.74044302688	1.0	1.0	1e-06
55	0.00103602012461	59.5172592192	2.88036	1.23893	100.0	1.0219517674	95.9500391079	64.7688838997	63.194231803	13.9261174339	17.2761707262	27.4662911286	25.4861942434	1.7405992331	1.0	1.0	1e-06
56	0.00103602010103	59.5172592192	2.88036	1.23893001	100.0	1.0219517674	95.9500391079	64.7688838997	63.194231803	13.9261174339	17.2761707262	27.4662911286	25.4861942434	1.7405992331	1.0	1.0	1e-06
57	0.00103601348359	59.5172586733	2.88036	1.23893	100.0	1.02195191678	95.950038492	64.768884206	63.1942326772	13.9261230052	17.2761649178	27.4662904635	25.4861965005	1.74066899926	1.0	1.0	1e-06
58	0.00103601346003	59.5172586733	2.88036	1.23893001	100.0	1.02195191678	95.950038492	64.768884206	63.1942326772	13.9261230052	17.2761649178	27.4662904635	25.4861965005	1.74066899926	1.0	1.0	1e-06
59	0.00103598115617	59.5172544185	2.88036	1.23893	100.0	1.02184408308	95.9500350011	64.7688852302	63.1942386397	13.9261557937	17.2761316012	27.4662856087	25.4862120911	1.74104379058	1.0	1.0	1e-06
60	0.00103598113267	59.5172544185	2.88036	1.23893001	100.0	1.02184408308	95.9500350011	64.7688852302	63.1942386397	13.9261557937	17.2761316012	27.4662856087	25.4862120911	1.74104379058	1.0	1.0	1e-06
61	0.00103595612363	59.5172493551	2.88036	1.23893	100.0	1.02164290365	95.9500318375	64.7688854203	63.1942450688	13.9261868025	17.2761010494	27.466280117	25.4862290856	1.74135977058	1.0	1.0	1e-06
62	0.00103595610012	59.5172493551	2.88036	1.23893001	100.0	1.02164290365	95.9500318375	64.7688854203	63.1942450688	13.9261868025	17.2761010494	27.466280117	25.4862290856	1.74135977058	1.0	1.0	1e-06
63	0.00103594052687	59.5172442523	2.88036	1.23893	100.0	1.02140687855	95.9500295593	64.768884678	63.1942508555	13.9262108264	17.2760787859	27.4662749728	25.4862446248	1.74155129948	1.0	1.0	1e-06
64	0.00103594050329	59.5172442523	2.88036	1.23893001	100.0	1.02140687855	95.9500295593	64.768884678	63.1942508555	13.9262108264	17.2760787859	27.4662749728	25.4862446248	1.74155129948	1.0	1.0	1e-06
65	0.00103593780871	59.5172389576	2.88036	1.23893	100.0	1.02134104645	95.9500284399	64.7688827044	63.1942553791	13.926226752	17.276068483	27.4662710225	25.4862575426	1.74152660951	1.0	1.0	1e-06
66	0.00103593778509	59.5172389576	2.88036	1.23893001	100.0	1.02134104645	95.9500284399	64.7688827044	63.1942553791	13.926226752	17.276068483	27.4662710225	25.4862575426	1.74152660951	1.0	1.0	1e-06
67	0.00103593752626	59.5172363893	2.88036	1.23893	100.0	1.02133586013	95.9500279606	64.7688816916	63.194257456	13.9262340847	17.2760642281	27.4662692435	25.4862635638	1.74149935681	1.0	1.0	1e-06
68	0.00103593750263	59.5172363893	2.88036	1.23893001	100.0	1.02133586013	95.9500279606	64.7688816916	63.194257456	13.9262340847	17.2760642281	27.4662692435	25.4862635638	1.74149935681	1.0	1.0	1e-06
