# Supplementary material for: Digital logic circuits in yeast with CRISPR-dCas9 NOR gates
Source: Nat Commun. 2017 May 25;8:15459. doi: 10.1038/ncomms15459 (PMC5458518; doi:10.1038/ncomms15459)
Supplement: Supplementary Software 1 — R cytometry data processing scripts and mathematical modeling scripts [file ncomms15459-s3.zip › Supplementary Software 1/FittingScripts/Results/Output/FittingScript_DoseExp1_20160330.py_solution_2016-04-02-01-41-46_1459586506981830.csv]

	score	Vmax	Km	nu	u	vmax	vmax	vmax	vmax	k	k	k	k	n	b	B	leak
	0	0	0	0	0	0	1	2	3	0	1	2	3	0	0	0	0
0	0.743809021665	84.8319014231	2.88036	1.23893	100.0	0.964236426509	90.7064891978	99.0090966882	50.535342584	67.0575122695	12.8632260984	95.9807253908	17.2527566533	2.1376671731	1.0	1.0	0.528305143717
1	0.484449555442	75.2383611913	2.88036	1.23893	100.0	1.08198154586	79.20055936	86.9474243148	89.9364842818	8.32678640768	30.4892538569	9.98339701703	88.7234084553	2.30626955504	1.0	1.0	0.749960463818
2	0.0914357968213	52.0438045576	2.88036	1.23893	100.0	0.930772823751	84.2995900453	46.0267312629	50.4420606737	5.42409080554	44.6387084656	54.8223917179	19.0048417419	1.91939183882	1.0	1.0	0.382822178317
3	0.0514267856863	75.9950250931	2.88036	1.23893	100.0	0.931896947589	52.0718766387	52.6758116539	98.4518486507	36.0380750401	60.1729740372	34.699681381	55.3791688617	2.19757267208	1.0	1.0	0.0799995976173
4	0.042925902117	74.0845827161	2.88036	1.23893	100.0	0.929635112623	62.5577191513	55.2128352451	66.8817653244	17.3940003627	38.4452971651	20.1157215987	33.5024062953	1.30483825896	1.0	1.0	0.0732616840709
5	0.0340911376401	58.5987610116	2.88036	1.23893	100.0	1.04598318446	85.4354730677	97.6876446274	79.029744246	19.1914312531	42.1891153766	61.8568460718	56.1029499464	1.65406543294	1.0	1.0	0.0281117102954
6	0.0289159312158	74.0845827161	2.88036	1.23893	100.0	1.02785221474	66.4190213765	55.2128352451	19.1347452896	17.3940003627	26.4154132527	20.1157215987	33.5024062953	2.07736115666	1.0	1.0	0.135923935444
7	0.0137518943649	45.3026444537	2.88036	1.23893	100.0	0.99144231617	76.1311688585	50.0634712206	51.9578578826	6.78676165955	14.3908658109	34.6056266848	37.6590122604	2.45037055233	1.0	1.0	0.00466120589395
8	0.0136424199816	66.1049490954	2.88036	1.23893	100.0	0.969698286173	69.1497227991	86.2020972439	72.0535175978	13.7026707924	34.4847105829	59.2025551198	64.8247053415	2.42358953028	1.0	1.0	0.0480835107116
9	0.0125104395164	78.1440752279	2.88036	1.23893	100.0	0.952883396062	77.9637849496	91.5343318941	34.5924927904	32.5403126862	55.9814553583	30.6986531866	76.9282952596	2.33265296435	1.0	1.0	0.0310225594455
10	0.0103377139039	76.5592450069	2.88036	1.23893	100.0	0.951385825839	98.7183929627	98.8495392091	29.2872479933	30.5691287815	46.4780236758	18.2953343026	68.342789868	2.3975900593	1.0	1.0	0.0230913049435
11	0.00925558880771	78.0545967222	2.88036	1.23893	100.0	1.04286289725	89.5569187414	80.2273167614	35.6220461709	24.4076783069	42.0021934408	38.1554795075	88.2096232142	2.057432318	1.0	1.0	0.00524126821666
12	0.0036511127563	66.5628849902	2.88036	1.23893	100.0	0.96214702008	92.6952063367	77.8286857105	54.3783597963	17.3499276313	19.3737718362	23.1204821903	38.0855007921	1.69848610202	1.0	1.0	0.0272704976844
13	0.00364390446624	70.4358745693	2.88036	1.23893	100.0	0.975373907082	89.3762639667	91.1336211176	47.6746994503	15.987690368	22.5534487359	22.553079183	45.4575523074	1.97509928774	1.0	1.0	0.030842828153
14	0.00318597694024	70.355115848	2.88036	1.23893	100.0	0.974861257852	97.5319943874	99.6087120374	51.5697287252	14.0736456288	17.9593895759	16.4316367331	34.8325854718	1.94950747346	1.0	1.0	0.0470314608561
15	0.00287353600465	81.4800214414	2.88036	1.23893	100.0	0.954954858433	94.6261905559	83.4007345372	88.1244532285	16.5400311431	27.1694238354	41.6269784111	39.7134050586	2.19739489046	1.0	1.0	0.0399512154231
16	0.00279173627565	69.7614913797	2.88036	1.23893	100.0	0.988605022826	96.4199247513	67.5674826121	86.2117485263	15.8831542519	25.1794904858	52.2572796084	31.6310562912	2.12232757863	1.0	1.0	0.00801900666378
17	0.00257548483769	72.5259810951	2.88036	1.23893	100.0	1.00815426941	94.3928771113	74.3253068298	90.49537397	21.2462038818	30.4281105241	27.1764935956	26.7346629898	1.96255300173	1.0	1.0	0.00179977961849
18	0.00239016024626	69.209102446	2.88036	1.23893	100.0	0.962017183297	82.2043635688	84.789223802	77.3081898144	16.1034470591	27.2351643661	32.2425234147	29.3291496041	1.88602756009	1.0	1.0	0.00402421893159
19	0.00201986370206	72.8283128302	2.88036	1.23893	100.0	1.00274019419	93.0752116731	83.2720608341	76.9799162808	17.6682045602	28.1104479626	27.1667391429	30.9582654505	1.91550297839	1.0	1.0	0.00347174691838
20	0.00185997639512	76.9084810893	2.88036	1.23893	100.0	0.974354133914	96.8433733307	80.4105459204	89.5514225027	15.5189667657	22.3679095389	31.9570103923	26.2741617955	1.75963246029	1.0	1.0	0.00961681747524
21	0.00181751128959	71.5967761626	2.88036	1.23893	100.0	1.01150037457	97.9511428541	78.1103839709	91.1168280309	16.0697473872	25.4735408448	34.2666076602	24.8884582698	1.94139829043	1.0	1.0	0.0190268017514
22	0.0017186390079	71.5495824569	2.88036	1.23893	100.0	1.01207250654	92.9368786051	81.8381610962	58.8907280664	15.3029051699	23.269181875	25.0483815026	33.5515334078	1.88396221231	1.0	1.0	0.0185440348962
23	0.00169404291828	62.9277546175	2.88036	1.23893	100.0	1.00270043833	99.1690016144	67.6249815989	98.0463038291	15.62034349	18.1121326737	29.2139972753	21.6028944222	1.78133789941	1.0	1.0	0.00303753190002
24	0.00153762746118	64.5005693106	2.88036	1.23893	100.0	1.02327439511	90.7226917691	70.6088518371	91.250433412	15.4659307182	19.0920912306	27.2068477086	21.3860350185	1.69742761754	1.0	1.0	0.011177412376
25	0.00153113456819	85.2534544023	2.88036	1.23893	100.0	1.03323244809	90.5209673706	87.1667006891	81.7687891399	19.3248174336	33.4742312088	41.0581245743	38.0290132394	1.81858642878	1.0	1.0	0.000610479839551
26	0.00150386128572	72.5613619219	2.88036	1.23893	100.0	0.984760816181	95.7754111512	75.5394790922	71.2321240343	18.1536981817	25.2693083067	29.6805064221	31.6619374985	1.89353291128	1.0	1.0	0.0190289672118
27	0.00143768840623	71.3693278361	2.88036	1.23893	100.0	1.02929659433	86.3110798758	76.5422434228	75.0757542645	17.6209608045	29.2622595616	33.8635144244	29.1081590553	1.89466294777	1.0	1.0	0.00430395308003
28	0.0013934401606	65.0752613349	2.88036	1.23893	100.0	1.01891651573	92.9498847516	75.39439779	53.7151833004	15.4178270883	21.8433317622	25.2287387042	33.4646341699	1.80966835629	1.0	1.0	0.00066621277647
29	0.00137148600496	74.8229925663	2.88036	1.23893	100.0	0.996596334582	88.0382436677	81.2309525645	80.9472813564	18.2956916133	28.7439952108	34.8522802676	32.8822462835	1.90346045954	1.0	1.0	0.00814602674026
30	0.00132398144511	74.8565604328	2.88036	1.23893	100.0	1.03229629086	99.4658078407	80.1548229724	85.1100248651	16.8645524249	25.7733029114	36.454609217	31.9583459623	1.88707543436	1.0	1.0	0.0133224235098
31	0.0013037847075	78.4202776073	2.88036	1.23893	100.0	1.0180604255	89.3509706489	85.2431944969	86.9635814014	17.5852820918	29.3756511257	35.0906368921	33.7369142223	1.87552006946	1.0	1.0	0.00495283342085
32	0.0011559851718	65.5660633545	2.88036	1.23893	100.0	1.00284988158	97.5922621937	69.3576024014	58.8242423243	15.8804932051	20.7073194778	30.9157791745	34.1349080992	1.82274127943	1.0	1.0	0.000248697808975
33	0.00114838587137	68.5724114359	2.88036	1.23893	100.0	1.00111635946	96.5616609329	74.7515351455	73.6229991965	15.4044361869	20.7318372097	29.4526514953	27.8271182858	1.76294928155	1.0	1.0	0.00487450753557
34	0.00114589071635	56.65332879	2.88036	1.23893	100.0	1.00174263128	96.8110867801	60.2281869334	58.4454962141	13.7991490255	16.4798256568	27.0941953505	24.0584209364	1.78540851838	1.0	1.0	0.0006903608303
35	0.00112603112162	68.0034884162	2.88036	1.23893	100.0	1.01936275566	98.7612722965	70.6767337674	78.3258052858	16.0974680977	21.001034853	31.2646663321	27.1628818244	1.76288566242	1.0	1.0	0.00140451978618
36	0.00110182477055	63.4362647072	2.88036	1.23893	100.0	1.00491915933	94.2407137154	67.7648814154	70.0926025996	15.0078687756	19.1706176505	29.9028953127	27.1602263186	1.77731101107	1.0	1.0	0.00472748296897
37	0.00110013156044	54.9181422441	2.88036	1.23893	100.0	1.0073421011	96.5090656081	60.1226338044	60.9356614219	13.4145037409	14.8587501245	24.5031791793	22.4150746373	1.74199581462	1.0	1.0	0.00603695606646
38	0.00106451222671	60.9539034586	2.88036	1.23893	100.0	1.02021459766	97.8305676457	65.7954227013	62.5311010409	13.7904503368	17.1180344323	27.4261668824	26.365857838	1.73595763432	1.0	1.0	0.00117072723548
39	0.00106294755336	60.4974167878	2.88036	1.23893	100.0	1.01411709409	98.7612722965	65.944232813	61.2580712205	13.9584060326	17.3581364513	28.1807078943	27.1628818244	1.76288566242	1.0	1.0	0.00286343660181
40	0.00105671792953	61.5264455123	2.88036	1.23893	100.0	1.01446193956	99.0982907789	66.7683262222	63.6615353511	14.0353938043	17.3543002115	28.4776179634	27.2424526849	1.74213339636	1.0	1.0	0.000627354746959
41	0.00105289579848	65.766079616	2.88036	1.23893	100.0	1.01634884013	99.6655157018	70.9028173538	72.229814785	15.7443042282	20.1337816244	30.324247278	28.0721135842	1.75713238884	1.0	1.0	0.000640087290469
42	0.0010492868077	62.5484071699	2.88036	1.23893	100.0	1.01964403283	97.1602484359	68.1614580578	70.6014720817	14.7362290511	18.7324622098	29.3834639104	26.0694991646	1.74363757687	1.0	1.0	0.000697296276107
43	0.00104863456297	62.4136179957	2.88036	1.23893	100.0	1.0177568883	96.1980416211	67.4529074273	65.4473088899	14.5651206554	18.7770909868	28.8759109775	27.2955381154	1.77126574174	1.0	1.0	0.00207744893674
44	0.00104815484269	64.1066734639	2.88036	1.23893	100.0	1.02115128123	97.1092861776	69.8019588876	68.3298110474	15.0088475547	19.3933242394	28.940204553	27.2226508932	1.75166915526	1.0	1.0	0.00132538290303
45	0.00104808701031	61.5881871999	2.88036	1.23893	100.0	1.01674411683	98.4958495342	66.3676040837	63.511148319	14.5084760805	17.9400212946	28.5448591629	27.5592737222	1.76082374574	1.0	1.0	0.000768853645682
46	0.00104319649959	64.1783049797	2.88036	1.23893	100.0	1.01659014322	97.1006806686	69.7874747137	68.8214850437	15.1515004815	19.5853311481	29.1762973607	27.5658116908	1.75259356402	1.0	1.0	2.24643032061e-05
47	0.00104305430247	60.3808967843	2.88036	1.23893	100.0	1.01770556488	94.2201005356	65.7998200257	63.3534113237	14.3124716534	18.1495880187	28.1866687588	26.400931478	1.75260069007	1.0	1.0	0.000288966100413
48	0.00104297638462	62.2835626729	2.88036	1.23893	100.0	1.02043236268	98.9471848003	67.2075481032	64.8040421605	14.7518636846	18.6248389202	29.4110989214	27.3461243565	1.76503738688	1.0	1.0	0.000548388492359
49	0.00104257648817	60.9724950421	2.88036	1.23893	100.0	1.02048982072	98.5780312044	66.1868484848	67.762444051	14.0283463557	17.2790024384	28.3324904209	25.43128377	1.7329193568	1.0	1.0	0.000400391160555
50	0.00104110316561	58.9151744905	2.88036	1.23893	100.0	1.02433619828	94.5795784284	63.864482022	63.0548481743	13.600560401	16.983932631	27.3432648721	25.2208350014	1.73780676912	1.0	1.0	0.000153942726275
51	0.00104110314034	58.9151744905	2.88036	1.23893001	100.0	1.02433619828	94.5795784284	63.864482022	63.0548481743	13.600560401	16.983932631	27.3432648721	25.2208350014	1.73780676912	1.0	1.0	0.000153942726275
52	0.00103927804375	58.9151738907	2.88036	1.23893	100.0	1.02473242452	94.5795708443	63.8644971661	63.0548464114	13.600633924	16.9838665314	27.3432716107	25.2208284614	1.73879294025	1.0	1.0	1e-06
53	0.00103927801909	58.9151738907	2.88036	1.23893001	100.0	1.02473242452	94.5795708443	63.8644971661	63.0548464114	13.600633924	16.9838665314	27.3432716107	25.2208284614	1.73879294025	1.0	1.0	1e-06
54	0.00103918294377	58.915172638	2.88036	1.23893	100.0	1.02482667717	94.5795674628	63.8645041495	63.0548456533	13.6006689186	16.9838372166	27.3432747897	25.2208257037	1.73921434511	1.0	1.0	1e-06
55	0.00103918291928	58.915172638	2.88036	1.23893001	100.0	1.02482667717	94.5795674628	63.8645041495	63.0548456533	13.6006689186	16.9838372166	27.3432747897	25.2208257037	1.73921434511	1.0	1.0	1e-06
56	0.00103911142603	58.9151702419	2.88036	1.23893	100.0	1.02480572752	94.5795643161	63.8645109341	63.0548449875	13.600704278	16.983810112	27.3432779462	25.2208233479	1.73958417652	1.0	1.0	1e-06
57	0.00103911140164	58.9151702419	2.88036	1.23893001	100.0	1.02480572752	94.5795643161	63.8645109341	63.0548449875	13.600704278	16.983810112	27.3432779462	25.2208233479	1.73958417652	1.0	1.0	1e-06
58	0.00103897379556	58.91516372	2.88036	1.23893	100.0	1.02459929428	94.5795583819	63.8645241749	63.0548437964	13.6007755175	16.9837593167	27.3432842296	25.2208192635	1.74024317731	1.0	1.0	1e-06
59	0.00103897377127	58.91516372	2.88036	1.23893001	100.0	1.02459929428	94.5795583819	63.8645241749	63.0548437964	13.6007755175	16.9837593167	27.3432842296	25.2208192635	1.74024317731	1.0	1.0	1e-06
60	0.00103877391842	58.9151513147	2.88036	1.23893	100.0	1.02406881212	94.5795498602	63.8645438255	63.0548421831	13.60088474	16.9836869347	27.343293768	25.2208139747	1.74112695476	1.0	1.0	1e-06
61	0.00103877389412	58.9151513147	2.88036	1.23893001	100.0	1.02406881212	94.5795498602	63.8645438255	63.0548421831	13.60088474	16.9836869347	27.343293768	25.2208139747	1.74112695476	1.0	1.0	1e-06
62	0.00103860476596	58.9151367851	2.88036	1.23893	100.0	1.02336243017	94.5795428005	63.8645608703	63.0548409815	13.6009849407	16.9836279826	27.3433024335	25.2208105023	1.74175843184	1.0	1.0	1e-06
63	0.00103860474148	58.9151367851	2.88036	1.23893001	100.0	1.02336243017	94.5795428005	63.8645608703	63.0548409815	13.6009849407	16.9836279826	27.3433024335	25.2208105023	1.74175843184	1.0	1.0	1e-06
64	0.00103854797006	58.9151226337	2.88036	1.23893	100.0	1.02301759677	94.5795399333	63.8645683359	63.0548407456	13.6010447327	16.9836077098	27.3433077639	25.2208116261	1.74172001669	1.0	1.0	1e-06
65	0.00103854794539	58.9151226337	2.88036	1.23893001	100.0	1.02301759677	94.5795399333	63.8645683359	63.0548407456	13.6010447327	16.9836077098	27.3433077639	25.2208116261	1.74172001669	1.0	1.0	1e-06
66	0.00103854309495	58.9151165055	2.88036	1.23893	100.0	1.02299719602	94.5795392727	63.8645700865	63.0548407768	13.6010651878	16.9836046003	27.3433096791	25.2208128945	1.74159180226	1.0	1.0	1e-06
67	0.00103854307023	58.9151165055	2.88036	1.23893001	100.0	1.02299719602	94.5795392727	63.8645700865	63.0548407768	13.6010651878	16.9836046003	27.3433096791	25.2208128945	1.74159180226	1.0	1.0	1e-06
68	0.00103854233178	58.9151132985	2.88036	1.23893	100.0	1.02300836848	94.5795387669	63.8645712959	63.0548407549	13.601077421	16.9836016186	27.3433108312	25.2208134368	1.74154320874	1.0	1.0	1e-06
69	0.00103854230705	58.9151132985	2.88036	1.23893001	100.0	1.02300836848	94.5795387669	63.8645712959	63.0548407549	13.601077421	16.9836016186	27.3433108312	25.2208134368	1.74154320874	1.0	1.0	1e-06
