# Supplementary material for: Digital logic circuits in yeast with CRISPR-dCas9 NOR gates
Source: Nat Commun. 2017 May 25;8:15459. doi: 10.1038/ncomms15459 (PMC5458518; doi:10.1038/ncomms15459)
Supplement: Supplementary Software 1 — R cytometry data processing scripts and mathematical modeling scripts [file ncomms15459-s3.zip › Supplementary Software 1/FittingScripts/Results/Output/FittingScript_DoseExp1_20160330.py_solution_2016-04-02-03-49-26_1459594166877957.csv]

	score	Vmax	Km	nu	u	vmax	vmax	vmax	vmax	k	k	k	k	n	b	B	leak
	0	0	0	0	0	0	1	2	3	0	1	2	3	0	0	0	0
0	0.436509996405	50.3629078321	2.88036	1.23893	100.0	1.03525025065	21.1000310776	45.7892595019	66.5662114535	7.17494847798	89.0025078774	15.409632674	91.3136907898	1.68124000834	1.0	1.0	0.70347465228
1	0.260139013151	67.2519947971	2.88036	1.23893	100.0	1.03935800846	68.4179046501	25.1672205297	0.640800024205	63.4085779391	56.9980713573	15.7904302729	87.8332982842	0.519821002622	1.0	1.0	0.156295801958
2	0.0547386494518	80.7730582775	2.88036	1.23893	100.0	0.950455311564	95.2595223908	68.3005103647	67.7334681693	15.81665681	33.5564246287	10.5848341925	69.6530159863	1.71388608416	1.0	1.0	0.146443944549
3	0.0470565543586	76.8466227416	2.88036	1.23893	100.0	0.966064228423	91.6629781394	63.9514019165	99.3024874353	42.8129933342	50.2555394021	99.5939766108	49.9701018745	1.85250096152	1.0	1.0	0.0290077689238
4	0.0336201911529	95.3246319316	2.88036	1.23893	100.0	0.910489419424	83.6985381935	68.9464788611	39.7756927284	23.76946492	53.2449893146	89.5847335388	41.1498783209	2.38613942582	1.0	1.0	0.0679425300292
5	0.0189402544513	67.4789191105	2.88036	1.23893	100.0	1.08351527585	58.2367822778	63.4062969965	26.2038457542	7.54540154949	22.6588804614	21.5543616862	45.2842076464	1.91349700451	1.0	1.0	0.0233400139743
6	0.017698502078	74.9299069694	2.88036	1.23893	100.0	0.972014398848	58.582270204	72.6354630353	15.4146996424	16.3873973509	28.4321909433	12.2689050015	88.2887396531	1.60533817707	1.0	1.0	0.0228430940329
7	0.0172837075415	66.5845837711	2.88036	1.23893	100.0	0.966545399886	29.8353279472	70.7171048122	59.9857226533	10.230876712	34.5500819254	46.20292795	49.4754915125	1.90749037024	1.0	1.0	0.0419489576283
8	0.0148761922299	53.0442879914	2.88036	1.23893	100.0	1.08964290797	86.1237611008	47.5310165091	60.1867023632	24.0791669549	23.3081121218	13.8741054116	12.6009073515	1.80696205073	1.0	1.0	0.00535256970052
9	0.012636898482	65.4712526281	2.88036	1.23893	100.0	1.01876365965	79.0061842322	47.5310165091	60.1867023632	18.1142359922	19.6998235127	14.8373254759	20.4962576993	2.23861509937	1.0	1.0	0.0671690405897
10	0.0107205374755	71.251323624	2.88036	1.23893	100.0	1.02304968409	80.588842401	73.0603243315	60.3975377781	24.4301746708	39.7179958127	47.5980572807	76.6152812692	2.04912502034	1.0	1.0	0.0143221812945
11	0.00969904106467	89.2698704805	2.88036	1.23893	100.0	0.986334759289	54.4042590556	78.105980046	33.666565731	16.5868243967	48.6602820734	31.7064517419	49.8817241477	2.09797072324	1.0	1.0	0.00284159957542
12	0.00814101081444	73.7230884082	2.88036	1.23893	100.0	0.935953984695	62.9436186881	68.220532004	79.106345964	16.9982375663	42.3174684737	50.5886699171	23.0488995526	2.41310261643	1.0	1.0	0.00490882304629
13	0.00813965791752	93.5843416738	2.88036	1.23893	100.0	1.01332056431	57.2041867609	91.8153224572	66.9561261388	14.2357857244	51.6693300739	47.3927723051	29.163070151	2.31830002939	1.0	1.0	0.0077749424667
14	0.00545926750655	91.2971300011	2.88036	1.23893	100.0	1.00054880916	96.4552374138	99.3202978832	78.8635851689	26.7538099671	53.4913673254	40.6454027408	58.7995248817	2.30804367419	1.0	1.0	0.0136068413727
15	0.00450500413756	94.8151272433	2.88036	1.23893	100.0	0.986125781146	70.7698602212	84.7791834951	75.0190198811	20.5942999475	43.4023973883	41.17646571	52.5569576105	1.94099235127	1.0	1.0	0.0155516794494
16	0.00440761181372	91.3689260358	2.88036	1.23893	100.0	0.941557258595	76.7583349006	87.0025216029	81.0457417406	23.6944483325	47.757316418	34.0815715908	49.6849921764	2.30837789755	1.0	1.0	0.0255103408681
17	0.00365264472871	93.8908589804	2.88036	1.23893	100.0	0.986888727444	80.3317769731	96.0258035796	81.5772500049	14.1072844536	33.5396256726	46.0087158995	46.4827258941	2.17140660391	1.0	1.0	0.0515924434671
18	0.00359774801953	89.4425774538	2.88036	1.23893	100.0	0.955544016007	99.4889223501	85.3247480812	88.6141373179	16.2492925005	27.1256751235	35.4394654517	30.7164512672	2.354887592	1.0	1.0	0.0707217902041
19	0.00333081074119	89.4425774538	2.88036	1.23893	100.0	0.955544016007	99.4889223501	85.3247480812	95.2669256736	16.2492925005	27.1256751235	35.4394654517	30.7164512672	2.354887592	1.0	1.0	0.0707217902041
20	0.00302567994661	82.5417111843	2.88036	1.23893	100.0	0.987968032094	96.9729277066	87.142227267	76.7160100672	16.9103651608	28.8152097748	31.1110561125	37.0100200161	2.18352887448	1.0	1.0	0.0679670976924
21	0.00257032956643	88.2345776731	2.88036	1.23893	100.0	0.928334915541	98.6399677324	99.6514864656	61.6799675968	18.445273642	26.8870779901	25.103000286	45.2812502557	2.05557942405	1.0	1.0	0.0608725509967
22	0.00237180862058	86.5251833818	2.88036	1.23893	100.0	0.966252767008	76.1702228466	88.2150163212	80.3163487771	19.2243076986	36.3110049934	30.1557116164	31.7492500756	2.00445222723	1.0	1.0	0.0311872498108
23	0.00232566851322	84.124790966	2.88036	1.23893	100.0	0.980416289813	99.665166131	92.1601525483	94.0274475572	18.6985434403	28.4171431942	35.5320296745	32.4379754437	1.8302666607	1.0	1.0	0.036200647045
24	0.00214699285489	85.5746941221	2.88036	1.23893	100.0	0.996190076676	89.4479625211	88.4992958245	95.831763721	16.2530888116	25.7163527681	35.9929928658	36.9624933356	1.83512647013	1.0	1.0	0.0227586793511
25	0.00209145947471	91.2613350802	2.88036	1.23893	100.0	1.04041068763	99.0889331045	92.5887327893	69.996061277	17.2058644589	29.6340869618	37.9601647056	45.7846226752	1.84808533677	1.0	1.0	0.011139999028
26	0.0020303231466	82.7418298101	2.88036	1.23893	100.0	0.963552306784	86.5428869308	86.7034684934	71.9633382041	18.1345968682	31.037585187	33.6329011912	33.1364809647	1.91239015751	1.0	1.0	0.0184753489621
27	0.00202214426039	84.6325276485	2.88036	1.23893	100.0	0.98531455094	88.4979704846	85.6751319825	80.4516375522	18.8480943747	34.377593381	44.2304649566	49.2332296276	2.18634716819	1.0	1.0	0.0334548434385
28	0.0018758845099	80.3579853178	2.88036	1.23893	100.0	0.949580149166	88.0185713805	84.069266357	70.7420491277	19.8630722344	33.222333253	35.2382618777	42.5164780149	2.07363404037	1.0	1.0	0.0291776964953
29	0.00164278114585	73.5745642684	2.88036	1.23893	100.0	0.963814740919	92.567711614	77.3493200518	69.0766425386	16.8870293525	24.1693318296	34.0458017393	37.9178854614	1.95081703145	1.0	1.0	0.0185054646752
30	0.00152817943817	78.1320453211	2.88036	1.23893	100.0	1.00900939392	89.5588667443	85.0809382075	96.618969281	16.464565973	27.7676658682	40.0697412603	29.9328220392	1.8258638876	1.0	1.0	0.00590249212687
31	0.00135982333054	71.554445367	2.88036	1.23893	100.0	1.01273877189	87.0590567427	76.9536007159	64.6053504024	16.4037869522	25.9402654974	28.7018060895	31.8543472371	1.86284260585	1.0	1.0	0.00262431586243
32	0.001263655032	75.2927298018	2.88036	1.23893	100.0	0.990753891798	99.9454420639	83.3760314946	71.8022404258	18.2702826584	25.7165368838	31.8424659855	34.4228120773	1.82298863424	1.0	1.0	0.00219904392184
33	0.00121966968922	65.9878248617	2.88036	1.23893	100.0	1.02920537422	89.8137251524	70.0761341902	69.8522042846	15.2918723965	22.514069235	32.269445274	27.441012283	1.83005837803	1.0	1.0	0.00615747876198
34	0.00116246045711	72.9706924654	2.88036	1.23893	100.0	1.02086213689	95.9192430112	78.6730195713	86.3570691472	17.4925571545	25.4173824637	35.5296862341	30.7746111027	1.82189868142	1.0	1.0	0.00276275815568
35	0.00116173577548	73.1948653817	2.88036	1.23893	100.0	1.02651426152	98.2261315034	78.9524663778	89.9285753986	17.7748470831	25.0785592463	33.1753678495	29.3712415478	1.77965189612	1.0	1.0	0.00130274511175
36	0.00115153497795	60.0928288072	2.88036	1.23893	100.0	1.01302244952	99.6199913998	64.5065572084	64.7541352161	14.3272947525	17.7246027599	27.2426915985	25.5092829579	1.81768072216	1.0	1.0	0.00689893354322
37	0.00112824191923	58.4887174893	2.88036	1.23893	100.0	1.01352524409	96.4460962978	64.973027678	59.1046864186	13.8416309204	16.4322425478	24.6193562323	24.1562211711	1.74163632967	1.0	1.0	0.00422529154949
38	0.00111773113797	62.616944284	2.88036	1.23893	100.0	0.999403979957	95.8335701702	67.5281100035	58.9076508706	15.0800817995	19.1688972619	28.0059897203	29.3633467075	1.80622697119	1.0	1.0	0.00454402796877
39	0.00111346924277	63.2970215815	2.88036	1.23893	100.0	1.0278389772	96.4011796784	67.7577150376	67.7636392163	14.5273174489	19.4880360664	29.4119162689	26.7396441418	1.79741995768	1.0	1.0	0.0038907437404
40	0.00110684251596	71.8713121197	2.88036	1.23893	100.0	1.01687248165	95.2482688732	77.5482448548	85.576702717	16.8491129415	24.6394151357	34.9654610603	29.8495030862	1.78951841408	1.0	1.0	0.00054924873962
41	0.00109126893041	66.4662741282	2.88036	1.23893	100.0	1.0162279973	97.6875984262	71.9237003534	72.8732764357	15.2392883431	20.5906312885	30.5446514394	28.5686592793	1.7692481837	1.0	1.0	0.000411077776268
42	0.00108988518557	58.3320876871	2.88036	1.23893	100.0	1.0172728401	96.2180728658	65.0814351131	60.657899029	13.1737664827	15.6679182741	25.5589341769	25.759520288	1.70967371516	1.0	1.0	0.000721190292466
43	0.00107884077172	69.2477264461	2.88036	1.23893	100.0	1.01991544679	96.4710615205	74.1485910389	74.4967449025	16.0230061467	22.136685915	33.0530442622	31.3618619323	1.78069268355	1.0	1.0	7.67562842293e-05
44	0.00107435431195	60.8470049988	2.88036	1.23893	100.0	1.01778634897	94.7858222259	64.3121255975	64.998836891	14.3907602359	17.7639056851	28.3925870509	26.5695075849	1.75199662156	1.0	1.0	6.37454060718e-05
45	0.00106946585826	54.3368468684	2.88036	1.23893	100.0	1.01304856517	93.6864721894	60.3754603363	60.2636250036	12.7537901454	14.8648432504	25.281188781	23.4749419878	1.73651758401	1.0	1.0	0.00279566697121
46	0.00106295641836	67.9451855435	2.88036	1.23893	100.0	1.02040319933	96.4289592957	72.4798212502	76.5693344821	16.1263240401	22.1308598392	32.308583166	28.3778158059	1.78525948957	1.0	1.0	0.000728889740228
47	0.00106083146132	60.1420215326	2.88036	1.23893	100.0	1.01490202725	92.8764211007	65.9402447047	68.7451132102	14.264873741	17.791752574	26.5074704475	23.8438624114	1.73191984811	1.0	1.0	0.00147226746427
48	0.00105614330479	56.5487461666	2.88036	1.23893	100.0	1.01697784061	96.4254613396	60.8464856143	58.4478163209	13.278048213	15.4606643118	26.354493675	24.9863797489	1.73843922592	1.0	1.0	0.0024269111372
49	0.00105141795081	56.9966241306	2.88036	1.23893	100.0	1.02600316492	96.4883818101	61.6454561022	62.7105180501	13.3981512569	15.9874595558	26.4575010436	23.927934902	1.74077803902	1.0	1.0	0.00130760654064
50	0.00104926719073	57.5782212769	2.88036	1.23893	100.0	1.01969077933	94.7050321319	63.8315189245	59.1852879145	13.5191029532	16.5558386861	25.7098109574	25.384816407	1.74018926073	1.0	1.0	0.000415937755381
51	0.00104698442123	56.1118284932	2.88036	1.23893	100.0	1.01981060318	99.1186080882	61.4588885373	60.0211306477	13.1797104269	15.1921740337	25.8478089374	24.3566397171	1.73464564763	1.0	1.0	0.000452525202589
52	0.00104321157856	56.3985436672	2.88036	1.23893	100.0	1.01813527457	98.6792792274	61.5239291882	61.569651374	13.1559147737	15.1106668615	26.2531958541	23.7313529947	1.7193223081	1.0	1.0	0.000617368918028
53	0.00104218720939	64.2959103095	2.88036	1.23893	100.0	1.02019105491	99.4708438619	70.0138284776	68.8314310611	15.3196092597	19.6793013584	29.8217458493	28.0050500939	1.76547831015	1.0	1.0	0.000129390489935
54	0.00104108392549	59.2775789471	2.88036	1.23893	100.0	1.02107387567	98.2498890132	64.9852965083	62.6967526189	13.7981491809	16.7110513991	27.0445643781	25.4182432886	1.73449101822	1.0	1.0	0.00100531468292
55	0.00104078561758	57.7398267941	2.88036	1.23893	100.0	1.01921878269	96.4354765513	63.1769141296	62.3125192004	13.482870334	16.2398370142	26.5469427741	24.5243686557	1.73711982145	1.0	1.0	0.00111525823993
56	0.00104073664324	59.5337719658	2.88036	1.23893	100.0	1.02099506223	97.7951925796	65.0553784232	62.7946182435	13.8026043335	16.8564693519	27.5604872634	26.1791598239	1.73942286924	1.0	1.0	0.000722094486016
57	0.00104060293609	59.6610104058	2.88036	1.23893	100.0	1.02302422191	99.4027656258	65.147934028	64.3101440083	13.8709143487	16.7402378231	27.7672663102	25.4331827965	1.73301424477	1.0	1.0	0.000349265151154
58	0.00104059903626	58.3266282118	2.88036	1.23893	100.0	1.01736328288	98.8924119096	63.3347104683	61.2103299933	13.9005523954	16.5290108932	27.0989531171	25.6545584344	1.74699408867	1.0	1.0	0.000346773306349
59	0.0010405990362	58.3266282218	2.88036	1.23893	100.0	1.01736328288	98.8924119096	63.3347104683	61.2103299933	13.9005523954	16.5290108932	27.0989531171	25.6545584344	1.74699408867	1.0	1.0	0.000346773306349
60	0.00104059901454	58.3266282118	2.88036	1.23893001	100.0	1.01736328288	98.8924119096	63.3347104683	61.2103299933	13.9005523954	16.5290108932	27.0989531171	25.6545584344	1.74699408867	1.0	1.0	0.000346773306349
61	0.00103972625432	58.3266342757	2.88036	1.23893	100.0	1.01810657531	98.8924072806	63.3347183112	61.210327004	13.9005658859	16.5289793196	27.0989646171	25.6545511477	1.74713043648	1.0	1.0	1e-06
62	0.0010397262333	58.3266342757	2.88036	1.23893001	100.0	1.01810657531	98.8924072806	63.3347183112	61.210327004	13.9005658859	16.5289793196	27.0989646171	25.6545511477	1.74713043648	1.0	1.0	1e-06
63	0.00103967078122	58.326633762	2.88036	1.23893	100.0	1.01803742124	98.8924076602	63.3347176352	61.2103270231	13.9005622604	16.5289836976	27.0989648038	25.6545514221	1.74703735665	1.0	1.0	1e-06
64	0.00103967078122	58.326633772	2.88036	1.23893	100.0	1.01803742124	98.8924076602	63.3347176352	61.2103270231	13.9005622604	16.5289836976	27.0989648038	25.6545514221	1.74703735665	1.0	1.0	1e-06
65	0.00103967076014	58.326633762	2.88036	1.23893001	100.0	1.01803742124	98.8924076602	63.3347176352	61.2103270231	13.9005622604	16.5289836976	27.0989648038	25.6545514221	1.74703735665	1.0	1.0	1e-06
66	0.00103941297224	58.3266320703	2.88036	1.23893	100.0	1.01780954696	98.892408744	63.3347155384	61.2103258059	13.9005380697	16.5290063066	27.0989717228	25.6545504033	1.74630893648	1.0	1.0	1e-06
67	0.00103941297222	58.3266320803	2.88036	1.23893	100.0	1.01780954696	98.892408744	63.3347155384	61.2103258059	13.9005380697	16.5290063066	27.0989717228	25.6545504033	1.74630893648	1.0	1.0	1e-06
68	0.00103941295083	58.3266320703	2.88036	1.23893001	100.0	1.01780954696	98.892408744	63.3347155384	61.2103258059	13.9005380697	16.5290063066	27.0989717228	25.6545504033	1.74630893648	1.0	1.0	1e-06
69	0.00103927297635	58.3266328611	2.88036	1.23893	100.0	1.01790271475	98.8924079283	63.3347167554	61.2103238238	13.9005246687	16.5290122752	27.0989810507	25.654547037	1.74580634644	1.0	1.0	1e-06
70	0.00103927297632	58.3266328711	2.88036	1.23893	100.0	1.01790271475	98.8924079283	63.3347167554	61.2103238238	13.9005246687	16.5290122752	27.0989810507	25.654547037	1.74580634644	1.0	1.0	1e-06
71	0.00103927295483	58.3266328611	2.88036	1.23893001	100.0	1.01790271475	98.8924079283	63.3347167554	61.2103238238	13.9005246687	16.5290122752	27.0989810507	25.654547037	1.74580634644	1.0	1.0	1e-06
72	0.00103896646953	58.3266379625	2.88036	1.23893	100.0	1.01851020222	98.8924034277	63.3347240187	61.210316985	13.9004952946	16.5290126037	27.0990119341	25.6545342553	1.74452602976	1.0	1.0	1e-06
73	0.00103896646948	58.3266379725	2.88036	1.23893	100.0	1.01851020222	98.8924034277	63.3347240187	61.210316985	13.9004952946	16.5290126037	27.0990119341	25.6545342553	1.74452602976	1.0	1.0	1e-06
74	0.00103896644795	58.3266379625	2.88036	1.23893001	100.0	1.01851020222	98.8924034277	63.3347240187	61.210316985	13.9004952946	16.5290126037	27.0990119341	25.6545342553	1.74452602976	1.0	1.0	1e-06
75	0.00103880899201	58.3266439801	2.88036	1.23893	100.0	1.01918029065	98.8923985081	63.3347322826	61.2103113341	13.9004827919	16.5289982216	27.0990364569	25.654522757	1.7438059997	1.0	1.0	1e-06
76	0.00103880899195	58.3266439901	2.88036	1.23893	100.0	1.01918029065	98.8923985081	63.3347322826	61.2103113341	13.9004827919	16.5289982216	27.0990364569	25.654522757	1.7438059997	1.0	1.0	1e-06
77	0.00103880897055	58.3266439801	2.88036	1.23893001	100.0	1.01918029065	98.8923985081	63.3347322826	61.2103113341	13.9004827919	16.5289982216	27.0990364569	25.654522757	1.7438059997	1.0	1.0	1e-06
78	0.00103876346421	58.3266504057	2.88036	1.23893	100.0	1.01955452035	98.8923940955	63.3347404383	61.2103075009	13.9004832959	16.528973883	27.0990517482	25.6545134249	1.74371637567	1.0	1.0	1e-06
79	0.00103876346416	58.3266504157	2.88036	1.23893	100.0	1.01955452035	98.8923940955	63.3347404383	61.2103075009	13.9004832959	16.528973883	27.0990517482	25.6545134249	1.74371637567	1.0	1.0	1e-06
80	0.00103876344292	58.3266504057	2.88036	1.23893001	100.0	1.01955452035	98.8923940955	63.3347404383	61.2103075009	13.9004832959	16.528973883	27.0990517482	25.6545134249	1.74371637567	1.0	1.0	1e-06
81	0.00103876100084	58.3266549265	2.88036	1.23893	100.0	1.01957874602	98.892391457	63.3347457905	61.2103053474	13.9004837163	16.5289569345	27.0990597967	25.6545074329	1.74379766258	1.0	1.0	1e-06
82	0.00103876100079	58.3266549365	2.88036	1.23893	100.0	1.01957874602	98.892391457	63.3347457905	61.2103053474	13.9004837163	16.5289569345	27.0990597967	25.6545074329	1.74379766258	1.0	1.0	1e-06
83	0.00103876097958	58.3266549265	2.88036	1.23893001	100.0	1.01957874602	98.892391457	63.3347457905	61.2103053474	13.9004837163	16.5289569345	27.0990597967	25.6545074329	1.74379766258	1.0	1.0	1e-06
84	0.00103876079791	58.3266568929	2.88036	1.23893	100.0	1.01957429267	98.8923903317	63.334748099	61.2103043892	13.900483366	16.5289499335	27.0990634018	25.6545047794	1.74382361127	1.0	1.0	1e-06
85	0.00103876079786	58.3266569029	2.88036	1.23893	100.0	1.01957429267	98.8923903317	63.334748099	61.2103043892	13.900483366	16.5289499335	27.0990634018	25.6545047794	1.74382361127	1.0	1.0	1e-06
86	0.00103876077666	58.3266568929	2.88036	1.23893001	100.0	1.01957429267	98.8923903317	63.334748099	61.2103043892	13.900483366	16.5289499335	27.0990634018	25.6545047794	1.74382361127	1.0	1.0	1e-06
