# Supplementary material for: Digital logic circuits in yeast with CRISPR-dCas9 NOR gates
Source: Nat Commun. 2017 May 25;8:15459. doi: 10.1038/ncomms15459 (PMC5458518; doi:10.1038/ncomms15459)
Supplement: Supplementary Software 1 — R cytometry data processing scripts and mathematical modeling scripts [file ncomms15459-s3.zip › Supplementary Software 1/FittingScripts/Results/Output/FittingScript_DoseExp1_20160330.py_solution_2016-04-02-06-20-04_1459603204672098.csv]

	score	Vmax	Km	nu	u	vmax	vmax	vmax	vmax	k	k	k	k	n	b	B	leak
	0	0	0	0	0	0	1	2	3	0	1	2	3	0	0	0	0
0	0.659624806099	28.9033928885	2.88036	1.23893	100.0	0.945734678217	79.3963164687	34.4987569699	97.5113836352	11.8513098721	90.7193433154	48.8612997172	35.6523624531	1.54663027224	1.0	1.0	0.930489772738
1	0.185499906792	19.4867774664	2.88036	1.23893	100.0	1.05177553146	96.4553991825	11.5824740852	55.6508232015	5.78259903513	3.90137133269	42.9935299801	71.5284777243	0.888849288435	1.0	1.0	0.3912085067
2	0.161719068982	32.9598740309	2.88036	1.23893	100.0	0.936291025152	78.8805998527	54.1754746723	45.480618343	83.7069799987	62.5194267246	69.6608766118	56.2595651918	0.607173381655	1.0	1.0	0.0211322706076
3	0.0828441114356	48.8317860668	2.88036	1.23893	100.0	0.901944812958	76.6233161248	48.5138242031	0.788837415687	16.0422136352	61.5639442593	33.817815237	47.6396698132	1.26879566401	1.0	1.0	0.0152870035614
4	0.0691572672053	72.4360120691	2.88036	1.23893	100.0	1.00685376449	65.7917878686	44.7243322771	48.4164118596	30.9334894969	63.4318185215	72.8980615735	99.7465213225	1.72977385365	1.0	1.0	0.120450968286
5	0.0485596623814	66.9931492108	2.88036	1.23893	100.0	0.969263337935	51.1094052397	39.2010163976	97.1356827033	22.8254003531	29.8116917494	14.709380754	71.1777115167	1.94392558679	1.0	1.0	0.15539369779
6	0.0194590642628	82.2635273363	2.88036	1.23893	100.0	0.982667073564	35.8723972776	72.2552873641	86.2459203309	9.50952560916	28.8668810115	40.6878257991	86.3876008587	1.69608761753	1.0	1.0	0.0413410407031
7	0.0137833470983	79.8535764966	2.88036	1.23893	100.0	0.987048487208	55.1360860131	90.4895874111	75.2257256395	11.3543472202	33.1705159915	53.5466144598	73.8884007433	2.04528671957	1.0	1.0	0.0806087327873
8	0.010867926883	95.064390559	2.88036	1.23893	100.0	0.969582849979	98.5242792706	73.5144851042	37.4155036806	16.0633722045	23.803204453	25.1417660257	51.8259877687	1.99434852543	1.0	1.0	0.00726744241689
9	0.00825162355322	60.873060208	2.88036	1.23893	100.0	0.984027935447	92.4250252649	78.206360204	89.1764970254	12.1423714138	15.8771087072	26.6747831576	8.0633385635	1.84522339011	1.0	1.0	0.0617935642487
10	0.00650970580629	67.6475558423	2.88036	1.23893	100.0	0.95148335245	93.5656688644	71.1796657917	81.1325180473	17.0599616401	20.6412414047	21.0026183595	31.4944326501	2.34419847274	1.0	1.0	0.0891530329481
11	0.00546235554191	59.3083665826	2.88036	1.23893	100.0	0.918850476141	90.746670326	90.7610795737	53.6354772208	16.1404241543	16.3885912367	14.4656632329	28.8577793887	2.33972129203	1.0	1.0	0.114926816009
12	0.0049975082351	70.710714256	2.88036	1.23893	100.0	0.932167144727	80.1505613844	78.4601119214	72.945497414	15.723544037	21.0251906539	33.0514165754	37.9408908475	1.84351594335	1.0	1.0	0.00222247710895
13	0.00459066458814	70.234742987	2.88036	1.23893	100.0	0.959958043656	89.1802947876	89.5050416547	63.3032860794	10.6408121402	13.1767079079	23.0342026175	29.9507156211	2.08143222854	1.0	1.0	0.0798646710258
14	0.0045611918349	80.7426959363	2.88036	1.23893	100.0	0.969583545324	87.8336806575	75.947031719	54.196380787	13.9269035254	18.7287542077	19.9309127123	31.4028074569	2.1705580447	1.0	1.0	0.0833423407004
15	0.00446311598872	63.495394305	2.88036	1.23893	100.0	0.980433592354	90.7184557774	57.2241423955	29.2597285244	12.961093072	17.2824990111	16.0980937051	31.757690778	2.34315231173	1.0	1.0	0.0655409700747
16	0.00327453332504	68.5406598952	2.88036	1.23893	100.0	0.912230047231	87.8842641696	64.694017651	57.385132911	15.4914358209	21.4262185497	25.0519438392	26.7043763013	2.20976819008	1.0	1.0	0.0447810745359
17	0.00275230081432	87.4974613021	2.88036	1.23893	100.0	0.910527823584	97.6441627054	82.667944843	62.8875393193	22.8854138193	36.2248677329	37.8895411784	52.1645350614	2.29780089155	1.0	1.0	0.0427697898696
18	0.0022046961025	71.6033012162	2.88036	1.23893	100.0	1.0105926756	97.4500226657	77.8866659052	62.6059510994	15.8664438448	22.3361839622	27.3943701789	33.034883929	1.920568229	1.0	1.0	0.0151523030261
19	0.00197760498374	84.5515464596	2.88036	1.23893	100.0	1.00963966833	89.8405100805	85.3386718662	57.0218302091	20.6406125327	37.1076907613	34.6136701008	52.4280523719	2.08517059741	1.0	1.0	0.00695527218769
20	0.00170960733394	74.203880283	2.88036	1.23893	100.0	1.02980230377	74.3699977282	75.5856005988	80.9797475423	19.5138770212	36.9873899503	42.577422077	37.9958156832	2.08200700968	1.0	1.0	0.00279832805077
21	0.00165127350313	67.4384691044	2.88036	1.23893	100.0	0.999295882366	87.5443259341	78.288177742	64.8708182695	14.4710486091	23.0669980663	29.8294415841	30.412392631	1.78309612156	1.0	1.0	0.00347758973272
22	0.00161175368073	74.8232990625	2.88036	1.23893	100.0	0.985480937757	88.0257438711	78.4171857086	78.7914989253	18.1938391578	28.3809552313	32.6058115831	27.1614735945	1.88513730125	1.0	1.0	0.00872337589813
23	0.0013156509011	78.6774463616	2.88036	1.23893	100.0	1.01347089527	88.3988031939	84.7134984533	82.6556871161	18.5582421447	32.9463269538	39.468146569	35.9363057217	1.91526835769	1.0	1.0	0.00264395191001
24	0.00125939282551	69.5185975879	2.88036	1.23893	100.0	1.00237028314	80.7623971308	75.8027098693	73.2297903973	16.0500746824	25.491758132	31.5135259923	32.1187830263	1.84870510113	1.0	1.0	0.00121343642036
25	0.00120464712037	81.5135031147	2.88036	1.23893	100.0	1.0190393285	96.8858708957	89.9587057097	90.8304657919	19.0294379308	29.1539456419	34.7456351286	33.2724065865	1.77893496341	1.0	1.0	0.000123759153548
26	0.00119015353072	75.9067100185	2.88036	1.23893	100.0	1.01144972779	97.6823391602	78.988022072	81.4725917077	18.3481592233	28.0932493619	39.1479060034	34.3489003472	1.87022880268	1.0	1.0	0.0016902965024
27	0.00116011424666	72.9755002221	2.88036	1.23893	100.0	1.02027400797	95.0498621073	79.0911258965	68.9629582988	16.251153447	24.5033304162	34.0311823365	36.6502450317	1.82621113568	1.0	1.0	0.00204335451321
28	0.00114851296699	67.072818599	2.88036	1.23893	100.0	1.00722336911	92.1941641674	75.0176064994	73.0479507238	15.2139216212	20.8017117964	27.6599255885	27.4746783256	1.75787646285	1.0	1.0	0.00689746036474
29	0.00114398106969	74.1250309756	2.88036	1.23893	100.0	1.02895946895	92.4282058918	80.8551681074	82.1773407368	17.001508798	25.9000003236	34.5766560303	32.762144638	1.79154099056	1.0	1.0	0.00104438417312
30	0.00112431082358	68.279466793	2.88036	1.23893	100.0	1.02268930915	98.5851787561	74.097393307	84.3381402341	15.7301163208	20.7476536428	31.5108985265	25.3334462663	1.71351051736	1.0	1.0	0.00136181736303
31	0.00112105751003	66.7832021484	2.88036	1.23893	100.0	1.03031668477	98.8991259416	73.1171213867	67.0294821682	16.0795378327	21.3058702556	29.5055775896	28.303867694	1.74437121455	1.0	1.0	0.000106168636693
32	0.00109750367568	69.6012448932	2.88036	1.23893	100.0	1.0163011515	99.159051659	75.3238509331	74.8752556407	17.0422001559	23.41151717	31.4886294891	28.7891821974	1.79751685266	1.0	1.0	0.000253601669842
33	0.00109701107553	62.0889014435	2.88036	1.23893	100.0	1.00689348491	99.4074875841	66.2597114049	65.2769299978	14.5537876976	18.2726174289	30.5877187083	28.5769891754	1.77734827289	1.0	1.0	0.00136105897254
34	0.00109546137832	62.1908413483	2.88036	1.23893	100.0	1.01369401553	93.4679700473	66.2190038941	61.2143958074	14.3051698711	18.7895620864	29.0068906109	29.7516381723	1.79099904596	1.0	1.0	0.000751317659276
35	0.00107794442155	61.3996562267	2.88036	1.23893	100.0	1.02241386319	93.949352528	68.6945970094	68.5913569516	14.0629287662	17.754960278	27.2182894362	25.5162346503	1.70960232584	1.0	1.0	0.000606368070431
36	0.00107473658407	64.9261997455	2.88036	1.23893	100.0	1.01931494318	98.9261702993	70.0711400878	67.2292726602	15.0574721086	19.9520142636	31.3565285081	28.7848465815	1.77843295336	1.0	1.0	0.00226013403904
37	0.00106863062142	70.0876288222	2.88036	1.23893	100.0	1.01678968084	99.3487420705	74.7501468731	76.8941525476	16.4783932702	22.383658032	32.0415271641	29.0701982272	1.78097668068	1.0	1.0	0.0012639236073
38	0.00105292629835	61.6358080578	2.88036	1.23893	100.0	1.02005897915	97.851850682	67.1340303513	68.212325823	14.1997151982	17.7955269466	28.8652212289	25.5912587679	1.73188787762	1.0	1.0	0.00078795369621
39	0.00105265830663	59.2638159063	2.88036	1.23893	100.0	1.01534133797	96.9618134052	64.9684948145	63.3969024656	13.8769187246	16.955512229	27.5819847396	25.1170447627	1.73929929335	1.0	1.0	0.000129445570475
40	0.00105260060541	60.9113080309	2.88036	1.23893	100.0	1.01561890167	95.7035007277	66.4476605528	61.8533464606	14.5248107869	18.3550515035	28.5730078409	27.695497049	1.76604421234	1.0	1.0	0.00074378458453
41	0.00105194377619	64.3058589366	2.88036	1.23893	100.0	1.01648665443	95.4582477031	69.0528423827	67.3687889352	15.3653939736	20.3503463442	30.5980067628	29.0675010197	1.79104780622	1.0	1.0	0.000152358578252
42	0.00105093239261	63.7803258633	2.88036	1.23893	100.0	1.01379841098	96.3700760905	70.0888670638	67.7988789528	15.0535104122	19.475768689	28.607256429	27.5004213975	1.75451704095	1.0	1.0	0.00087571820637
43	0.00104899810028	62.3245558353	2.88036	1.23893	100.0	1.01612796026	99.0070263955	67.7948544038	66.9349717167	14.6973119826	18.129900505	28.1162977273	26.7539205353	1.7350188505	1.0	1.0	0.000146280420722
44	0.00104663549749	62.7001932273	2.88036	1.23893	100.0	1.01969325703	97.8209925635	68.0264252926	63.8110254594	14.9297225831	18.8326356384	29.0361152649	28.5529863115	1.75723847318	1.0	1.0	0.000138286504866
45	0.00104460930584	60.9631476724	2.88036	1.23893	100.0	1.02176630606	95.8232258604	66.8538494642	62.8921789837	14.3473834487	18.1041255728	27.7463089793	27.1837921604	1.74492904895	1.0	1.0	0.000489769590867
46	0.00104338374537	59.7796519156	2.88036	1.23893	100.0	1.01808360742	98.7930581758	65.7585407885	61.9405358282	14.1388382418	17.2642763454	27.3054126676	26.3453745819	1.74515673089	1.0	1.0	0.000517713871017
47	0.00104238108089	62.0598516755	2.88036	1.23893	100.0	1.0207536703	98.4782768152	67.8184344424	65.148758019	14.7545706759	18.4243925201	28.1063273623	26.9201695958	1.74979233567	1.0	1.0	8.63613485491e-05
48	0.00104172999118	61.1051552224	2.88036	1.23893	100.0	1.01967180745	93.8565156672	65.9606686725	66.218464984	14.5074084384	18.8109794202	28.9429118602	26.5196982223	1.77219058171	1.0	1.0	0.000108032419366
49	0.00104172999115	61.1051552324	2.88036	1.23893	100.0	1.01967180745	93.8565156672	65.9606686725	66.218464984	14.5074084384	18.8109794202	28.9429118602	26.5196982223	1.77219058171	1.0	1.0	0.000108032419366
50	0.00104172997062	61.1051552224	2.88036	1.23893001	100.0	1.01967180745	93.8565156672	65.9606686725	66.218464984	14.5074084384	18.8109794202	28.9429118602	26.5196982223	1.77219058171	1.0	1.0	0.000108032419366
51	0.00104123484244	61.1051587271	2.88036	1.23893	100.0	1.01967038021	93.8565131438	65.9606724404	66.2184619736	14.5074177263	18.8109652751	28.9429180739	26.5196953935	1.77188767904	1.0	1.0	1e-06
52	0.00104123484241	61.1051587371	2.88036	1.23893	100.0	1.01967038021	93.8565131438	65.9606724404	66.2184619736	14.5074177263	18.8109652751	28.9429180739	26.5196953935	1.77188767904	1.0	1.0	1e-06
53	0.00104123482187	61.1051587271	2.88036	1.23893001	100.0	1.01967038021	93.8565131438	65.9606724404	66.2184619736	14.5074177263	18.8109652751	28.9429180739	26.5196953935	1.77188767904	1.0	1.0	1e-06
54	0.00104109016455	61.1051648682	2.88036	1.23893	100.0	1.0196676931	93.8565087365	65.9606790202	66.2184567289	14.5074339502	18.8109405157	28.9429288902	26.5196904538	1.77136295468	1.0	1.0	1e-06
55	0.00104109016451	61.1051648782	2.88036	1.23893	100.0	1.0196676931	93.8565087365	65.9606790202	66.2184567289	14.5074339502	18.8109405157	28.9429288902	26.5196904538	1.77136295468	1.0	1.0	1e-06
56	0.00104109014383	61.1051648682	2.88036	1.23893001	100.0	1.0196676931	93.8565087365	65.9606790202	66.2184567289	14.5074339502	18.8109405157	28.9429288902	26.5196904538	1.77136295468	1.0	1.0	1e-06
57	0.00104099800247	61.1051749203	2.88036	1.23893	100.0	1.01972164798	93.8565014057	65.9606900682	66.2184483348	14.5074619731	18.8108984775	28.9429462713	26.5196822371	1.77058558031	1.0	1.0	1e-06
58	0.00104099800242	61.1051749303	2.88036	1.23893	100.0	1.01972164798	93.8565014057	65.9606900682	66.2184483348	14.5074619731	18.8108984775	28.9429462713	26.5196822371	1.77058558031	1.0	1.0	1e-06
59	0.00104099798156	61.1051749203	2.88036	1.23893001	100.0	1.01972164798	93.8565014057	65.9606900682	66.2184483348	14.5074619731	18.8108984775	28.9429462713	26.5196822371	1.77058558031	1.0	1.0	1e-06
60	0.0010409784487	61.1051778392	2.88036	1.23893	100.0	1.01978740122	93.8564991779	65.9606935233	66.2184460775	14.5074713886	18.8108849278	28.9429510054	26.5196797322	1.77043539288	1.0	1.0	1e-06
61	0.00104097844865	61.1051778492	2.88036	1.23893	100.0	1.01978740122	93.8564991779	65.9606935233	66.2184460775	14.5074713886	18.8108849278	28.9429510054	26.5196797322	1.77043539288	1.0	1.0	1e-06
62	0.00104097842778	61.1051778392	2.88036	1.23893001	100.0	1.01978740122	93.8564991779	65.9606935233	66.2184460775	14.5074713886	18.8108849278	28.9429510054	26.5196797322	1.77043539288	1.0	1.0	1e-06
63	0.00104088172381	61.1051962576	2.88036	1.23893	100.0	1.02031576156	93.8564849057	65.9607159441	66.2184323541	14.5075338241	18.810796072	28.9429799269	26.5196636124	1.76969698995	1.0	1.0	1e-06
64	0.00104088172375	61.1051962676	2.88036	1.23893	100.0	1.02031576156	93.8564849057	65.9607159441	66.2184323541	14.5075338241	18.810796072	28.9429799269	26.5196636124	1.76969698995	1.0	1.0	1e-06
65	0.00104088170296	61.1051962576	2.88036	1.23893001	100.0	1.02031576156	93.8564849057	65.9607159441	66.2184323541	14.5075338241	18.810796072	28.9429799269	26.5196636124	1.76969698995	1.0	1.0	1e-06
66	0.00104085433196	61.105204234	2.88036	1.23893	100.0	1.02057985449	93.8564786941	65.9607260598	66.2184269832	14.5075622603	18.8107554026	28.9429912783	26.519656371	1.76958094747	1.0	1.0	1e-06
67	0.0010408543319	61.105204244	2.88036	1.23893	100.0	1.02057985449	93.8564786941	65.9607260598	66.2184269832	14.5075622603	18.8107554026	28.9429912783	26.519656371	1.76958094747	1.0	1.0	1e-06
68	0.00104085431121	61.105204234	2.88036	1.23893001	100.0	1.02057985449	93.8564786941	65.9607260598	66.2184269832	14.5075622603	18.8107554026	28.9429912783	26.519656371	1.76958094747	1.0	1.0	1e-06
69	0.00104084786284	61.1052130992	2.88036	1.23893	100.0	1.0206479542	93.856472381	65.96073705	66.21842185	14.5075899393	18.8107116475	28.9430017802	26.519648202	1.76966853558	1.0	1.0	1e-06
70	0.00104084786278	61.1052131092	2.88036	1.23893	100.0	1.0206479542	93.856472381	65.96073705	66.21842185	14.5075899393	18.8107116475	28.9430017802	26.519648202	1.76966853558	1.0	1.0	1e-06
71	0.00104084784214	61.1052130992	2.88036	1.23893001	100.0	1.0206479542	93.856472381	65.96073705	66.21842185	14.5075899393	18.8107116475	28.9430017802	26.519648202	1.76966853558	1.0	1.0	1e-06
72	0.0010408468918	61.1052179863	2.88036	1.23893	100.0	1.02065247487	93.8564689781	65.9607430119	66.2184190301	14.5076044917	18.8106880574	28.9430075	26.5196437266	1.7697103575	1.0	1.0	1e-06
73	0.00104084689174	61.1052179963	2.88036	1.23893	100.0	1.02065247487	93.8564689781	65.9607430119	66.2184190301	14.5076044917	18.8106880574	28.9430075	26.5196437266	1.7697103575	1.0	1.0	1e-06
74	0.00104084687112	61.1052179863	2.88036	1.23893001	100.0	1.02065247487	93.8564689781	65.9607430119	66.2184190301	14.5076044917	18.8106880574	28.9430075	26.5196437266	1.7697103575	1.0	1.0	1e-06
