# Supplementary material for: Digital logic circuits in yeast with CRISPR-dCas9 NOR gates
Source: Nat Commun. 2017 May 25;8:15459. doi: 10.1038/ncomms15459 (PMC5458518; doi:10.1038/ncomms15459)
Supplement: Supplementary Software 1 — R cytometry data processing scripts and mathematical modeling scripts [file ncomms15459-s3.zip › Supplementary Software 1/FittingScripts/Results/Output/FittingScript_DoseExp1_20160330.py_solution_2016-04-02-08-37-33_1459611453428725.csv]

	score	Vmax	Km	nu	u	vmax	vmax	vmax	vmax	k	k	k	k	n	b	B	leak
	0	0	0	0	0	0	1	2	3	0	1	2	3	0	0	0	0
0	0.135681271416	43.0498080238	2.88036	1.23893	100.0	0.947021494888	29.5485687588	98.3974383206	7.06705342882	21.4868340151	72.5686461525	38.1631998734	67.0130902426	1.57399522347	1.0	1.0	0.0450071633387
1	0.0720467263681	74.0216252682	2.88036	1.23893	100.0	1.08874669814	74.737206217	39.327073459	64.4200431564	34.6023674184	98.0867237749	63.1844968919	95.7433744955	1.58866613613	1.0	1.0	0.0471634716385
2	0.062795352007	52.4642242065	2.88036	1.23893	100.0	0.968774465948	32.480382131	17.4111482481	39.914288932	15.0386094705	40.4263551081	48.8007922559	80.4937380257	1.74255629521	1.0	1.0	0.147098212187
3	0.0509382644647	61.8152432002	2.88036	1.23893	100.0	0.915830988028	64.9644473558	22.6918053633	66.4303766317	8.10257809319	9.20964859845	95.1124117066	71.6184618863	1.34148730467	1.0	1.0	0.0599067223706
4	0.0346586475113	49.4745687221	2.88036	1.23893	100.0	1.07899741319	49.3067293268	99.1923542763	86.6389909056	4.86003320442	12.8243541811	33.7217630491	78.6877406975	1.55610573112	1.0	1.0	0.0497815083874
5	0.0253188903789	56.4657164345	2.88036	1.23893	100.0	1.09948212141	59.46522486	92.5988275896	83.0823354038	23.7415206115	50.4858730061	6.23485650364	11.6712086016	2.00818303108	1.0	1.0	0.0249023621379
6	0.0220694740567	61.862932875	2.88036	1.23893	100.0	0.995656760456	21.4436931826	86.5773234533	92.9791886259	7.51946642792	51.3282930554	50.8322951127	21.63722201	1.8154247545	1.0	1.0	0.0225376047079
7	0.0192104129862	90.4698053761	2.88036	1.23893	100.0	1.0530022966	47.0922030812	84.4591233056	80.8147109234	13.5323263736	24.8034696765	11.5175026824	37.4139262405	1.44115807988	1.0	1.0	0.0164433343582
8	0.0136525829421	75.5958823901	2.88036	1.23893	100.0	1.03362295305	47.2372621735	73.290859933	99.3528578828	6.68445142947	14.4016111101	33.7925184013	34.5074057498	2.03808467146	1.0	1.0	0.0721310729001
9	0.0100693604157	76.1213839595	2.88036	1.23893	100.0	0.989450083849	98.5826742015	76.0633276964	61.8382340254	25.3770584893	36.256830948	37.2420436206	68.3834379547	2.1505695816	1.0	1.0	0.0277997425509
10	0.00814969936829	76.0485035685	2.88036	1.23893	100.0	0.952145505053	83.9989787681	81.3031677893	96.9548250241	20.1844866429	32.634550952	34.0082183485	30.5516376088	2.13155499215	1.0	1.0	0.101530128549
11	0.00555794600997	82.9682960668	2.88036	1.23893	100.0	0.989279685119	64.301217118	93.0701658346	87.5928717766	16.7864788669	45.3292656273	51.1043004795	28.8826349201	2.14435712278	1.0	1.0	0.0328664952085
12	0.00470758614385	69.4866134844	2.88036	1.23893	100.0	0.975180539277	69.7922525926	85.1856708742	65.7608114206	17.9236914938	32.3842619747	24.3647570691	26.1506876823	2.06080746505	1.0	1.0	0.0307299219941
13	0.00464760068437	82.766555188	2.88036	1.23893	100.0	0.944579058969	60.9292619835	75.5417150098	68.8083669537	20.4233019412	42.3221617024	40.2453579307	56.0887488598	2.45488987974	1.0	1.0	0.0324588802016
14	0.00450642685227	80.005585038	2.88036	1.23893	100.0	0.93481329339	61.7640898785	90.8661292766	64.7301678949	21.4315255322	48.3593300559	36.4112014739	38.4394607419	2.23983980662	1.0	1.0	0.0132246153879
15	0.00444583182774	96.9463444998	2.88036	1.23893	100.0	1.02286856735	88.7496163886	90.178151959	70.4292162964	18.8226861197	44.2183764362	37.9185021902	40.5063104702	2.45613700305	1.0	1.0	0.0480037787187
16	0.0033038402902	76.697720021	2.88036	1.23893	100.0	1.00169353181	61.6235727179	65.7434097955	86.582756599	15.5001977104	33.5926585871	44.0818641751	33.3048626987	2.22996915137	1.0	1.0	0.0241967949939
17	0.0030723818877	72.9515141566	2.88036	1.23893	100.0	0.942041094146	81.9735042922	82.1844840816	75.8433983663	18.6147073966	30.7198927404	35.7139176321	33.2058973627	2.06381749299	1.0	1.0	0.0114026071887
18	0.00210456490313	81.552173182	2.88036	1.23893	100.0	0.946196710965	95.9380173591	85.0822886201	96.8992060852	18.9286625049	29.6325127864	39.0438983439	28.8190310405	1.89583907771	1.0	1.0	0.0095135419404
19	0.0019328522935	92.869344094	2.88036	1.23893	100.0	0.996330091869	97.2821280912	93.7931306373	86.6089526302	19.893867078	32.3898600388	44.2891752424	42.8687355738	1.84245433254	1.0	1.0	0.0117279361224
20	0.00192111346811	86.7378370028	2.88036	1.23893	100.0	1.0281778311	97.7263061773	88.5709504734	96.8733009794	21.7829546188	36.7562985626	39.8954803706	34.4054250049	1.99094853562	1.0	1.0	0.0231229777785
21	0.00164049709446	93.1151599988	2.88036	1.23893	100.0	0.982151952986	91.4162818416	99.3622518302	95.9173541575	21.077128177	36.8426829864	38.5178185985	40.7113554536	1.85381220119	1.0	1.0	0.011642385208
22	0.00161150498275	91.9358766819	2.88036	1.23893	100.0	0.995524871826	97.7109387715	96.2666241392	86.675378115	25.4345372962	44.8042573543	48.0066686456	51.4568939434	2.08135755275	1.0	1.0	0.00389406709693
23	0.00155553101231	86.5929239962	2.88036	1.23893	100.0	0.999837969054	97.039718828	92.3120190891	74.1467706536	23.5169376668	39.7159064712	40.3058337528	43.9017907858	1.98148779594	1.0	1.0	0.00414917874938
24	0.00152165598186	86.2604641201	2.88036	1.23893	100.0	1.00095548186	90.2230948103	90.4057921851	79.1640388181	22.4610534996	40.9194832035	39.6843768287	43.5592841857	2.04438125021	1.0	1.0	0.00363729606403
25	0.00143159026056	87.8959312567	2.88036	1.23893	100.0	1.01094340991	90.7894770458	95.8528034743	79.3242359659	21.1100145608	40.6828724414	42.5555269384	46.6136892108	2.00294956625	1.0	1.0	0.00389293391783
26	0.00130939484073	94.0327210746	2.88036	1.23893	100.0	1.01021833366	98.6014493277	97.9191492892	83.3118825431	22.7795972025	40.667508408	44.4448998309	49.7155372563	1.97600974441	1.0	1.0	0.00399097463045
27	0.00128451603992	91.6244416918	2.88036	1.23893	100.0	1.01852536125	98.0267161569	94.6683650398	85.4772824833	20.8235485565	36.0471055014	42.5539067088	45.6965241333	1.88457109999	1.0	1.0	0.00197152979066
28	0.00122244292181	87.2015076599	2.88036	1.23893	100.0	1.01537481582	97.332821868	90.6183650688	84.6970305967	20.7739244587	34.7908443376	41.3567480579	40.1089164756	1.88517395884	1.0	1.0	0.0019349755509
29	0.00119115531073	76.0630173087	2.88036	1.23893	100.0	1.00255188091	95.4441446001	82.2630178701	90.6686083558	17.0262682036	24.7836934972	33.8137885652	29.8503392711	1.76584595652	1.0	1.0	0.00328267004571
30	0.00118678743605	73.4362730486	2.88036	1.23893	100.0	1.0068103321	93.1997729903	76.0937831703	83.0003380986	16.9695907946	25.9214402487	37.2564055097	31.7217813863	1.87310882535	1.0	1.0	0.00277349756516
31	0.00118282547869	73.5349278898	2.88036	1.23893	100.0	1.01762600379	92.6766814216	79.7357354314	92.4348643229	16.2234445806	23.7133332872	31.6911301341	26.5128135939	1.7283960528	1.0	1.0	0.00197832051065
32	0.0011562938656	63.9938337958	2.88036	1.23893	100.0	1.0308915392	92.1563224516	71.0774619615	88.3059931058	14.5837104739	19.2506396468	27.6579403182	22.3843233959	1.71034687706	1.0	1.0	0.00261512021771
33	0.00115278074913	74.9504755137	2.88036	1.23893	100.0	1.03075100699	97.4504946431	81.1872366322	91.8247502983	17.4687129595	25.0255835928	33.2818447325	28.5195593221	1.75019947118	1.0	1.0	0.00202481395511
34	0.0011165457507	72.3830120816	2.88036	1.23893	100.0	1.01912313539	99.5891106906	76.2669640958	87.2104878805	17.229469946	24.1194527927	35.751738508	29.3404118753	1.80239982162	1.0	1.0	0.00289455372716
35	0.00110959734789	68.8873229984	2.88036	1.23893	100.0	1.02292988677	97.224990719	73.8652646596	73.5848511729	15.8253079505	22.2550349191	32.2824812353	30.7166063416	1.79024311773	1.0	1.0	0.00204512841838
36	0.00108637489138	68.8092411228	2.88036	1.23893	100.0	1.01309339318	97.5280103844	73.2516479871	72.7322600864	16.3392548775	22.4934696312	34.2523588889	32.4577684558	1.81420147216	1.0	1.0	0.00102435539749
37	0.00107617990056	63.1812320927	2.88036	1.23893	100.0	1.01597935401	96.4914787086	69.751514582	74.5755232859	15.0526201252	18.6951712114	27.6644022341	24.6538181043	1.71184263155	1.0	1.0	0.000654929619659
38	0.00106507069534	57.4415515319	2.88036	1.23893	100.0	1.02334922028	90.6534445615	61.2192810018	60.4260948503	13.4000939432	17.1577792938	27.9100492422	24.7575797903	1.76062183965	1.0	1.0	0.000161775364396
39	0.00106122716657	60.0619454439	2.88036	1.23893	100.0	1.01995401433	95.050519901	64.409499867	66.8807136897	14.1651060238	17.5423390964	27.9403372948	25.1555566593	1.73530574419	1.0	1.0	0.00034609925946
40	0.00105996429599	61.8492219763	2.88036	1.23893	100.0	1.01998317087	89.4428746509	65.7956664061	63.151111636	14.6736331642	20.0281749335	29.7021547962	27.5795169974	1.79320309535	1.0	1.0	2.8819995745e-05
41	0.00105835954477	56.4648506929	2.88036	1.23893	100.0	1.01753760317	91.6973894937	61.3814801741	59.7374730111	13.4099326984	16.4154816855	25.9945597083	23.6686498532	1.74505854737	1.0	1.0	0.00164892881598
42	0.00105329551179	57.0246099506	2.88036	1.23893	100.0	1.01553898	85.3747434046	62.1822588288	63.2690180176	13.4377813494	17.3656867593	25.8399399988	24.159394459	1.74589842009	1.0	1.0	0.000234771180817
43	0.00105157019029	63.8375266803	2.88036	1.23893	100.0	1.01979974368	98.2547889674	68.634941995	66.2665840015	15.2930228637	19.6343930461	29.4383178994	28.2052079984	1.77390074383	1.0	1.0	0.000976184568948
44	0.00104912839852	63.8375266803	2.88036	1.23893	100.0	1.01979974368	99.3153381463	68.634941995	65.5210951829	15.3747889894	19.6343930461	29.6017970134	28.2052079984	1.77390074383	1.0	1.0	0.000181078050595
45	0.00104865894921	63.3512345975	2.88036	1.23893	100.0	1.01557362871	96.9101426577	68.4309652774	66.766771837	15.1635724821	19.3717697226	29.4947478134	27.4327757658	1.75998560126	1.0	1.0	0.00049521050707
46	0.00104594140001	61.5564145765	2.88036	1.23893	100.0	1.01709564419	99.55521328	67.6061365473	67.0808890466	14.4841160524	17.6980117483	27.4548360249	25.4185186678	1.73447395029	1.0	1.0	0.000581884238186
47	0.00104056688341	60.189780715	2.88036	1.23893	100.0	1.02003668437	97.2935064244	64.7937081764	62.4605763463	14.0006763805	17.3086650109	27.9251001053	26.4809461706	1.74915334044	1.0	1.0	2.39506718379e-05
48	0.00103777244016	58.4267638243	2.88036	1.23893	100.0	1.02021043163	99.6673045378	63.7643264479	63.3080631461	13.7207475575	16.0175021467	26.6200938977	24.6002818344	1.7186033504	1.0	1.0	5.30836271904e-05
49	0.00103694674195	57.0918023268	2.88036	1.23893	100.0	1.02107954	94.6189985849	62.1255605265	60.9088882186	13.4069981505	16.1299793807	26.493426762	24.779653088	1.73127248027	1.0	1.0	4.12694100399e-05
50	0.00103694674192	57.0918023368	2.88036	1.23893	100.0	1.02107954	94.6189985849	62.1255605265	60.9088882186	13.4069981505	16.1299793807	26.493426762	24.779653088	1.73127248027	1.0	1.0	4.12694100399e-05
51	0.00103694671851	57.0918023268	2.88036	1.23893001	100.0	1.02107954	94.6189985849	62.1255605265	60.9088882186	13.4069981505	16.1299793807	26.493426762	24.779653088	1.73127248027	1.0	1.0	4.12694100399e-05
52	0.0010364867874	57.091805621	2.88036	1.23893	100.0	1.02093978506	94.6189992052	62.1255636513	60.9088869881	13.4069889914	16.1299784867	26.4934251385	24.7796455926	1.73175585119	1.0	1.0	1e-06
53	0.00103648678738	57.091805631	2.88036	1.23893	100.0	1.02093978506	94.6189992052	62.1255636513	60.9088869881	13.4069889914	16.1299784867	26.4934251385	24.7796455926	1.73175585119	1.0	1.0	1e-06
54	0.00103648676405	57.091805621	2.88036	1.23893001	100.0	1.02093978506	94.6189992052	62.1255636513	60.9088869881	13.4069889914	16.1299784867	26.4934251385	24.7796455926	1.73175585119	1.0	1.0	1e-06
55	0.00103610238057	57.0918163649	2.88036	1.23893	100.0	1.02042218647	94.6190017274	62.1255736853	60.9088828632	13.4069550407	16.1299792151	26.4934193304	24.7796202937	1.73334880356	1.0	1.0	1e-06
56	0.00103610235744	57.0918163649	2.88036	1.23893001	100.0	1.02042218647	94.6190017274	62.1255736853	60.9088828632	13.4069550407	16.1299792151	26.4934193304	24.7796202937	1.73334880356	1.0	1.0	1e-06
57	0.00103605611301	57.091819697	2.88036	1.23893	100.0	1.02019334894	94.619003118	62.1255765664	60.9088814553	13.4069395883	16.1299839098	26.4934168882	24.7796114591	1.73385986049	1.0	1.0	1e-06
58	0.0010360560899	57.091819697	2.88036	1.23893001	100.0	1.02019334894	94.619003118	62.1255765664	60.9088814553	13.4069395883	16.1299839098	26.4934168882	24.7796114591	1.73385986049	1.0	1.0	1e-06
59	0.00103601964142	57.0918212263	2.88036	1.23893	100.0	1.01998696548	94.6190047121	62.1255775426	60.908880598	13.4069247904	16.1299930815	26.4934147641	24.7796058151	1.73412266382	1.0	1.0	1e-06
60	0.00103601961829	57.0918212263	2.88036	1.23893001	100.0	1.01998696548	94.6190047121	62.1255775426	60.908880598	13.4069247904	16.1299930815	26.4934147641	24.7796058151	1.73412266382	1.0	1.0	1e-06
61	0.00103595124464	57.091821956	2.88036	1.23893	100.0	1.01954127386	94.6190091667	62.1255767943	60.9088793057	13.4068881787	16.1300245255	26.493409904	24.7795967136	1.73436804064	1.0	1.0	1e-06
62	0.00103595122136	57.091821956	2.88036	1.23893001	100.0	1.01954127386	94.6190091667	62.1255767943	60.9088793057	13.4068881787	16.1300245255	26.493409904	24.7795967136	1.73436804064	1.0	1.0	1e-06
63	0.0010359350249	57.0918187978	2.88036	1.23893	100.0	1.01944726724	94.6190142585	62.1255727801	60.908878661	13.4068530149	16.1300667263	26.4934057505	24.7795921917	1.7341639224	1.0	1.0	1e-06
64	0.0010359350015	57.0918187978	2.88036	1.23893001	100.0	1.01944726724	94.6190142585	62.1255727801	60.908878661	13.4068530149	16.1300667263	26.4934057505	24.7795921917	1.7341639224	1.0	1.0	1e-06
65	0.00103593481587	57.0918184061	2.88036	1.23893	100.0	1.01944660948	94.6190150524	62.1255723037	60.9088785015	13.4068474871	16.1300731219	26.4934050855	24.7795911875	1.73415040032	1.0	1.0	1e-06
66	0.00103593479247	57.0918184061	2.88036	1.23893001	100.0	1.01944660948	94.6190150524	62.1255723037	60.9088785015	13.4068474871	16.1300731219	26.4934050855	24.7795911875	1.73415040032	1.0	1.0	1e-06
