# Supplementary material for: Digital logic circuits in yeast with CRISPR-dCas9 NOR gates
Source: Nat Commun. 2017 May 25;8:15459. doi: 10.1038/ncomms15459 (PMC5458518; doi:10.1038/ncomms15459)
Supplement: Supplementary Software 1 — R cytometry data processing scripts and mathematical modeling scripts [file ncomms15459-s3.zip › Supplementary Software 1/FittingScripts/Results/Output/FittingScript_DoseExp1_20160330.py_solution_2016-04-02-11-29-58_1459621798490186.csv]

	score	Vmax	Km	nu	u	vmax	vmax	vmax	vmax	k	k	k	k	n	b	B	leak
	0	0	0	0	0	0	1	2	3	0	1	2	3	0	0	0	0
0	0.703296102665	86.6295644771	2.88036	1.23893	100.0	1.07472413199	58.383296922	3.07881163016	56.0702471011	23.4848624775	39.4729713135	50.8191627612	1.49092718747	0.746032741176	1.0	1.0	0.64944731555
1	0.539907885878	59.2153068825	2.88036	1.23893	100.0	0.95402191658	81.010609106	75.9546012703	48.603077141	3.73064525368	78.001117221	3.61018567125	41.0274367772	2.30810587036	1.0	1.0	0.924066742925
2	0.26564086661	54.1686295564	2.88036	1.23893	100.0	1.06625488172	33.3787404175	69.9243799642	57.5378986607	32.2220189824	54.9530350694	73.7084893847	67.2666655766	1.90359711073	1.0	1.0	0.0480902092411
3	0.0954564988476	63.8808570025	2.88036	1.23893	100.0	0.932969439861	23.5263625196	77.8837366056	4.75087245389	12.3470881705	44.6663850773	6.13645751855	11.6395045572	0.504142052654	1.0	1.0	0.00111160085492
4	0.0895762330157	73.5525120768	2.88036	1.23893	100.0	1.04600785937	67.8387890636	2.78035787873	50.6257025289	14.1795666524	88.1485662879	85.68987908	67.0551100903	1.85691442257	1.0	1.0	0.122905298635
5	0.0577230684046	80.850626602	2.88036	1.23893	100.0	0.952255655053	30.1886992263	54.1039430785	93.5836971355	13.0475438673	78.4024347207	44.2246367274	59.8234924934	1.53758287863	1.0	1.0	0.162044113829
6	0.0542784352025	51.2102637685	2.88036	1.23893	100.0	0.935781513552	46.8783012132	66.8841963873	20.9020501525	7.68785343881	32.1525448394	15.9876263034	43.2573741906	1.87043556321	1.0	1.0	0.0935349023489
7	0.0313119720369	76.2290647341	2.88036	1.23893	100.0	0.987191749774	92.4538730732	83.6186045819	10.3001749897	16.5629587953	21.0842859372	12.1968390437	33.9395251033	1.39834974423	1.0	1.0	0.0536675035926
8	0.0233033641913	99.1628817175	2.88036	1.23893	100.0	1.00180272804	84.969839606	97.9585831771	39.9326608386	22.1469145391	23.0117938337	6.02438631586	69.2916428549	1.39251865512	1.0	1.0	0.00440185275543
9	0.0134451911344	79.4551074022	2.88036	1.23893	100.0	0.961501563814	74.9658609773	96.8237342566	76.292602302	19.7281185649	25.5175906142	28.4912919428	81.1323334879	1.62911394892	1.0	1.0	0.0226491337886
10	0.00992162756838	45.1174241364	2.88036	1.23893	100.0	0.968020038922	51.7273836865	35.8483782129	42.7284086711	18.5524827708	24.15065776	18.8591899903	23.6332779644	2.44898445957	1.0	1.0	0.00574357379826
11	0.00720791166191	82.4301493431	2.88036	1.23893	100.0	0.919632202605	92.2070127969	93.9636379652	32.6818951235	15.795329413	34.8621087573	30.2903270195	63.8965921846	2.31465380403	1.0	1.0	0.0135784937071
12	0.00484625421094	88.4443343559	2.88036	1.23893	100.0	1.00185576157	94.0952226131	77.9316579014	72.8472904886	16.5306704634	27.6596121317	42.1179041074	39.277235199	2.40164074921	1.0	1.0	0.0885507294052
13	0.00438431204891	90.5492807452	2.88036	1.23893	100.0	0.906746463867	75.3386771689	92.2065343103	98.7366320337	26.1033806286	58.1382288433	51.4553997284	46.2433858084	2.49250012555	1.0	1.0	0.0314551854207
14	0.00390749686172	80.1546978389	2.88036	1.23893	100.0	0.976242148809	96.3789564652	86.141970655	61.9687160626	23.5696695646	32.5663552329	25.1932816447	28.9622739262	1.94662490265	1.0	1.0	0.032943289338
15	0.0031967771325	74.7789288546	2.88036	1.23893	100.0	1.00739187295	76.0715851161	81.868023564	90.0911653892	16.8612931639	31.6268171545	22.9905232683	21.408429933	1.98462525511	1.0	1.0	0.046044746492
16	0.00305546918587	74.6917817708	2.88036	1.23893	100.0	1.00640641398	67.4169944917	88.9631803178	76.4265108937	20.9596315802	41.4096812877	31.0523693144	39.9778207251	1.96312307414	1.0	1.0	0.00704260581044
17	0.00292625287881	77.8255160128	2.88036	1.23893	100.0	0.969931285485	75.7095461499	85.7952012479	66.0400943355	19.8215509406	36.0784288182	25.6630763152	37.52615419	1.93562549661	1.0	1.0	0.0171345175947
18	0.00261025076285	72.7706623626	2.88036	1.23893	100.0	0.948922551099	71.2892376872	91.5964772111	76.509074875	15.160203673	29.1534132881	27.4127065198	29.9383190199	1.92369488636	1.0	1.0	0.0304260721298
19	0.00222857083064	98.2043152277	2.88036	1.23893	100.0	0.997823036847	94.4133713694	99.724618032	68.6582609783	20.3904910151	41.3740807553	45.1699675719	59.733140307	2.19887389146	1.0	1.0	0.043941909765
20	0.0021545803768	84.7554142153	2.88036	1.23893	100.0	0.987855771391	88.0754155888	92.0177920114	74.9842055422	23.1361199285	38.7101305852	35.3652261833	40.2698189916	1.94781119392	1.0	1.0	0.0170214334871
21	0.00185869863194	77.5519263811	2.88036	1.23893	100.0	0.993973815774	83.9135415314	90.2982491109	85.9206820505	17.0835906675	29.5216844468	34.7064312	38.4548488435	1.90680444816	1.0	1.0	0.0217561226302
22	0.00184995370399	93.1077115969	2.88036	1.23893	100.0	0.988510123902	98.8278235769	94.0340034377	97.4423552234	22.1274632028	33.9728309967	33.8460897933	35.643073091	1.87005905383	1.0	1.0	0.0182151167996
23	0.00169502351014	88.5563914061	2.88036	1.23893	100.0	1.05069487871	95.492513577	90.1546503899	88.9321084505	18.2081629301	34.3119939764	46.136238555	44.9551728227	1.95774914714	1.0	1.0	0.0070068978924
24	0.00169305655569	82.3336230766	2.88036	1.23893	100.0	1.0194541216	89.3522236406	83.8381108851	95.8691287845	17.6820675553	29.8902963448	45.9035010263	37.9656165412	1.88827062899	1.0	1.0	0.00756772865869
25	0.00168395683009	83.8789645105	2.88036	1.23893	100.0	1.0360092522	88.4996822289	92.7796052495	93.859466419	19.3587432488	35.4972972006	36.3431766284	36.9463010052	1.87937511915	1.0	1.0	0.0104466493236
26	0.00162316069963	86.3925914466	2.88036	1.23893	100.0	1.02634139953	99.6220705313	86.9956740351	85.1438341961	22.4056685195	35.4335648891	45.5567232364	40.7122963588	1.88239176646	1.0	1.0	0.00109999708368
27	0.00160709437364	82.1923582351	2.88036	1.23893	100.0	0.990279545153	96.4905307376	90.8985230873	92.8305956558	21.4488543216	33.6589127472	36.4933115391	36.7732576038	1.93081686887	1.0	1.0	0.000327701721903
28	0.00155171732662	84.4777918554	2.88036	1.23893	100.0	1.04752752921	92.4251842504	95.4745584061	91.5525621608	18.7577532971	33.5074274539	34.8241721588	35.4711523751	1.85025275953	1.0	1.0	0.00733168280873
29	0.00152889153107	89.049908908	2.88036	1.23893	100.0	0.9974607275	97.8626740385	93.6616308255	99.9065435403	19.3520130667	31.8636268219	34.8565188878	32.4586409109	1.85301850101	1.0	1.0	0.00807749676393
30	0.00137440958609	82.2204614047	2.88036	1.23893	100.0	1.01366518874	93.5085078318	85.1234488072	95.0538218775	18.2897079364	31.0262123291	37.936334423	30.9154692752	1.89283038328	1.0	1.0	0.00628380042238
31	0.00134376112425	83.5001958196	2.88036	1.23893	100.0	0.999766148977	93.3501620681	87.3173288231	86.7877453385	19.7950862331	32.7078785822	42.0403997825	39.319469616	1.93197942589	1.0	1.0	0.00744355396424
32	0.00134231303781	76.0833921954	2.88036	1.23893	100.0	1.0163663975	96.3788598154	85.5171016136	90.094188008	18.6943880185	26.9393403129	32.0874026007	31.4371221711	1.79195594255	1.0	1.0	0.00733106432836
33	0.00132252437608	81.4188559785	2.88036	1.23893	100.0	1.03047066171	92.2870895845	90.8583546164	95.8141249615	19.8009124542	33.3929072929	38.5271235994	34.7886612276	1.84614032773	1.0	1.0	0.002085824979
34	0.00127405742822	80.6370114531	2.88036	1.23893	100.0	1.01569520714	94.8261537127	82.3658262694	87.2660570589	18.474276555	28.3288239781	36.8170270367	35.3584692928	1.81978865011	1.0	1.0	0.00193718231266
35	0.00124153693052	77.4613681728	2.88036	1.23893	100.0	1.02741729744	97.1353199373	84.2710840355	85.9705450523	16.3654614376	25.3102818882	35.2654754263	32.3369321487	1.74171558206	1.0	1.0	7.7491267755e-05
36	0.00122438294304	77.0910060015	2.88036	1.23893	100.0	1.01321571665	97.3038641578	81.186538253	97.7065868731	17.7587115596	24.9126164973	33.6125950101	28.3267554669	1.74145811101	1.0	1.0	0.0024296066209
37	0.00118225824961	76.2198883759	2.88036	1.23893	100.0	0.996536243509	98.8007125122	82.2525163124	87.6107607211	17.7842282353	25.8474218534	36.5936813887	33.4129898704	1.82104254617	1.0	1.0	0.00505814304156
38	0.00118199494095	71.8871299569	2.88036	1.23893	100.0	1.01172415387	97.9055896949	77.9964239943	85.6221081986	16.2794090038	23.9765833612	36.4620568142	29.5452158395	1.81796079422	1.0	1.0	0.00367555301926
39	0.00116346235617	72.0823273994	2.88036	1.23893	100.0	1.01375486556	95.9396173505	77.9475562609	79.2222252508	16.0369455388	23.6382074401	33.2862123787	29.5614552361	1.77415059344	1.0	1.0	0.00144365745114
40	0.00114867496703	71.0931325765	2.88036	1.23893	100.0	1.01010437351	94.9322690033	78.2910856114	80.3471893885	17.5305940172	25.3101560928	33.7508847178	31.1760954834	1.8164107544	1.0	1.0	0.00296465448459
41	0.00114569364221	68.3539765464	2.88036	1.23893	100.0	1.01528771074	92.8433636484	73.6887803514	71.846148546	17.2977080565	24.2838365331	31.0160879033	29.7428658244	1.81105663331	1.0	1.0	0.00161685951412
42	0.00113724639231	59.3528990044	2.88036	1.23893	100.0	1.01263427293	88.765767082	64.1215144042	65.0087653163	14.5698828086	19.0157811806	27.2276196683	23.829775256	1.78955319318	1.0	1.0	0.000641903743719
43	0.00113480265348	69.9333573363	2.88036	1.23893	100.0	1.02180826395	97.2450926029	75.6969640131	76.9209234352	16.4718112879	22.9720116775	33.6165925948	31.4168903215	1.7732148131	1.0	1.0	0.00222333864009
44	0.0011091500454	70.4166937883	2.88036	1.23893	100.0	1.02578508752	98.2514606819	75.1567109506	83.181889226	16.0053642045	22.6130094952	35.1968535517	29.5291043479	1.78940278895	1.0	1.0	0.00211922330302
45	0.00110050290778	69.1827305981	2.88036	1.23893	100.0	1.00855011773	99.9442707485	75.3125542895	73.1142711439	16.2160162989	21.2935166704	30.8899011309	31.0042470114	1.77157456605	1.0	1.0	0.00187997885653
46	0.00108301228914	69.7030280542	2.88036	1.23893	100.0	1.01619505354	99.277111107	76.8609165913	76.1516736279	16.049588932	22.1727502064	31.9799291535	30.2699467035	1.78330785631	1.0	1.0	0.00148401495346
47	0.0010707638796	62.7437454102	2.88036	1.23893	100.0	1.00932657584	97.5598596578	68.2555221825	62.1928326707	14.6444611506	18.4754999681	28.3636540118	28.6288824775	1.76925141657	1.0	1.0	0.00216603089766
48	0.00106580646581	64.9733019567	2.88036	1.23893	100.0	1.01576071164	99.9294076646	70.4009712172	63.852025758	14.9979835672	19.2535773709	29.0767710016	29.7803570735	1.75830078393	1.0	1.0	0.000991267971698
49	0.00105746995452	61.297663252	2.88036	1.23893	100.0	1.02082329421	90.9270707278	67.2792865536	71.0947839786	14.3510171249	18.6531785209	27.5403988543	24.222234624	1.72910804281	1.0	1.0	0.000471445212238
50	0.00105635737144	60.8377175058	2.88036	1.23893	100.0	1.02330299813	95.6527797695	66.950177426	62.6548842581	14.5431003156	18.6509046003	28.3670249581	27.2419185772	1.76677502655	1.0	1.0	2.09040314081e-06
51	0.00105330572539	64.3755102806	2.88036	1.23893	100.0	1.01551254808	99.958007102	70.0425146725	69.6819230852	15.0959040807	19.3294478766	29.5420650838	26.6472761071	1.75442437875	1.0	1.0	0.000173428683436
52	0.00105134505356	65.1458543618	2.88036	1.23893	100.0	1.01597855971	97.4046111602	71.5859421269	69.788300847	15.4684828558	20.1019916152	29.8351518249	28.6232911006	1.75553603662	1.0	1.0	0.000179243215723
53	0.00104952879843	59.6321432207	2.88036	1.23893	100.0	1.01675310902	96.8092454889	64.7191439943	67.3818868255	14.0001278022	17.2696625421	28.1934964101	25.2304421937	1.74928897433	1.0	1.0	0.000361682965526
54	0.00104778867661	61.5763798802	2.88036	1.23893	100.0	1.01992818254	99.3034180456	66.7087848948	65.4719079475	14.3853093681	17.612851449	28.3276541912	26.9818308189	1.74709010887	1.0	1.0	0.00126939739822
55	0.00104666216187	60.9855731362	2.88036	1.23893	100.0	1.02089685583	99.290603183	65.7125123922	67.4130664566	14.3528864905	17.3624227596	27.8512881349	25.246468961	1.73853784528	1.0	1.0	0.00055606925114
56	0.00104354862754	65.7700635969	2.88036	1.23893	100.0	1.02026060505	98.1093453141	70.8132230296	71.0059816682	15.3363051064	20.0886856975	30.4359457873	27.92229837	1.75298874987	1.0	1.0	5.10784804505e-05
57	0.00104080461213	57.9464516216	2.88036	1.23893	100.0	1.02106372669	95.4996482399	62.9874714383	63.3934841149	13.6264870895	16.3542415188	26.3496491021	24.4346926009	1.72815970946	1.0	1.0	0.000161896819618
58	0.00103735913239	56.7073942428	2.88036	1.23893	100.0	1.02084412594	92.2233310794	61.6149405615	60.9864451849	13.2708009721	16.1293869093	25.8504079807	24.0360061354	1.73002410354	1.0	1.0	0.000149754534933
59	0.00103735910847	56.7073942428	2.88036	1.23893001	100.0	1.02084412594	92.2233310794	61.6149405615	60.9864451849	13.2708009721	16.1293869093	25.8504079807	24.0360061354	1.73002410354	1.0	1.0	0.000149754534933
60	0.00103675688267	56.7073866531	2.88036	1.23893	100.0	1.02071612855	92.2233322561	61.6149454953	60.9864446911	13.2707936511	16.1293927508	25.8504120862	24.036003839	1.73018918121	1.0	1.0	1e-06
61	0.00103675685884	56.7073866531	2.88036	1.23893001	100.0	1.02071612855	92.2233322561	61.6149454953	60.9864446911	13.2707936511	16.1293927508	25.8504120862	24.036003839	1.73018918121	1.0	1.0	1e-06
62	0.0010367477003	56.707384364	2.88036	1.23893	100.0	1.02066954777	92.2233327288	61.6149465139	60.9864446019	13.2707907665	16.1293958827	25.8504131064	24.0360034348	1.73020271121	1.0	1.0	1e-06
63	0.00103674767645	56.707384364	2.88036	1.23893001	100.0	1.02066954777	92.2233327288	61.6149465139	60.9864446019	13.2707907665	16.1293958827	25.8504131064	24.0360034348	1.73020271121	1.0	1.0	1e-06
64	0.00103670936497	56.7073551184	2.88036	1.23893	100.0	1.02025697754	92.2233384171	61.6149596528	60.9864433923	13.2707576959	16.129433833	25.8504265219	24.035998361	1.73036225812	1.0	1.0	1e-06
65	0.00103670934095	56.7073551184	2.88036	1.23893001	100.0	1.02025697754	92.2233384171	61.6149596528	60.9864433923	13.2707576959	16.129433833	25.8504265219	24.035998361	1.73036225812	1.0	1.0	1e-06
66	0.00103670829906	56.7073427233	2.88036	1.23893	100.0	1.02023844043	92.2233405748	61.6149651261	60.9864428453	13.2707466711	16.1294487062	25.8504324433	24.0359964216	1.73040278856	1.0	1.0	1e-06
67	0.00103670827504	56.7073427233	2.88036	1.23893001	100.0	1.02023844043	92.2233405748	61.6149651261	60.9864428453	13.2707466711	16.1294487062	25.8504324433	24.0359964216	1.73040278856	1.0	1.0	1e-06
