# Supplementary material for: Digital logic circuits in yeast with CRISPR-dCas9 NOR gates
Source: Nat Commun. 2017 May 25;8:15459. doi: 10.1038/ncomms15459 (PMC5458518; doi:10.1038/ncomms15459)
Supplement: Supplementary Software 1 — R cytometry data processing scripts and mathematical modeling scripts [file ncomms15459-s3.zip › Supplementary Software 1/FittingScripts/Results/Output/FittingScript_DoseExp1_20160330.py_solution_2016-04-02-14-11-07_1459631467556026.csv]

	score	Vmax	Km	nu	u	vmax	vmax	vmax	vmax	k	k	k	k	n	b	B	leak
	0	0	0	0	0	0	1	2	3	0	1	2	3	0	0	0	0
0	0.126894872095	72.0263401502	2.88036	1.23893	100.0	1.07722866256	84.3338709993	35.745849594	73.1409842687	15.8253472411	51.7658093746	13.932951283	91.5345326113	1.0968412991	1.0	1.0	0.29488363016
1	0.070352501827	24.2681118454	2.88036	1.23893	100.0	0.947892909025	41.8134711095	68.379845379	57.9908525353	5.30535343665	11.8993093412	69.0185684933	27.7453390877	1.61990070344	1.0	1.0	0.207028521822
2	0.0635733241864	77.8711983648	2.88036	1.23893	100.0	0.945118571835	31.0523850143	1.05610686132	83.3376956091	11.8543735616	35.8362976096	9.23499778875	95.0190892629	1.31890277947	1.0	1.0	0.112207102557
3	0.0426735846363	79.4052794943	2.88036	1.23893	100.0	0.951179324733	50.0253307764	40.3003716994	58.8904173743	24.6422756271	45.2136053083	26.6574780607	59.1461645306	2.3626602932	1.0	1.0	0.148142890461
4	0.0181376391262	60.7480961518	2.88036	1.23893	100.0	0.940228109243	32.4574948295	62.4950119522	61.9165650076	10.3327701023	40.9114834591	41.6340099598	32.2363377295	2.07971860735	1.0	1.0	0.0674831157641
5	0.0181089460126	76.747223937	2.88036	1.23893	100.0	0.954857533475	77.4371018379	88.347023216	63.7072145709	34.3199614599	46.5778254687	41.5635514767	85.1754294458	2.24255910268	1.0	1.0	0.0100009066174
6	0.0171129269769	95.9346853609	2.88036	1.23893	100.0	1.02148018238	88.6376696461	87.170990269	83.8753206561	28.1225648453	46.5115160146	59.6280125299	54.8991125325	1.80898379549	1.0	1.0	0.052346208022
7	0.0114441852122	50.7032173377	2.88036	1.23893	100.0	0.977635451089	65.5335749352	77.387118359	87.1940132613	7.16104066853	9.03711950748	10.4867423066	6.87077214547	2.35555900638	1.0	1.0	0.0702380501068
8	0.0101288748546	80.6270885054	2.88036	1.23893	100.0	0.952715380839	46.6549596561	72.5542194353	90.0101540146	17.294282122	34.6030218028	13.0142094948	20.2989973327	1.89535211508	1.0	1.0	0.0348793712524
9	0.0081979151166	70.5251663583	2.88036	1.23893	100.0	0.945708821458	52.6887323489	87.8788720524	44.264107595	16.8936905046	32.0213251529	20.7232853247	36.5961661589	1.91402559193	1.0	1.0	0.041281052878
10	0.0044918167608	63.849577031	2.88036	1.23893	100.0	0.945249635403	63.2927849688	76.7468956306	63.9649463123	15.5757172088	30.8522170326	21.5914951236	18.2590690176	1.89841087417	1.0	1.0	0.0213948850318
11	0.00434957097354	58.6626494792	2.88036	1.23893	100.0	0.975983237107	62.1631813829	54.7149869809	70.2918354762	9.28263168436	12.535278824	14.7748372848	16.0604025675	1.86656363644	1.0	1.0	0.0569682349062
12	0.0041491329769	76.2026501876	2.88036	1.23893	100.0	0.957611787705	53.8389714603	66.3626564882	83.8432879428	14.3458757301	35.9945309536	43.6007811805	25.1959586434	2.37680778435	1.0	1.0	0.0413706704553
13	0.00408172501701	46.4473629546	2.88036	1.23893	100.0	0.959486117744	82.9220910682	65.967150353	43.9337326618	11.1228638188	10.27005791	13.4733840451	23.0444496695	2.23768465124	1.0	1.0	0.0970425372227
14	0.0030468878524	49.3238403268	2.88036	1.23893	100.0	0.925021072294	90.3618440917	49.1918654113	31.4693238659	12.24163551	9.24586374672	14.1019169914	30.6311896434	2.1520015775	1.0	1.0	0.0749957651585
15	0.00280451204786	57.4329767633	2.88036	1.23893	100.0	0.93892757728	99.5427921546	68.4299790897	73.5049940762	15.1402042578	13.9304043005	18.5595935589	23.3133861936	2.06378371847	1.0	1.0	0.0632519829967
16	0.00216005374105	56.1647891957	2.88036	1.23893	100.0	0.953407820991	99.590941129	62.7824937354	41.5699148622	11.5773344371	12.4422958508	18.6465510468	27.0383176186	2.09952983182	1.0	1.0	0.048516380347
17	0.00193542612202	57.9830868771	2.88036	1.23893	100.0	0.954866639636	88.6605464906	67.4565375183	66.9330052345	14.4317146211	18.1239372912	29.0267393513	24.75654597	1.75601044854	1.0	1.0	0.00219102910236
18	0.0018140394649	64.2313896053	2.88036	1.23893	100.0	1.0023025239	88.368176722	63.545287383	67.5858071111	13.272305147	20.8010955497	34.7739807476	29.5001809212	1.99326644129	1.0	1.0	0.0105312595298
19	0.00170527781388	45.2269505734	2.88036	1.23893	100.0	0.994221453851	92.4488428083	49.4737198329	67.8617271734	10.4155919811	10.4492598754	25.4440233027	16.9023696204	1.77493184935	1.0	1.0	0.0125972739943
20	0.00126163971458	53.4305181589	2.88036	1.23893	100.0	0.991079986939	89.8417471982	58.0198798517	58.3692666503	12.4864772997	13.1975466894	21.3928451395	20.7948868276	1.71707898512	1.0	1.0	0.0149262918163
21	0.00125169118515	52.8811621843	2.88036	1.23893	100.0	1.02692677514	90.7193220621	58.3880925004	54.1935130459	11.9062272917	13.2023841058	19.8099165439	20.766589067	1.71156198728	1.0	1.0	0.00861062957416
22	0.00120971948562	54.6600981765	2.88036	1.23893	100.0	0.994313017703	90.8231507189	60.5730281865	50.5680359428	13.3726248618	16.3309479851	24.9292613533	27.966924714	1.8279926908	1.0	1.0	0.0102477762649
23	0.00113732943575	66.591514987	2.88036	1.23893	100.0	1.01217275796	98.306841136	70.6156805724	75.5110501428	15.87437416	20.7774081693	33.4734228362	28.2202180887	1.770057026	1.0	1.0	0.00262672590535
24	0.00112375517914	65.6723338926	2.88036	1.23893	100.0	1.01621617285	95.7338645956	72.4164970838	70.013697501	14.890994835	19.6195834868	29.4686894317	27.6475788776	1.70973941894	1.0	1.0	0.000485827588451
25	0.00110034641579	63.275889009	2.88036	1.23893	100.0	1.02204464187	95.5870180875	70.1594399353	72.7876763432	14.2426489423	18.2940853227	27.3601808669	24.3118023252	1.69624352946	1.0	1.0	0.00088700340093
26	0.00109429908585	71.7832478946	2.88036	1.23893	100.0	1.02027321478	99.0120975822	77.4627149172	80.7905568056	16.848979202	24.0477629724	33.775699653	29.6254458133	1.80797882401	1.0	1.0	0.00320986009497
27	0.00109054508813	71.8011735665	2.88036	1.23893	100.0	1.0196265624	96.1354353431	79.5949154683	79.7746849981	16.7058042772	24.2484225772	32.4839893044	30.6903094375	1.78709202726	1.0	1.0	0.000776535718812
28	0.00108295648601	68.049077993	2.88036	1.23893	100.0	1.01377231513	95.6257424068	74.646523917	75.9591548211	16.0014515438	21.8849181368	32.2655320905	29.6747431865	1.75968572323	1.0	1.0	0.000355101247779
29	0.00106896813336	65.4519721806	2.88036	1.23893	100.0	1.02425044347	95.9695975708	70.0966707666	68.8846816581	15.410169928	20.3777093726	29.8315292834	27.870197968	1.76129963951	1.0	1.0	0.00167492664542
30	0.00106584800213	58.6258630188	2.88036	1.23893	100.0	1.01785464074	91.9890905187	62.5663276208	65.989934891	13.7495988563	17.6750254542	28.4843289527	24.4183984088	1.78099873994	1.0	1.0	0.00102548003192
31	0.0010598684557	59.3981839337	2.88036	1.23893	100.0	1.01751030928	93.5444200422	65.030819797	61.3021795836	14.1883232408	18.0757225468	26.9280114026	26.0010430318	1.77325747656	1.0	1.0	0.000732678692844
32	0.00105471428314	59.3607320137	2.88036	1.23893	100.0	1.02546373542	98.2504334803	64.2129148522	63.630714067	14.0425923868	17.1796344652	29.0550512665	26.636999995	1.75074258034	1.0	1.0	0.000127586210132
33	0.00105437287175	55.0819942715	2.88036	1.23893	100.0	1.02037835399	95.9989499915	59.778329277	57.5014868092	12.9097159107	15.0672550274	25.3176533459	24.5456152238	1.74750279861	1.0	1.0	0.00152164160824
34	0.00104643515077	56.4341950558	2.88036	1.23893	100.0	1.02222459204	92.1336888141	60.7081064292	61.7139286027	13.2983661312	16.5363683044	27.0407874483	24.1936190423	1.76419603637	1.0	1.0	0.000117919331477
35	0.00104149930105	60.328044637	2.88036	1.23893	100.0	1.01848465631	96.9697546056	65.1797960302	65.9604058319	14.0749557444	17.4978381565	28.3025834092	25.7356771574	1.75019846373	1.0	1.0	0.000535113860293
36	0.00104053348609	56.6638917256	2.88036	1.23893	100.0	1.02086340439	92.8767061136	60.8105124025	60.4102876396	13.377482364	16.4026905355	26.8471676849	24.4955457902	1.75597436267	1.0	1.0	0.000178539485371
37	0.00104053346535	56.6638917256	2.88036	1.23893001	100.0	1.02086340439	92.8767061136	60.8105124025	60.4102876396	13.377482364	16.4026905355	26.8471676849	24.4955457902	1.75597436267	1.0	1.0	0.000178539485371
38	0.00103971792248	56.6638801639	2.88036	1.23893	100.0	1.02026650822	92.8767079094	60.8105146441	60.4102890963	13.3774639321	16.4027133202	26.8471656832	24.4955535717	1.75534838738	1.0	1.0	1e-06
39	0.00103971790138	56.6638801639	2.88036	1.23893001	100.0	1.02026650822	92.8767079094	60.8105146441	60.4102890963	13.3774639321	16.4027133202	26.8471656832	24.4955535717	1.75534838738	1.0	1.0	1e-06
40	0.00103949771222	56.6638415219	2.88036	1.23893	100.0	1.01974352085	92.8767091258	60.810530771	60.4102924635	13.3774435173	16.4027520599	26.8471650118	24.4955759538	1.75365370137	1.0	1.0	1e-06
41	0.00103949769036	56.6638415219	2.88036	1.23893001	100.0	1.01974352085	92.8767091258	60.810530771	60.4102924635	13.3774435173	16.4027520599	26.8471650118	24.4955759538	1.75365370137	1.0	1.0	1e-06
42	0.00103936513605	56.6638511281	2.88036	1.23893	100.0	1.02002266399	92.8767081024	60.8105283209	60.4102914589	13.3774538444	16.4027365913	26.8471658358	24.4955699875	1.75414315762	1.0	1.0	1e-06
43	0.00103936511447	56.6638511281	2.88036	1.23893001	100.0	1.02002266399	92.8767081024	60.8105283209	60.4102914589	13.3774538444	16.4027365913	26.8471658358	24.4955699875	1.75414315762	1.0	1.0	1e-06
44	0.00103932523355	56.6638477775	2.88036	1.23893	100.0	1.02017371342	92.876707198	60.8105319491	60.4102915228	13.3774592809	16.4027317378	26.8471666662	24.4955713736	1.75409354595	1.0	1.0	1e-06
45	0.00103932521203	56.6638477775	2.88036	1.23893001	100.0	1.02017371342	92.876707198	60.8105319491	60.4102915228	13.3774592809	16.4027317378	26.8471666662	24.4955713736	1.75409354595	1.0	1.0	1e-06
46	0.00103919865544	56.6638155881	2.88036	1.23893	100.0	1.02086059343	92.8767010404	60.8105622163	60.4102928528	13.377490217	16.4027049512	26.8471717292	24.4955862592	1.75341393139	1.0	1.0	1e-06
47	0.00103919863408	56.6638155881	2.88036	1.23893001	100.0	1.02086059343	92.8767010404	60.8105622163	60.4102928528	13.377490217	16.4027049512	26.8471717292	24.4955862592	1.75341393139	1.0	1.0	1e-06
48	0.00103917896089	56.6637950673	2.88036	1.23893	100.0	1.02103747953	92.8766970518	60.8105826681	60.4102938049	13.3775072554	16.4026866198	26.8471744071	24.4955957674	1.75303158566	1.0	1.0	1e-06
49	0.00103917893951	56.6637950673	2.88036	1.23893001	100.0	1.02103747953	92.8766970518	60.8105826681	60.4102938049	13.3775072554	16.4026866198	26.8471744071	24.4955957674	1.75303158566	1.0	1.0	1e-06
50	0.00103917695094	56.6637882753	2.88036	1.23893	100.0	1.02104387657	92.8766956766	60.8105897935	60.4102941333	13.377512574	16.4026799345	26.8471752078	24.4955988886	1.75292090587	1.0	1.0	1e-06
51	0.00103917692953	56.6637882753	2.88036	1.23893001	100.0	1.02104387657	92.8766956766	60.8105897935	60.4102941333	13.377512574	16.4026799345	26.8471752078	24.4955988886	1.75292090587	1.0	1.0	1e-06
