# Supplementary material for: Digital logic circuits in yeast with CRISPR-dCas9 NOR gates
Source: Nat Commun. 2017 May 25;8:15459. doi: 10.1038/ncomms15459 (PMC5458518; doi:10.1038/ncomms15459)
Supplement: Supplementary Software 1 — R cytometry data processing scripts and mathematical modeling scripts [file ncomms15459-s3.zip › Supplementary Software 1/FittingScripts/Results/Output/FittingScript_DoseExp1_20160330.py_solution_2016-04-02-16-33-52_1459640032021555.csv]

	score	Vmax	Km	nu	u	vmax	vmax	vmax	vmax	k	k	k	k	n	b	B	leak
	0	0	0	0	0	0	1	2	3	0	1	2	3	0	0	0	0
0	1.46713569323	97.9992402868	2.88036	1.23893	100.0	1.07289907367	68.3004977998	0.76101627407	43.1121765747	85.9120725105	95.4394793033	4.83435574184	9.11395412595	0.716590721528	1.0	1.0	0.815599355316
1	0.431899774409	24.5909949265	2.88036	1.23893	100.0	0.99582472804	65.2585105898	86.206033504	23.1180863346	1.22948419777	76.3805347876	35.4169541067	33.2304006523	1.31096152228	1.0	1.0	0.802001096597
2	0.0633512616853	56.3284290541	2.88036	1.23893	100.0	1.00952624792	28.3564997652	63.838805223	95.241794664	7.01678457871	57.8886498652	19.848635746	5.14750166093	2.23672870175	1.0	1.0	0.181307294067
3	0.0539228465812	79.9003201474	2.88036	1.23893	100.0	1.03531096128	88.306317395	58.0958449648	70.2560249218	21.1415237262	27.8939878358	23.4710263162	14.284216194	1.03411080753	1.0	1.0	0.0784557151945
4	0.028683123172	79.2184698377	2.88036	1.23893	100.0	1.02887602239	35.4171422462	46.4214675654	40.3614187065	17.0626910921	51.5413037666	25.9103273439	23.6565993011	1.78731399031	1.0	1.0	0.0140094148313
5	0.0247384548455	73.2908820598	2.88036	1.23893	100.0	1.0963694631	73.4379477565	94.0311658508	92.2218210216	23.6141835104	44.406194063	31.8045001436	8.81617115513	1.67332476731	1.0	1.0	0.0328622583695
6	0.0214071477656	98.0253914771	2.88036	1.23893	100.0	0.926889564642	57.3233200459	94.5217738615	59.2462695519	11.5367062588	23.4595181422	20.9822961052	11.0781115592	2.28426013343	1.0	1.0	0.183025678257
7	0.0200534095308	65.2237107179	2.88036	1.23893	100.0	1.09973667203	33.5813646862	48.1765870618	26.4846391024	10.9858550569	38.2632262295	34.2550923961	20.7593256286	2.10578452219	1.0	1.0	0.0129958727745
8	0.0143541866516	76.413995439	2.88036	1.23893	100.0	1.09481443273	38.2600683679	75.6198848116	65.9111736979	11.7108363644	35.352593902	27.4697463177	63.8620713767	1.75298482531	1.0	1.0	0.024175638443
9	0.0130735880561	74.9286305504	2.88036	1.23893	100.0	1.08475627426	39.5043211043	76.1308729127	59.4809459982	12.351480963	40.2130225956	50.1784778535	43.447589227	1.87654339569	1.0	1.0	0.00802520082917
10	0.00941341025757	74.8134920106	2.88036	1.23893	100.0	1.01957086025	95.3199913916	56.463031116	59.9367413928	18.2389875033	21.0379267484	38.7978934205	55.3485153756	1.99082234227	1.0	1.0	0.0646001218016
11	0.00818007152088	97.5368869466	2.88036	1.23893	100.0	0.966472622815	95.6081291244	78.6391233839	43.8241364239	20.024549611	24.0062404116	26.6074818501	56.7273048308	1.77238988576	1.0	1.0	0.0393961549869
12	0.00602650746413	71.226635377	2.88036	1.23893	100.0	0.920782897539	69.3741728798	58.8466992493	34.9425716997	16.2844855687	25.48200985	20.4298658566	32.3956305599	2.22623134587	1.0	1.0	0.0346972775308
13	0.00582158621342	99.5190572531	2.88036	1.23893	100.0	0.958330449662	74.2513101483	92.4110717072	79.5708841385	19.7687687236	33.2010472289	34.0763496012	46.4574469052	1.8566271003	1.0	1.0	0.0188770390157
14	0.00570205604074	90.5239647449	2.88036	1.23893	100.0	0.914406378273	94.3472309612	88.3860441434	92.3747469212	20.9337319072	26.7098770245	46.1629621017	54.7427355443	1.81003617825	1.0	1.0	0.0328156216096
15	0.00434734906486	72.7057246914	2.88036	1.23893	100.0	0.928844787241	63.7545544018	78.6524208121	64.5539785894	16.8876395906	36.264149494	27.6430934432	32.8186701381	2.31901483678	1.0	1.0	0.0826383863971
16	0.00331818975877	84.630649004	2.88036	1.23893	100.0	0.950821643166	64.7401974172	85.7840917591	61.8146346645	15.1097986165	37.1498228903	33.8006754932	39.3712554621	2.24466422378	1.0	1.0	0.0488852100815
17	0.00255184214034	67.9617224196	2.88036	1.23893	100.0	0.937589210355	57.6679907595	71.5566140993	74.7617822421	15.8035368897	30.9197821238	32.0093649767	30.6914209461	1.92263298799	1.0	1.0	0.00186647600183
18	0.00243272578444	80.927679548	2.88036	1.23893	100.0	0.954040267886	71.7426769037	76.5953286064	71.7941289652	19.9178052446	39.5319303022	44.9397563322	39.3246760296	2.19068699341	1.0	1.0	0.00827952841832
19	0.00240408866902	80.5969902555	2.88036	1.23893	100.0	0.997526609521	90.8533360614	93.2073602998	69.6523267615	18.3194922951	33.9910788763	46.8479126878	51.629377789	1.92775217251	1.0	1.0	0.00408092898364
20	0.00239748864891	73.6255524605	2.88036	1.23893	100.0	0.987794485895	65.0785981483	85.3390216263	62.9606296701	16.9322069704	37.503115511	40.2515215121	47.0298338981	2.04977393831	1.0	1.0	0.00531894981767
21	0.00213646122862	67.0122117476	2.88036	1.23893	100.0	0.986490662672	71.3149796276	74.1302800535	70.7567947141	16.7006887091	32.1229871953	33.5914043605	27.8045636084	2.03132143429	1.0	1.0	0.00150753794398
22	0.00204450238327	76.2028076982	2.88036	1.23893	100.0	0.962622218287	84.5871757576	75.2158620506	77.643271445	15.5820630237	27.1053715655	38.5078545622	32.2468840178	2.01758984879	1.0	1.0	0.0228132823611
23	0.0014169704584	73.0253616321	2.88036	1.23893	100.0	0.982605950403	99.310628396	75.7074231359	70.2004809989	18.4918799214	26.3430043613	38.90971903	35.2851761843	1.86976468409	1.0	1.0	0.00018917745327
24	0.00121555807414	62.257433481	2.88036	1.23893	100.0	0.99379011348	85.9979854098	69.942496168	68.6853875899	15.2020409229	19.9267245838	25.1687607436	25.4064516557	1.74262171129	1.0	1.0	0.00274401122918
25	0.00117193185265	69.6019786973	2.88036	1.23893	100.0	1.0189134658	94.791628156	76.0783271001	84.9236038943	16.0189057027	22.078145628	31.4757212285	26.1431131477	1.73501836914	1.0	1.0	0.00489914346751
26	0.00114815977271	74.2010984283	2.88036	1.23893	100.0	1.0113744269	96.5987773084	80.3332234903	90.2501304913	17.0680922983	25.2877239656	36.707160444	30.2900334533	1.80004194662	1.0	1.0	0.00293263016252
27	0.00111083158646	74.0594272844	2.88036	1.23893	100.0	1.02158565435	98.1332342977	81.0748297749	88.8029687437	16.9657839322	24.1505373726	32.2947955609	29.024982135	1.74435487526	1.0	1.0	0.000832549683133
28	0.0010991831998	68.0064446028	2.88036	1.23893	100.0	1.02715008977	94.6670928009	75.534572517	77.8811745513	15.9006473286	22.709703187	31.4810512259	27.6342713872	1.76881036136	1.0	1.0	0.000573067537683
29	0.00109841676019	62.1742222896	2.88036	1.23893	100.0	1.0215318648	94.2963295066	67.2619276612	63.4442350569	15.3332354711	20.4201742459	29.427129239	29.2556880144	1.81268406996	1.0	1.0	0.000209344394258
30	0.00109609108506	65.8802014458	2.88036	1.23893	100.0	1.01528403853	95.1360215718	69.8176505606	74.0423072178	15.752331698	20.859972447	32.1256667893	28.9297587631	1.78912931992	1.0	1.0	0.00159919836483
31	0.00109113601705	64.7098604868	2.88036	1.23893	100.0	1.01200625903	99.7168715386	69.4315224506	70.4796337751	15.5676990789	20.2392423412	32.9719173257	29.0332741904	1.78670372787	1.0	1.0	0.000852639861347
32	0.00108496562221	55.9256115355	2.88036	1.23893	100.0	1.01970374366	94.7602370281	60.4810853532	60.8804345115	13.3838346355	15.9966136611	26.8791514349	23.8749589075	1.77135942564	1.0	1.0	0.00260372627671
33	0.00107981657073	54.9482024245	2.88036	1.23893	100.0	1.02543499135	94.5836858629	58.8514328533	58.2027012235	12.7756120095	15.2420007328	27.0899521177	23.5427823473	1.74712070424	1.0	1.0	0.000252299534765
34	0.00107697714682	56.9687378958	2.88036	1.23893	100.0	1.02409998964	96.5345651464	61.8776635017	63.434951155	13.1416225972	16.046030955	28.1886583236	23.8407015285	1.73786770832	1.0	1.0	0.000151675528082
35	0.00107450387621	60.8282547747	2.88036	1.23893	100.0	1.01480307044	94.6904971945	65.0762983542	61.8005938559	14.0070139302	17.9514135589	29.157773958	28.5583876936	1.76686015036	1.0	1.0	0.000360938701608
36	0.00106387128073	65.1137765556	2.88036	1.23893	100.0	1.02863903698	99.2223765758	70.0131531148	68.8265657758	15.0594086645	19.715280298	31.289063906	29.0166848973	1.76672893712	1.0	1.0	0.00117505155335
37	0.00106365719792	62.3920572429	2.88036	1.23893	100.0	1.02334037143	97.7817032168	67.4971859015	70.5937882525	14.3275427703	18.155782193	30.0532250926	26.8906932972	1.74969194914	1.0	1.0	0.000665485345789
38	0.00105922909662	57.6362919121	2.88036	1.23893	100.0	1.02012286779	95.1467592246	63.6200521642	65.2606861663	13.3429024024	15.8993449324	25.9168083234	23.699545357	1.71511673421	1.0	1.0	0.00233854589813
39	0.00105306432713	55.793883845	2.88036	1.23893	100.0	1.02410208361	96.1349741712	60.8066804123	61.0776280976	12.7935038162	15.0247716429	25.9297771287	24.1042878416	1.72605017697	1.0	1.0	0.000453985245069
40	0.0010528820671	58.4312378802	2.88036	1.23893	100.0	1.01859420214	94.6056722247	63.8781943032	65.9901295337	13.5475864603	16.5775258037	26.9222672624	24.5362668788	1.73954335391	1.0	1.0	0.000991442667734
41	0.00104971537702	63.6645527026	2.88036	1.23893	100.0	1.02158160732	98.1592457349	68.6272700886	66.1187792476	14.8592172358	19.3216070777	30.0437057979	28.9719600321	1.77606308126	1.0	1.0	0.000630057320784
42	0.00104768187087	63.2822678305	2.88036	1.23893	100.0	1.019943911	98.4525562627	68.0986413446	65.0809467807	14.8815883041	18.9501218582	29.5116511085	28.0441846166	1.76665731114	1.0	1.0	0.000371877108596
43	0.00104626796512	61.5737727682	2.88036	1.23893	100.0	1.02321158667	98.5705732962	65.878470156	64.7268959916	14.5516551224	18.1905669679	28.7886062155	26.9054583368	1.75830312974	1.0	1.0	8.4470091231e-05
44	0.00104563145971	61.7555595728	2.88036	1.23893	100.0	1.01704297755	97.8083856419	67.177572566	65.5492195826	14.5767548604	18.4565422495	29.4003112806	27.5891127865	1.76677215843	1.0	1.0	0.00115771728679
45	0.00104509222715	62.3929976497	2.88036	1.23893	100.0	1.02380040574	98.4860598579	67.7208804041	64.5325294423	14.472757535	18.387146922	29.0912342012	28.1222460654	1.75486508917	1.0	1.0	0.00059573900761
46	0.00104381106011	61.1281673638	2.88036	1.23893	100.0	1.02036020349	99.0228325285	66.5979290221	69.1450374394	14.1207821811	17.1918371479	27.9264164349	24.9583535047	1.72474359381	1.0	1.0	0.000591720032985
47	0.00104282097628	61.7144677128	2.88036	1.23893	100.0	1.02061127679	96.9258507659	66.7876011025	68.9679643882	14.306361887	17.9400598642	28.656009405	25.8960426405	1.74042322534	1.0	1.0	0.000176164611498
48	0.00104170463921	60.2253970705	2.88036	1.23893	100.0	1.01909705514	97.3492165851	65.7414496437	67.3406454622	14.1196644997	17.3459174258	27.5233674516	24.7603042994	1.73656466042	1.0	1.0	0.000626861604004
49	0.00103942759391	62.3044208409	2.88036	1.23893	100.0	1.02063470584	97.9445636987	67.6144044883	64.3211635549	14.6411572324	18.5471894721	28.9823432742	27.7789739224	1.75582447229	1.0	1.0	0.000474019684527
50	0.00103884115039	58.9987710557	2.88036	1.23893	100.0	1.01874930403	96.8886570314	64.6713804035	63.3770731981	13.807276729	16.6916928315	26.625274283	24.9735597582	1.73029335322	1.0	1.0	0.000313373866617
51	0.00103884112616	58.9987710557	2.88036	1.23893001	100.0	1.01874930403	96.8886570314	64.6713804035	63.3770731981	13.807276729	16.6916928315	26.625274283	24.9735597582	1.73029335322	1.0	1.0	0.000313373866617
52	0.00103851770307	58.9987660866	2.88036	1.23893	100.0	1.01875088163	96.8886596379	64.6713742584	63.3770735535	13.8072625594	16.6917184422	26.6252782545	24.9735628786	1.72977594117	1.0	1.0	1e-06
53	0.00103851767893	58.9987660866	2.88036	1.23893001	100.0	1.01875088163	96.8886596379	64.6713742584	63.3770735535	13.8072625594	16.6917184422	26.6252782545	24.9735628786	1.72977594117	1.0	1.0	1e-06
54	0.00103792224978	58.9987573164	2.88036	1.23893	100.0	1.01872876492	96.8886642311	64.6713636238	63.3770742067	13.8072374831	16.6917636653	26.6252847544	24.9735683676	1.72886431576	1.0	1.0	1e-06
55	0.00103792222536	58.9987573164	2.88036	1.23893001	100.0	1.01872876492	96.8886642311	64.6713636238	63.3770742067	13.8072374831	16.6917636653	26.6252847544	24.9735683676	1.72886431576	1.0	1.0	1e-06
56	0.00103747668298	58.9987413235	2.88036	1.23893	100.0	1.01877823061	96.8886723479	64.6713445913	63.3770752673	13.8071940643	16.6918439999	26.6252974459	24.9735780344	1.72723098693	1.0	1.0	1e-06
57	0.00103747665809	58.9987413235	2.88036	1.23893001	100.0	1.01877823061	96.8886723479	64.6713445913	63.3770752673	13.8071940643	16.6918439999	26.6252974459	24.9735780344	1.72723098693	1.0	1.0	1e-06
58	0.00103742458315	58.99873921	2.88036	1.23893	100.0	1.01886831443	96.8886731754	64.6713424171	63.3770752817	13.8071905011	16.6918525971	26.6252999375	24.9735789783	1.72704332358	1.0	1.0	1e-06
59	0.00103742455825	58.99873921	2.88036	1.23893001	100.0	1.01886831443	96.8886731754	64.6713424171	63.3770752817	13.8071905011	16.6918525971	26.6252999375	24.9735789783	1.72704332358	1.0	1.0	1e-06
60	0.00103704536148	58.998721378	2.88036	1.23893	100.0	1.01999041479	96.8886790581	64.6713256099	63.3770748102	13.8071700896	16.6919160099	26.6253248651	24.973585328	1.72559340209	1.0	1.0	1e-06
61	0.00103704533673	58.998721378	2.88036	1.23893001	100.0	1.01999041479	96.8886790581	64.6713256099	63.3770748102	13.8071700896	16.6919160099	26.6253248651	24.973585328	1.72559340209	1.0	1.0	1e-06
62	0.0010369738943	58.9987181602	2.88036	1.23893	100.0	1.02041753955	96.8886793148	64.6713237343	63.3770741907	13.8071731722	16.6919205068	26.6253330836	24.9735848911	1.72545355625	1.0	1.0	1e-06
63	0.00103697386972	58.9987181602	2.88036	1.23893001	100.0	1.02041753955	96.8886793148	64.6713237343	63.3770741907	13.8071731722	16.6919205068	26.6253330836	24.9735848911	1.72545355625	1.0	1.0	1e-06
64	0.00103696404741	58.9987176561	2.88036	1.23893	100.0	1.02050918253	96.8886788164	64.6713243111	63.3770734208	13.8071772345	16.691915725	26.6253395765	24.9735825037	1.72558843425	1.0	1.0	1e-06
65	0.00103696402292	58.9987176561	2.88036	1.23893001	100.0	1.02050918253	96.8886788164	64.6713243111	63.3770734208	13.8071772345	16.691915725	26.6253395765	24.9735825037	1.72558843425	1.0	1.0	1e-06
