# Supplementary material for: Digital logic circuits in yeast with CRISPR-dCas9 NOR gates
Source: Nat Commun. 2017 May 25;8:15459. doi: 10.1038/ncomms15459 (PMC5458518; doi:10.1038/ncomms15459)
Supplement: Supplementary Software 1 — R cytometry data processing scripts and mathematical modeling scripts [file ncomms15459-s3.zip › Supplementary Software 1/FittingScripts/Results/Output/FittingScript_DoseExp1_20160330.py_solution_2016-04-02-20-07-13_1459652833807953.csv]

	score	Vmax	Km	nu	u	vmax	vmax	vmax	vmax	k	k	k	k	n	b	B	leak
	0	0	0	0	0	0	1	2	3	0	1	2	3	0	0	0	0
0	0.495368453061	43.1011949692	2.88036	1.23893	100.0	0.95109266961	12.2980358857	41.244698711	31.3087889359	72.0737523751	15.5778002113	74.2456826442	40.6225795072	1.41188083416	1.0	1.0	0.0231560246484
1	0.401439104257	93.0424413307	2.88036	1.23893	100.0	0.917229445938	26.0360941829	92.1467460319	53.3018320667	86.0130909558	51.0758470203	49.9864378195	76.6426321548	1.98005854155	1.0	1.0	0.0136771288187
2	0.269396269541	53.3070558597	2.88036	1.23893	100.0	0.922968206322	49.6216533071	69.6871869817	67.6652810726	26.3063150253	90.6733208919	93.5035540267	21.435582734	2.05877907917	1.0	1.0	0.543414316934
3	0.106855016773	38.6210764752	2.88036	1.23893	100.0	1.04772605541	76.7663830123	36.6361150317	90.4199138311	16.2619353365	54.9751342713	72.6798329117	87.2393686454	2.27959725268	1.0	1.0	0.115566996801
4	0.08707789967	99.3827084277	2.88036	1.23893	100.0	1.0329502017	85.0166147949	29.1577966377	51.6501690316	39.7402668347	52.0192703767	93.3321111372	38.7269199367	1.78763187362	1.0	1.0	0.170972008398
5	0.0851199057087	91.89987768	2.88036	1.23893	100.0	0.951803412999	83.2769270983	9.23814868639	53.6031708023	49.512148924	53.9672913442	15.1409262619	3.36275231066	1.55088069772	1.0	1.0	0.102805941489
6	0.0843883807743	99.1697271791	2.88036	1.23893	100.0	0.985721761628	35.1847290099	32.0797809195	76.8007241717	5.01443487027	34.1571551049	42.7105918303	31.1354732641	2.490158796	1.0	1.0	0.311107328489
7	0.0433191326537	82.7595159293	2.88036	1.23893	100.0	0.986350331245	73.0413930278	92.6528706387	81.3279522141	26.7345743914	95.7850654268	38.0918339421	8.72284893004	1.93712968534	1.0	1.0	0.0324985263646
8	0.031812950093	75.9065467772	2.88036	1.23893	100.0	0.915129947019	77.2878185631	82.0929090961	74.9568120545	26.4533514505	56.9767740939	45.4070630414	90.1272737663	2.48114700499	1.0	1.0	0.0838388319743
9	0.030333905346	64.6965298843	2.88036	1.23893	100.0	0.93333626823	90.2619590141	41.2089725799	89.8716191748	35.5204307871	24.4124790455	39.2945304951	13.6745800194	2.20948784485	1.0	1.0	0.0322902664943
10	0.0204835280749	60.8514126649	2.88036	1.23893	100.0	0.967361099135	63.2818534073	86.2883444022	72.5797108565	18.4115577295	33.8801085594	35.7181594562	93.5570529076	1.75370235203	1.0	1.0	0.0195038112923
11	0.0199718077852	84.0495675858	2.88036	1.23893	100.0	1.041617858	61.3743396138	79.413548141	38.227282061	31.6261937976	62.7024600181	18.5132792229	70.7644960341	2.35045252869	1.0	1.0	0.0190388682222
12	0.018127734467	83.9434478849	2.88036	1.23893	100.0	1.0727585996	90.4393280304	96.332286652	35.4821355379	21.2110873113	38.3422338874	12.1838757845	13.232139803	2.04711364762	1.0	1.0	0.0928744925037
13	0.0151762475082	64.8215967651	2.88036	1.23893	100.0	0.970665978135	83.477055288	92.0212770629	49.6442623622	29.3746529068	41.5237242813	12.7424418851	27.0504027538	2.2767994637	1.0	1.0	0.0344478223344
14	0.00451047386125	54.5214075244	2.88036	1.23893	100.0	0.973362505984	84.8489729652	88.7450767455	51.9439746972	12.1062676516	11.1990064462	11.1421570915	19.239465159	1.88790455961	1.0	1.0	0.0682861077974
15	0.00361263768442	61.0897294274	2.88036	1.23893	100.0	0.928270856342	96.4393448289	80.4083085097	55.2070516115	12.5695345643	12.021056654	10.610656485	13.870175779	1.82907623373	1.0	1.0	0.0576225339259
16	0.00225980375191	69.2915632254	2.88036	1.23893	100.0	0.9852236023	91.9820712258	71.276017082	59.0786481854	19.4526616971	31.1155821933	36.8634288196	38.2077426201	2.1915228705	1.0	1.0	0.0220290251569
17	0.00204725556124	85.2566884508	2.88036	1.23893	100.0	0.977403120089	92.9963715286	90.8805750813	54.7698730401	19.0546505239	33.7422055958	32.5002274874	48.9046597542	2.02197119534	1.0	1.0	0.00992224346041
18	0.00204060991673	81.3157241885	2.88036	1.23893	100.0	0.981484340507	82.5637142915	93.9817192218	77.9106719091	18.7060318044	35.6676782998	40.1845393219	45.4015842033	2.03909724488	1.0	1.0	0.0195540302798
19	0.00202490773586	86.3640017179	2.88036	1.23893	100.0	0.977016078189	72.8184493371	86.6743744877	91.0757337612	20.8687135518	41.958928575	42.5477457144	44.7484012189	2.09873197365	1.0	1.0	0.00293653031385
20	0.00184735429643	82.1911332945	2.88036	1.23893	100.0	0.986034313157	93.6511388715	86.6468108942	95.3691168163	20.9571482931	37.0063412444	40.6415491519	34.3374427623	2.09820390857	1.0	1.0	0.0183487232433
21	0.00181340966818	70.6390642579	2.88036	1.23893	100.0	0.960903949979	99.0638211736	78.6916540126	73.9222446597	16.6472228985	23.9892500937	34.2744593532	37.276708321	1.99915902225	1.0	1.0	0.0267140090881
22	0.00181330522469	80.1206169224	2.88036	1.23893	100.0	1.00043890763	97.8514992443	95.0033728521	71.3310638543	18.8924926582	32.0312699377	35.6197246235	40.3305050218	1.94557283759	1.0	1.0	0.0151985080863
23	0.00170411525901	79.7524610418	2.88036	1.23893	100.0	1.01805087175	92.8084881469	89.7476086644	77.1381595124	18.2495543705	31.881615104	36.191787603	38.7879425624	1.97975539809	1.0	1.0	0.0232149396237
24	0.00168031335742	74.9153395648	2.88036	1.23893	100.0	0.992354885625	96.6687573265	76.8312562741	99.0513492547	16.6425165857	25.7467893378	40.4274014752	33.3636604895	1.97390657063	1.0	1.0	0.0124697655981
25	0.0014030108357	71.4739448447	2.88036	1.23893	100.0	1.02055789992	94.5531732087	76.5025878498	94.2349970815	16.0878779099	25.2786058069	39.2647435662	30.2234133002	1.90534669306	1.0	1.0	0.00733577462344
26	0.00138515397184	66.1823014205	2.88036	1.23893	100.0	1.01198607327	85.6179379519	71.1358930821	85.511159726	14.3476871357	22.1633176278	30.1531885418	23.5654194186	1.78974787388	1.0	1.0	0.000264538623825
27	0.00126218789305	72.2877206963	2.88036	1.23893	100.0	1.00746353227	92.221809411	75.294617836	82.1670780842	16.083812442	24.3982637317	38.5478789374	31.5891072838	1.83291514074	1.0	1.0	0.00433277193591
28	0.0012522609898	67.66047334	2.88036	1.23893	100.0	1.02024113942	98.266316985	71.2776701504	81.1509906654	14.8237011932	20.0719817749	33.3871200908	26.1002409307	1.73623989835	1.0	1.0	0.00277985608614
29	0.00120220693923	68.6354591891	2.88036	1.23893	100.0	1.01191766607	99.6600171781	76.870028827	72.8216198583	15.6344769931	21.2741830351	31.4168995357	29.6273691104	1.80420890306	1.0	1.0	0.0115238569201
30	0.00115286490317	73.3492670994	2.88036	1.23893	100.0	1.00970440859	99.0357628402	80.1587515169	75.4023335013	17.4282009857	25.65978706	37.0838444264	37.0973324138	1.83168369542	1.0	1.0	0.000284179625615
31	0.0011488320199	70.0443110356	2.88036	1.23893	100.0	1.01771527908	94.5683002102	77.1579519301	69.0157099883	15.5785963487	23.0845448026	31.1111697053	31.9454540786	1.79948511385	1.0	1.0	0.00282687967235
32	0.00110131044435	73.1837581893	2.88036	1.23893	100.0	1.01522915334	98.1962434894	77.5958753091	72.8563339529	17.0449948356	24.8867662595	34.8120257367	34.8112700877	1.83815288818	1.0	1.0	0.00298574868254
33	0.00106650558564	70.082713771	2.88036	1.23893	100.0	1.01685863986	98.1779986811	74.8156499028	72.4506155559	16.2437852474	22.2847037606	32.5182467866	31.4314123675	1.77877532944	1.0	1.0	0.000316007048139
34	0.00105587416988	65.4913859987	2.88036	1.23893	100.0	1.01373879123	97.3785434491	70.5263172765	67.4118919404	15.6289181468	20.5122088255	31.2145987676	30.230366861	1.77875225217	1.0	1.0	0.000424387526467
35	0.00104951163295	64.0197952925	2.88036	1.23893	100.0	1.02120460924	97.6610214705	69.1318584586	65.1083072452	15.074392925	19.9754615508	30.8454936088	29.4490523308	1.7849978425	1.0	1.0	0.000409000320874
36	0.00104918888589	65.3487199369	2.88036	1.23893	100.0	1.01533192333	98.7587351008	70.8244997293	69.5338736548	15.3942176416	20.2087227833	30.7334877466	29.2460171185	1.77655932657	1.0	1.0	0.000295232408755
37	0.00104646293158	61.0871589266	2.88036	1.23893	100.0	1.01427856689	96.8601232135	66.7591599782	66.2730356726	14.5141145621	17.8830035551	27.6156436448	26.0547218123	1.74095898541	1.0	1.0	0.000682234397621
38	0.00104419663849	62.5550163983	2.88036	1.23893	100.0	1.02045998457	97.7402387187	67.8872212151	64.80982847	14.6496490588	18.6407501122	28.5177895129	27.288226931	1.75824017704	1.0	1.0	0.00113107723075
39	0.00104402988665	61.2102843611	2.88036	1.23893	100.0	1.02076186052	96.6350411871	66.2778104411	65.0564588208	14.3706577046	18.1924852113	28.9227919614	27.2577436361	1.75734304885	1.0	1.0	0.000579750038958
40	0.0010435575789	61.2270691253	2.88036	1.23893	100.0	1.01967873387	99.0611534022	66.0640056607	64.0669437772	14.3262964167	17.826834443	28.6729606548	27.1596207732	1.75829830973	1.0	1.0	0.000777604089085
41	0.00104210990647	60.9959601756	2.88036	1.23893	100.0	1.01889598353	98.7785274084	66.2785242624	63.8547725588	14.2621852032	17.7257982679	28.8676366696	27.4696624088	1.75711089301	1.0	1.0	0.00074419331581
42	0.00104148592535	59.7331738814	2.88036	1.23893	100.0	1.01877761451	96.6608737723	65.5248521772	64.8481249835	13.8080201085	16.9604317337	27.5148396365	25.2774097337	1.726193892	1.0	1.0	8.33765567795e-05
43	0.00104044488902	58.8282099844	2.88036	1.23893	100.0	1.01793681263	99.6663680793	64.2811913228	64.2393101699	13.7975267634	16.3832999515	27.6491998927	25.3836585428	1.73220840894	1.0	1.0	0.000143060680561
44	0.00103871197841	58.2776532033	2.88036	1.23893	100.0	1.02054444559	99.3888529087	63.0490723562	63.3239594258	13.7116155821	16.2559204068	27.4482791405	24.8126730708	1.74000474465	1.0	1.0	8.69688702357e-05
45	0.00103871195644	58.2776532033	2.88036	1.23893001	100.0	1.02054444559	99.3888529087	63.0490723562	63.3239594258	13.7116155821	16.2559204068	27.4482791405	24.8126730708	1.74000474465	1.0	1.0	8.69688702357e-05
46	0.00103823984182	58.2776487932	2.88036	1.23893	100.0	1.02020264667	99.3888540948	63.0490704423	63.3239593202	13.7116028414	16.2559422123	27.448277575	24.8126782966	1.73936973908	1.0	1.0	1e-06
47	0.00103823981956	58.2776487932	2.88036	1.23893001	100.0	1.02020264667	99.3888540948	63.0490704423	63.3239593202	13.7116028414	16.2559422123	27.448277575	24.8126782966	1.73936973908	1.0	1.0	1e-06
48	0.00103803968682	58.2776430239	2.88036	1.23893	100.0	1.01994900826	99.3888548135	63.049069505	63.323958835	13.71159231	16.2559649063	27.4482763263	24.8126849212	1.73857015705	1.0	1.0	1e-06
49	0.00103803966419	58.2776430239	2.88036	1.23893001	100.0	1.01994900826	99.3888548135	63.049069505	63.323958835	13.71159231	16.2559649063	27.4482763263	24.8126849212	1.73857015705	1.0	1.0	1e-06
50	0.0010380123734	58.2776421835	2.88036	1.23893	100.0	1.01998670245	99.3888545016	63.0490701656	63.3239585799	13.7115934912	16.2559655474	27.4482764545	24.812685902	1.73845924967	1.0	1.0	1e-06
51	0.00103801235076	58.2776421835	2.88036	1.23893001	100.0	1.01998670245	99.3888545016	63.0490701656	63.3239585799	13.7115934912	16.2559655474	27.4482764545	24.812685902	1.73845924967	1.0	1.0	1e-06
52	0.00103792647752	58.2776388216	2.88036	1.23893	100.0	1.02013747923	99.388853254	63.0490728083	63.3239575599	13.7115982159	16.2559681117	27.4482769671	24.8126898256	1.73801562016	1.0	1.0	1e-06
53	0.00103792645482	58.2776388216	2.88036	1.23893001	100.0	1.02013747923	99.388853254	63.0490728083	63.3239575599	13.7115982159	16.2559681117	27.4482769671	24.8126898256	1.73801562016	1.0	1.0	1e-06
54	0.00103773468946	58.2776313816	2.88036	1.23893	100.0	1.02083357583	99.3888483287	63.0490828455	63.3239543301	13.7116224657	16.2559601025	27.4482796637	24.812698629	1.73705854941	1.0	1.0	1e-06
55	0.00103773468945	58.2776313916	2.88036	1.23893	100.0	1.02083357583	99.3888483287	63.0490828455	63.3239543301	13.7116224657	16.2559601025	27.4482796637	24.812698629	1.73705854941	1.0	1.0	1e-06
56	0.00103773466683	58.2776313816	2.88036	1.23893001	100.0	1.02083357583	99.3888483287	63.0490828455	63.3239543301	13.7116224657	16.2559601025	27.4482796637	24.812698629	1.73705854941	1.0	1.0	1e-06
57	0.00103768358919	58.2776292497	2.88036	1.23893	100.0	1.02127690036	99.3888448963	63.0490898079	63.3239524422	13.7116411174	16.2559456395	27.4482817082	24.8127014174	1.73679075734	1.0	1.0	1e-06
58	0.00103768358919	58.2776292597	2.88036	1.23893	100.0	1.02127690036	99.3888448963	63.0490898079	63.3239524422	13.7116411174	16.2559456395	27.4482817082	24.8127014174	1.73679075734	1.0	1.0	1e-06
59	0.00103768356671	58.2776292497	2.88036	1.23893001	100.0	1.02127690036	99.3888448963	63.0490898079	63.3239524422	13.7116411174	16.2559456395	27.4482817082	24.8127014174	1.73679075734	1.0	1.0	1e-06
60	0.00103767971397	58.2776302293	2.88036	1.23893	100.0	1.02133796764	99.3888403796	63.0490998101	63.3239501349	13.7116619804	16.2559186006	27.4482836873	24.8127016767	1.73685194231	1.0	1.0	1e-06
61	0.00103767971397	58.2776302393	2.88036	1.23893	100.0	1.02133796764	99.3888403796	63.0490998101	63.3239501349	13.7116619804	16.2559186006	27.4482836873	24.8127016767	1.73685194231	1.0	1.0	1e-06
62	0.00103767969154	58.2776302293	2.88036	1.23893001	100.0	1.02133796764	99.3888403796	63.0490998101	63.3239501349	13.7116619804	16.2559186006	27.4482836873	24.8127016767	1.73685194231	1.0	1.0	1e-06
63	0.0010376795023	58.2776306115	2.88036	1.23893	100.0	1.02133906396	99.3888388328	63.0491032717	63.3239493391	13.7116689126	16.2559093267	27.44828433	24.8127017438	1.73687573826	1.0	1.0	1e-06
64	0.0010376795023	58.2776306215	2.88036	1.23893	100.0	1.02133906396	99.3888388328	63.0491032717	63.3239493391	13.7116689126	16.2559093267	27.44828433	24.8127017438	1.73687573826	1.0	1.0	1e-06
65	0.00103767947988	58.2776306115	2.88036	1.23893001	100.0	1.02133906396	99.3888388328	63.0491032717	63.3239493391	13.7116689126	16.2559093267	27.44828433	24.8127017438	1.73687573826	1.0	1.0	1e-06
