# Supplementary material for: Digital logic circuits in yeast with CRISPR-dCas9 NOR gates
Source: Nat Commun. 2017 May 25;8:15459. doi: 10.1038/ncomms15459 (PMC5458518; doi:10.1038/ncomms15459)
Supplement: Supplementary Software 1 — R cytometry data processing scripts and mathematical modeling scripts [file ncomms15459-s3.zip › Supplementary Software 1/FittingScripts/Results/Output/FittingScript_DoseExp1_20160330.py_solution_2016-04-02-22-13-55_1459660435959097.csv]

	score	Vmax	Km	nu	u	vmax	vmax	vmax	vmax	k	k	k	k	n	b	B	leak
	0	0	0	0	0	0	1	2	3	0	1	2	3	0	0	0	0
0	0.751788677294	78.7974538562	2.88036	1.23893	100.0	1.06761437329	82.9572358596	97.9795376346	30.7302095016	11.5373681411	80.7321271864	8.58061968807	4.40076878154	0.542977220755	1.0	1.0	0.728935529327
1	0.0622874172102	69.7445354889	2.88036	1.23893	100.0	0.972359595793	37.7977853153	57.3977353058	99.9705873579	4.35283371241	10.9680313529	83.447652095	73.4824152264	1.88942764168	1.0	1.0	0.218269680321
2	0.0606935115441	88.6173621448	2.88036	1.23893	100.0	1.01758816448	29.1855195655	17.6150320376	7.9288330952	14.5740799834	60.1529593196	7.40018511869	1.60852562437	2.27723113864	1.0	1.0	0.0663278745961
3	0.0563620859868	67.1088580158	2.88036	1.23893	100.0	1.06075543714	99.0083397187	70.8074306784	59.8884582605	36.0999093139	47.8002586548	3.54989762707	41.2535493667	1.93218739251	1.0	1.0	0.0740053749122
4	0.0241047885579	69.9122807957	2.88036	1.23893	100.0	1.08362284742	35.0617037662	89.8069545402	31.6008066763	12.7836605776	43.3854532052	18.7305103474	52.7156859057	2.27202031435	1.0	1.0	0.108661018273
5	0.0210357163527	92.5028826225	2.88036	1.23893	100.0	1.05733015099	24.9253881258	67.4162062671	62.2535678704	9.3372665738	53.4361466578	17.2962365376	12.8701918792	2.43144491261	1.0	1.0	0.0879037490202
6	0.0161854077213	89.3333666731	2.88036	1.23893	100.0	0.980032113021	77.9874726338	64.3715813715	21.6062760006	12.8478200259	18.5839352782	13.1848374671	39.6041018063	1.98223586356	1.0	1.0	0.0356600421059
7	0.0139288754205	84.0347178869	2.88036	1.23893	100.0	0.976220821195	67.1176719746	90.6654285779	12.6775435214	14.3089629592	36.5231947073	9.59958479049	35.3444835085	2.30960648085	1.0	1.0	0.0683618537589
8	0.0105714921502	68.5008491226	2.88036	1.23893	100.0	0.942646770481	85.773917434	92.4735380806	99.2043811784	22.4818562954	39.3175404189	42.6053618916	44.1242567748	2.2843906556	1.0	1.0	0.043979082039
9	0.00784949014518	78.6703512957	2.88036	1.23893	100.0	0.953115644745	61.4944648847	88.4814249807	43.3717012005	22.1168521254	48.8187318188	15.2226612717	33.4066136191	2.46584560923	1.0	1.0	0.0601967667713
10	0.00746585457895	64.6554203743	2.88036	1.23893	100.0	0.954617559863	62.0263846841	91.5894315414	72.7275407683	11.5980724263	21.2152958437	24.1029282919	29.8738668211	2.3027333684	1.0	1.0	0.0874990129136
11	0.00744022309804	52.3800423518	2.88036	1.23893	100.0	0.949507252897	51.3961240132	89.9624044492	55.5482509323	11.4944765295	21.7200486836	6.25036335841	12.800662174	1.88769726307	1.0	1.0	0.0362548607499
12	0.00536483326544	75.1399172755	2.88036	1.23893	100.0	1.03407464708	56.5680223734	87.964556358	71.8849666902	18.5471740107	43.4426669865	18.1803697895	27.321838904	2.03363096906	1.0	1.0	0.0340220555973
13	0.00386094244665	85.1217621448	2.88036	1.23893	100.0	1.02315675398	78.8749662315	92.1663881232	97.2883543338	20.9640651323	45.8939049792	34.027837322	32.232637306	2.31835172087	1.0	1.0	0.0425771815282
14	0.00313332749445	91.2487866638	2.88036	1.23893	100.0	1.00016475876	85.773917434	94.2218700747	86.8834981293	22.4818562954	48.6685392233	56.7696308174	44.1242567748	2.2992394177	1.0	1.0	0.0328842367093
15	0.00253690957231	91.7324249556	2.88036	1.23893	100.0	1.00761064338	99.3123952988	97.4301241702	76.4500845524	19.1727162733	35.7148476609	34.0622214398	36.5350173872	2.03279959691	1.0	1.0	0.0413320494265
16	0.00208163402584	99.2494194923	2.88036	1.23893	100.0	0.961773421669	99.4477839094	96.0504221504	84.9337571078	20.1202842149	37.9268644354	51.1037225476	51.5446800239	2.15856147134	1.0	1.0	0.0341453738228
17	0.00184998034007	97.1081938123	2.88036	1.23893	100.0	1.00311038575	99.2123785082	99.3521233151	91.4336533075	18.823902848	32.9347115921	38.5470233342	40.7247024303	1.85826221632	1.0	1.0	0.0116571334238
18	0.0017972421191	92.6442666972	2.88036	1.23893	100.0	1.01701723857	97.2940791526	95.4149288464	85.5013799597	21.4030617247	39.0493952249	55.6453422798	54.1891569455	1.92784624651	1.0	1.0	0.000430143073985
19	0.00144552801183	78.8834050945	2.88036	1.23893	100.0	1.04116242838	89.1544835811	86.2017648775	83.6265205277	16.6443218924	30.0649739879	36.1998074613	34.3164874846	1.85812882292	1.0	1.0	0.00543876013767
20	0.00140880578776	83.1536950308	2.88036	1.23893	100.0	1.03460239903	90.8407407968	94.2602603017	87.316553767	19.1787110403	35.6347762799	39.7941144862	39.4766781241	1.87353477542	1.0	1.0	8.99411281763e-06
21	0.00135111829501	74.228677337	2.88036	1.23893	100.0	0.992400979371	98.3062483226	83.8944949172	91.1558562468	17.7172597255	25.4133569295	30.6151174309	26.6641949112	1.76275902223	1.0	1.0	0.0036583309325
22	0.00134902901245	78.0071019272	2.88036	1.23893	100.0	1.01400746548	93.0123064725	87.2147429303	81.5393221327	18.0101043039	29.0780922507	34.0369478134	35.5882229259	1.80873679202	1.0	1.0	0.00541388022624
23	0.00130882332742	79.0174144024	2.88036	1.23893	100.0	1.02730215316	89.9883139372	84.7628892792	70.5052464248	18.474706781	30.5538318413	34.8876556042	37.2913138678	1.85727087595	1.0	1.0	0.00299969930571
24	0.00130815422199	80.1067066123	2.88036	1.23893	100.0	1.02534649591	96.3649294909	88.4025808921	94.784971229	17.4838850805	26.429565192	30.3548991475	29.1008977126	1.74431366521	1.0	1.0	0.00453128716339
25	0.00123711946922	73.1602485401	2.88036	1.23893	100.0	1.02749878618	99.1534265552	77.3567511838	79.8912168066	16.045454993	22.5266736178	30.9637232836	29.5352440962	1.77094253081	1.0	1.0	0.00781847478643
26	0.00114889739342	75.890265408	2.88036	1.23893	100.0	0.998008762476	99.9781131818	81.7580225754	77.8084216618	18.5600908994	27.3179888521	37.0169777747	36.0760414248	1.86480233301	1.0	1.0	0.00343542045201
27	0.00114181259584	73.0555022124	2.88036	1.23893	100.0	1.01495996095	97.4687519895	81.6752574037	85.498709752	17.0933403859	23.9382719141	31.6588291373	28.7802954246	1.75233913113	1.0	1.0	0.00385225929211
28	0.00111962431568	71.734199072	2.88036	1.23893	100.0	1.01258730128	94.9353193081	79.7317112122	72.8322357106	16.8082138964	24.1224660697	30.9451189075	32.4823113882	1.78900993786	1.0	1.0	0.00209973810082
29	0.00111196432176	75.3403693353	2.88036	1.23893	100.0	1.01318829546	98.9321091771	82.8409934025	79.2222846384	17.9089990766	25.8300734045	33.2086272062	32.1534036736	1.79173748578	1.0	1.0	0.00201857507593
30	0.00110752628414	72.8322508812	2.88036	1.23893	100.0	1.02660007288	99.9548489905	79.9592238098	76.7955272327	16.8393368925	24.7122902495	33.8721913918	31.1617815408	1.79268766014	1.0	1.0	0.000751708170919
31	0.00110728230085	68.3282262976	2.88036	1.23893	100.0	1.00397968065	94.6045931096	72.9083971994	69.994377971	16.3275730838	22.4426462866	32.8910686299	32.1069939571	1.81072917892	1.0	1.0	0.00143860357443
32	0.00110418215834	69.8728126532	2.88036	1.23893	100.0	1.02395317847	99.2443990755	75.306433279	86.8105860854	16.5427767422	22.2054816596	33.2210183858	27.2731667691	1.75131267606	1.0	1.0	0.0014427354232
33	0.00109976337945	76.5628901554	2.88036	1.23893	100.0	1.01227724292	99.5683561888	83.651392352	85.3616403993	17.7322150327	26.3923874572	36.6826368915	33.787336339	1.80373451579	1.0	1.0	0.000722960744645
34	0.00109136907575	68.3054419245	2.88036	1.23893	100.0	1.01427690462	96.9647941576	74.9711708295	73.446674244	16.2863903079	21.8267583537	30.6774377843	29.8429935884	1.77201185602	1.0	1.0	0.000517403829086
35	0.0010868947775	67.5103990099	2.88036	1.23893	100.0	1.02157909072	99.7592389541	73.402499945	75.383713511	15.6361668311	20.2978342815	31.4656918123	29.1487698913	1.74736362339	1.0	1.0	0.00146706840753
36	0.00107318120434	66.6060765013	2.88036	1.23893	100.0	1.02010104009	96.9619203787	72.6057362277	67.4785169801	15.5927414735	21.4148691675	30.9796998924	29.9649616532	1.79805856723	1.0	1.0	0.00273442304534
37	0.00106562445135	59.9101989549	2.88036	1.23893	100.0	1.02029169092	92.8136902128	65.0243644385	64.8893723817	14.194286421	18.3812418287	28.4921770061	25.7115813575	1.78179740631	1.0	1.0	0.00121437809391
38	0.00105552304893	62.679987466	2.88036	1.23893	100.0	1.01975463924	96.5447419873	68.848433073	67.6899836021	14.3940446446	18.6495279758	28.3024580326	26.6986234262	1.75278492187	1.0	1.0	0.00114557177113
39	0.00105454466414	59.5556528221	2.88036	1.23893	100.0	1.01315004163	96.2364676929	65.8052956955	60.3647784246	14.2544862023	17.6604379685	26.9279744678	26.7535908014	1.75381274724	1.0	1.0	0.000446587881713
40	0.00105352627978	62.7588296404	2.88036	1.23893	100.0	1.01282340352	97.9563723888	68.4673197666	65.5584104403	14.7604976718	18.8124251052	29.3864143519	27.8248166765	1.75428350486	1.0	1.0	0.000410453724862
41	0.00105240669594	65.2257186901	2.88036	1.23893	100.0	1.01840036946	98.1995510784	70.3010859482	68.8176838653	15.7162639895	20.4638218608	30.5164296351	28.2604035528	1.77227066724	1.0	1.0	0.000581708805314
42	0.00105066000383	53.4698725896	2.88036	1.23893	100.0	1.02291586639	99.4283589396	57.7688226754	55.7892003282	12.3946792842	13.7556211603	24.9873562395	22.8917882494	1.71686695986	1.0	1.0	7.51972050995e-05
43	0.00104977250892	53.4118487994	2.88036	1.23893	100.0	1.01755213818	98.0261763933	58.1487603073	58.3775187093	12.4365529157	13.5985677179	24.5129006799	22.4671978506	1.70027344607	1.0	1.0	4.58171958564e-05
44	0.00104001434534	60.3296494836	2.88036	1.23893	100.0	1.01971638261	99.0985698098	65.716607875	62.6704713741	14.1757195185	17.3668098183	27.7303596561	26.6895368564	1.74814733647	1.0	1.0	0.000486263010954
45	0.00103783607093	60.0971533453	2.88036	1.23893	100.0	1.01737629211	98.9621716879	65.4455773287	62.6577612698	14.1746308463	17.2542490385	28.0613677757	26.7517777214	1.74793888464	1.0	1.0	0.000104765532924
46	0.00103783604839	60.0971533453	2.88036	1.23893001	100.0	1.01737629211	98.9621716879	65.4455773287	62.6577612698	14.1746308463	17.2542490385	28.0613677757	26.7517777214	1.74793888464	1.0	1.0	0.000104765532924
47	0.00103747516878	60.0971526867	2.88036	1.23893	100.0	1.01747112569	98.9621755349	65.4455694708	62.6577622751	14.1746045583	17.2542839333	28.061363364	26.7517778888	1.74744378981	1.0	1.0	1e-06
48	0.00103747514623	60.0971526867	2.88036	1.23893001	100.0	1.01747112569	98.9621755349	65.4455694708	62.6577622751	14.1746045583	17.2542839333	28.061363364	26.7517778888	1.74744378981	1.0	1.0	1e-06
49	0.00103682281625	60.0971497233	2.88036	1.23893	100.0	1.01801608276	98.9621968981	65.4455255652	62.6577679242	14.174458078	17.2544771905	28.0613383943	26.7517788537	1.74471155316	1.0	1.0	1e-06
50	0.00103682281621	60.0971497333	2.88036	1.23893	100.0	1.01801608276	98.9621968981	65.4455255652	62.6577679242	14.174458078	17.2544771905	28.0613383943	26.7517788537	1.74471155316	1.0	1.0	1e-06
51	0.00103682279317	60.0971497233	2.88036	1.23893001	100.0	1.01801608276	98.9621968981	65.4455255652	62.6577679242	14.174458078	17.2544771905	28.0613383943	26.7517788537	1.74471155316	1.0	1.0	1e-06
52	0.00103678210423	60.0971504372	2.88036	1.23893	100.0	1.01804380958	98.962195402	65.4455285908	62.657767503	14.1744681964	17.2544634921	28.0613399593	26.7517782019	1.74492627888	1.0	1.0	1e-06
53	0.0010367821042	60.0971504472	2.88036	1.23893	100.0	1.01804380958	98.962195402	65.4455285908	62.657767503	14.1744681964	17.2544634921	28.0613399593	26.7517782019	1.74492627888	1.0	1.0	1e-06
54	0.00103678208122	60.0971504372	2.88036	1.23893001	100.0	1.01804380958	98.962195402	65.4455285908	62.657767503	14.1744681964	17.2544634921	28.0613399593	26.7517782019	1.74492627888	1.0	1.0	1e-06
55	0.00103668748582	60.0971526912	2.88036	1.23893	100.0	1.01830056058	98.9621949159	65.445529402	62.6577672648	14.17447084	17.2544583416	28.0613397336	26.7517756683	1.74509153642	1.0	1.0	1e-06
56	0.0010366874858	60.0971527012	2.88036	1.23893	100.0	1.01830056058	98.9621949159	65.445529402	62.6577672648	14.17447084	17.2544583416	28.0613397336	26.7517756683	1.74509153642	1.0	1.0	1e-06
57	0.00103668746299	60.0971526912	2.88036	1.23893001	100.0	1.01830056058	98.9621949159	65.445529402	62.6577672648	14.17447084	17.2544583416	28.0613397336	26.7517756683	1.74509153642	1.0	1.0	1e-06
58	0.0010366038829	60.0971557273	2.88036	1.23893	100.0	1.01875861288	98.9621984082	65.4455220268	62.6577680151	14.1744454332	17.2544885364	28.0613343697	26.7517718266	1.7448199479	1.0	1.0	1e-06
59	0.00103660388287	60.0971557373	2.88036	1.23893	100.0	1.01875861288	98.9621984082	65.4455220268	62.6577680151	14.1744454332	17.2544885364	28.0613343697	26.7517718266	1.7448199479	1.0	1.0	1e-06
60	0.00103660386022	60.0971557273	2.88036	1.23893001	100.0	1.01875861288	98.9621984082	65.4455220268	62.6577680151	14.1744454332	17.2544885364	28.0613343697	26.7517718266	1.7448199479	1.0	1.0	1e-06
61	0.00103657200578	60.0971619124	2.88036	1.23893	100.0	1.01910765248	98.9622063039	65.4455063914	62.6577697774	14.1743849221	17.254555308	28.0613224553	26.7517643385	1.74425917993	1.0	1.0	1e-06
62	0.00103657200574	60.0971619224	2.88036	1.23893	100.0	1.01910765248	98.9622063039	65.4455063914	62.6577697774	14.1743849221	17.254555308	28.0613224553	26.7517643385	1.74425917993	1.0	1.0	1e-06
63	0.00103657198311	60.0971619124	2.88036	1.23893001	100.0	1.01910765248	98.9622063039	65.4455063914	62.6577697774	14.1743849221	17.254555308	28.0613224553	26.7517643385	1.74425917993	1.0	1.0	1e-06
64	0.00103657183476	60.0971629512	2.88036	1.23893	100.0	1.01911521962	98.9622070479	65.4455050052	62.6577699266	14.1743786346	17.2545612087	28.0613211588	26.7517631794	1.74423886319	1.0	1.0	1e-06
65	0.00103657183473	60.0971629612	2.88036	1.23893	100.0	1.01911521962	98.9622070479	65.4455050052	62.6577699266	14.1743786346	17.2545612087	28.0613211588	26.7517631794	1.74423886319	1.0	1.0	1e-06
66	0.00103657181209	60.0971629512	2.88036	1.23893001	100.0	1.01911521962	98.9622070479	65.4455050052	62.6577699266	14.1743786346	17.2545612087	28.0613211588	26.7517631794	1.74423886319	1.0	1.0	1e-06
