# Supplementary material for: Digital logic circuits in yeast with CRISPR-dCas9 NOR gates
Source: Nat Commun. 2017 May 25;8:15459. doi: 10.1038/ncomms15459 (PMC5458518; doi:10.1038/ncomms15459)
Supplement: Supplementary Software 1 — R cytometry data processing scripts and mathematical modeling scripts [file ncomms15459-s3.zip › Supplementary Software 1/FittingScripts/Results/Output/FittingScript_DoseExp1_20160330.py_solution_2016-04-03-00-33-53_1459668833315539.csv]

	score	Vmax	Km	nu	u	vmax	vmax	vmax	vmax	k	k	k	k	n	b	B	leak
	0	0	0	0	0	0	1	2	3	0	1	2	3	0	0	0	0
0	1.15508742814	59.6495065211	2.88036	1.23893	100.0	1.08620488164	58.5632537573	17.0199231204	19.4996990241	44.0988427259	52.0727842202	4.95522705818	63.6634176632	2.35401735625	1.0	1.0	0.912267163659
1	0.979917155749	12.9752077362	2.88036	1.23893	100.0	0.940397818601	12.8228075887	1.29919889754	28.6391854516	40.0637232633	60.0717228804	95.4158044255	14.5254051144	1.37244849649	1.0	1.0	0.50226988637
2	0.280360775551	47.5718145284	2.88036	1.23893	100.0	0.968071035938	44.0339740718	14.0514393073	5.50396111719	1.1700215316	85.5570121269	50.8731772238	38.4937211481	1.35257112673	1.0	1.0	0.700875404589
3	0.177093440592	63.9541137449	2.88036	1.23893	100.0	1.05747931212	67.0820489837	22.1175838635	91.30771165	39.3922781217	91.219128796	31.1697081224	13.8502054331	1.05632003964	1.0	1.0	0.185996556378
4	0.025293770996	94.168875084	2.88036	1.23893	100.0	0.917203849342	93.7266904427	51.7893935657	55.8734244511	20.0205098932	23.1683671809	86.8057068157	80.9440916346	2.05195793515	1.0	1.0	0.0725999844381
5	0.0216110371805	73.9650847804	2.88036	1.23893	100.0	0.962755438646	77.9945127577	87.8063140554	86.5905059159	20.7221797417	31.9524707388	56.7799217627	67.5496718639	2.40725266244	1.0	1.0	0.0603424604321
6	0.0173182796397	93.486425505	2.88036	1.23893	100.0	0.925258063532	64.3679855571	71.1887472221	78.8025432118	16.6997738724	28.4952643722	37.4665260246	83.4122214659	2.32787213118	1.0	1.0	0.0925350596024
7	0.0167993626601	81.694559892	2.88036	1.23893	100.0	0.958623833263	90.9533834059	78.691174093	17.8761795399	19.8175155084	34.1186118664	17.1172714899	29.9058169808	2.44398950845	1.0	1.0	0.129545625439
8	0.00915961829168	69.9918415115	2.88036	1.23893	100.0	1.06979689747	84.2553083419	57.9413266246	45.0845712187	16.2257877675	18.1485212237	16.0637580342	32.7289699581	1.84173575701	1.0	1.0	0.0446489220092
9	0.00487564477001	91.7218957462	2.88036	1.23893	100.0	0.908164068843	82.6139243558	86.3863410068	48.3741631464	16.4051203919	34.8635651947	44.5194849317	66.982471619	2.39001922884	1.0	1.0	0.0457112938425
10	0.00486642687251	72.1374728033	2.88036	1.23893	100.0	0.966422171565	79.2228380889	76.1148752859	62.0919863918	21.7968261899	36.0841784233	44.0539545065	39.5007818417	2.22211653585	1.0	1.0	0.030373044056
11	0.00436267766658	71.9739349719	2.88036	1.23893	100.0	1.00032931034	87.8759621084	69.1265914893	47.9575928976	11.6322930715	17.4523069846	34.8720140749	50.9881951986	2.02625964191	1.0	1.0	0.0390976921732
12	0.00412329468183	73.2184537781	2.88036	1.23893	100.0	1.01826134167	95.3399853659	73.2042521808	86.7926080495	16.2419058649	18.3590360626	27.2053412693	30.3422281611	1.62897506002	1.0	1.0	0.0273151539743
13	0.00339924296396	63.4295035345	2.88036	1.23893	100.0	1.00325943932	98.8164478597	81.3774925757	47.4667631906	18.0250708458	20.3810770026	14.9017335103	23.1216874523	1.65343738523	1.0	1.0	0.0147986216958
14	0.00306697073223	75.2030732077	2.88036	1.23893	100.0	0.972613451755	85.7626519922	93.9904649551	58.0341711073	16.5197536096	24.8870045127	19.296438725	36.2195892437	1.76904794301	1.0	1.0	0.0295287442126
15	0.00299215489981	62.1003961735	2.88036	1.23893	100.0	0.96736523624	54.2274754185	62.4154964754	82.0092395915	13.3102116162	25.2301075597	25.0617627356	22.0999464007	2.09610640857	1.0	1.0	0.0260382347166
16	0.0028337072421	57.1582662475	2.88036	1.23893	100.0	1.00528023076	43.4271045563	58.2813927872	87.1641606248	10.4117959577	23.3658500296	31.5327817027	20.1668965615	1.84461020158	1.0	1.0	0.00408512232459
17	0.002660202817	55.6183685881	2.88036	1.23893	100.0	0.992907293016	65.588158483	63.832485871	69.5242377373	12.8673340926	19.5935119495	19.2054811824	21.9034066733	1.73464689364	1.0	1.0	0.00683783741677
18	0.002328344557	67.7427713121	2.88036	1.23893	100.0	0.994347131853	85.0356311883	63.5097795142	99.3443454872	14.3344246704	19.1611940044	31.556327129	26.0672064937	1.90581777165	1.0	1.0	0.0280846434652
19	0.00211616715072	73.7462356294	2.88036	1.23893	100.0	1.00985445709	80.509940146	81.5517200154	74.1949465699	18.3110978303	33.669809052	41.16442301	45.8229120054	1.97240836808	1.0	1.0	0.00414735962799
20	0.00197577916744	81.7332813266	2.88036	1.23893	100.0	0.970073671835	84.0484273631	77.6719271907	89.0503371519	20.0973429197	34.7504558068	48.3413733455	37.7327358073	2.00558411236	1.0	1.0	0.00323212158812
21	0.00162691683591	81.8654330164	2.88036	1.23893	100.0	0.997383600243	98.5855730913	92.7777003886	68.5212814821	16.2632757446	25.1345833826	31.6445448597	40.8559559823	1.77983970021	1.0	1.0	0.0119255461687
22	0.00142967577373	74.1878119616	2.88036	1.23893	100.0	1.03723734398	80.509940146	75.2963287411	78.4621407686	18.3110978303	32.2592383654	38.1736374594	34.0297091978	1.97240836808	1.0	1.0	0.00246202736476
23	0.00135024615834	80.0197518866	2.88036	1.23893	100.0	1.00763678151	96.7041639257	80.0950475328	84.1964768541	19.780714351	29.3300756206	38.1970709257	33.9159542322	1.83593289194	1.0	1.0	0.00244941914734
24	0.0013353409613	88.4206333452	2.88036	1.23893	100.0	1.03763944684	96.4526164029	99.19913277	90.0642399996	19.8274292842	34.7285223184	39.3978385617	41.1108736814	1.82441586943	1.0	1.0	0.00251817964466
25	0.00127431374649	75.8028179883	2.88036	1.23893	100.0	0.995546208712	98.0275272279	82.332101713	73.0513082597	18.7135766447	27.2010178659	36.1048144178	37.2683711296	1.85341076933	1.0	1.0	0.00864883430027
26	0.00126471081654	80.8524520811	2.88036	1.23893	100.0	1.00833477078	94.0626991996	86.8000106202	81.5239241556	18.3504506146	29.2161008958	35.6641674944	37.8430720613	1.86804441253	1.0	1.0	0.011394979768
27	0.00124865656708	73.2041558835	2.88036	1.23893	100.0	1.01486090602	98.056472128	80.8087146837	76.4925528961	17.8437131602	26.9457474863	38.446280663	34.8832743298	1.83597788834	1.0	1.0	0.000901128660555
28	0.00124672391675	73.4690234542	2.88036	1.23893	100.0	1.01051793558	97.8715176321	78.1536277875	75.1872089375	17.0800743889	23.7224636557	34.9827052233	36.2604018668	1.78334986026	1.0	1.0	0.00362422587485
29	0.00117536201085	82.2130130913	2.88036	1.23893	100.0	1.01225888494	97.8238998342	87.9382115594	95.4060126145	19.5889360021	31.0436859521	37.9098729937	34.1101284463	1.85749329365	1.0	1.0	0.00474439714335
30	0.00116705232972	72.6863353166	2.88036	1.23893	100.0	0.998503539361	95.536918238	78.5947217996	91.656546735	17.1799663163	24.3284157956	32.9285177226	27.6868766099	1.8004872659	1.0	1.0	0.00468603401492
31	0.00114222545643	69.7832685946	2.88036	1.23893	100.0	1.01374330839	97.0811932459	77.1661927962	86.8870762429	16.0658009705	21.2318414919	29.9691736179	26.5363920962	1.72333784015	1.0	1.0	0.00363470724713
32	0.00113792976422	65.1705656354	2.88036	1.23893	100.0	1.01149907861	89.9811394474	71.3289843758	75.9226479567	14.8459672362	20.5738232704	28.1232646376	24.2213864457	1.75948608537	1.0	1.0	0.00254985949628
33	0.00112337211568	66.0236669843	2.88036	1.23893	100.0	1.00484544779	92.5540635491	70.0778607015	76.4944958273	15.5128339392	21.3700374813	32.4040084304	27.5367612949	1.80923914972	1.0	1.0	0.0049063495844
34	0.00108844315806	68.5407933336	2.88036	1.23893	100.0	1.00942563556	95.6806634811	74.1202159235	73.7849687589	16.2555862483	22.6873509104	32.5344959747	30.2369391672	1.81427788301	1.0	1.0	0.00140135074709
35	0.00108495278351	69.2646213994	2.88036	1.23893	100.0	1.02344334983	96.8602120641	74.5814740681	70.8099144193	16.1984170741	22.7243679977	32.5272028754	32.0656393097	1.80677150339	1.0	1.0	0.000327507022767
36	0.00106748042639	66.2976424161	2.88036	1.23893	100.0	1.02076044927	95.8608792372	71.6849572539	67.6652173341	15.5400654976	21.2213872906	31.1665797259	30.360673178	1.77267032561	1.0	1.0	0.000384754371871
37	0.00106729401765	66.0357945374	2.88036	1.23893	100.0	1.02475562772	94.5906668066	70.6937312778	73.7372192188	15.3721197898	21.0313715048	30.5739606106	26.7564197229	1.77232258598	1.0	1.0	0.000661333180984
38	0.00105996845676	62.5743107018	2.88036	1.23893	100.0	1.02543554395	97.1731832484	67.1710644185	67.1557441753	14.5414398557	18.845361801	30.3598313568	27.3721431632	1.7756507147	1.0	1.0	0.00111568747384
39	0.00105982424466	61.7616576365	2.88036	1.23893	100.0	1.01854652485	95.2147049217	66.5183275498	62.3187290486	14.6038271851	18.6127783579	28.1296640083	27.0395377362	1.76551262021	1.0	1.0	0.00180174850424
40	0.00104966339118	58.3854125473	2.88036	1.23893	100.0	1.01748517625	93.6632182283	63.4432967228	63.1643427133	13.5637171649	16.646304947	26.9638479372	24.5619116849	1.73445645288	1.0	1.0	0.00161581622402
41	0.00104859121108	54.0334066012	2.88036	1.23893	100.0	1.01962280079	89.1353604516	58.3749759325	61.3431580319	12.6729603924	15.3020644239	25.8074461959	22.6663929985	1.74227635532	1.0	1.0	0.00083691952189
42	0.00104710106511	54.3542422265	2.88036	1.23893	100.0	1.01853156115	91.1844630476	58.6607252262	56.9500949327	12.6411109113	15.2442918607	25.7406607712	24.260989057	1.75075548997	1.0	1.0	0.0015090355343
43	0.00104391225744	51.7909229067	2.88036	1.23893	100.0	1.02160450599	90.2909119222	56.2301203957	56.8807122065	12.0230218692	13.8894781711	24.2395888408	21.715613421	1.72140003603	1.0	1.0	0.000919571211857
44	0.00104296559694	58.5560363404	2.88036	1.23893	100.0	1.01803134855	94.9619464656	64.1190615304	63.1159288135	13.7731964448	16.9065050081	26.6202577467	25.1258790005	1.745151434	1.0	1.0	0.000539478341803
45	0.00104205171926	57.2905310891	2.88036	1.23893	100.0	1.02291796823	90.044620492	62.6656730129	59.2237707087	13.2625019787	16.9555399334	26.329685436	25.5065117809	1.75145330339	1.0	1.0	2.89353022656e-05
46	0.0010413350879	64.2241047242	2.88036	1.23893	100.0	1.01943331383	97.9028815307	69.3083430823	68.5764569374	15.1075246247	19.4766462447	29.5245627972	27.4007135202	1.75546645538	1.0	1.0	0.000285355665891
47	0.00104066349586	57.7436813789	2.88036	1.23893	100.0	1.02246287448	95.4768732828	62.7539070978	61.100699123	13.6108569859	16.588236908	26.9658555755	25.4555831963	1.74315820381	1.0	1.0	0.000220736641553
48	0.00104066349571	57.7436813889	2.88036	1.23893	100.0	1.02246287448	95.4768732828	62.7539070978	61.100699123	13.6108569859	16.588236908	26.9658555755	25.4555831963	1.74315820381	1.0	1.0	0.000220736641553
49	0.00104066347306	57.7436813789	2.88036	1.23893001	100.0	1.02246287448	95.4768732828	62.7539070978	61.100699123	13.6108569859	16.588236908	26.9658555755	25.4555831963	1.74315820381	1.0	1.0	0.000220736641553
50	0.00103810060967	57.7436961962	2.88036	1.23893	100.0	1.02278527258	95.4768641049	62.7539241274	61.1006928752	13.6109102668	16.5881594087	26.965870105	25.4555636445	1.74426153868	1.0	1.0	1e-06
51	0.00103810060958	57.7436962062	2.88036	1.23893	100.0	1.02278527258	95.4768641049	62.7539241274	61.1006928752	13.6109102668	16.5881594087	26.965870105	25.4555636445	1.74426153868	1.0	1.0	1e-06
52	0.00103810058753	57.7436961962	2.88036	1.23893001	100.0	1.02278527258	95.4768641049	62.7539241274	61.1006928752	13.6109102668	16.5881594087	26.965870105	25.4555636445	1.74426153868	1.0	1.0	1e-06
53	0.00103798729185	57.7437024141	2.88036	1.23893	100.0	1.02282570597	95.4768604054	62.7539310721	61.1006900455	13.6109309878	16.58812885	26.9658766824	25.4555549543	1.74467623543	1.0	1.0	1e-06
54	0.00103798729178	57.7437024241	2.88036	1.23893	100.0	1.02282570597	95.4768604054	62.7539310721	61.1006900455	13.6109309878	16.58812885	26.9658766824	25.4555549543	1.74467623543	1.0	1.0	1e-06
55	0.00103798726986	57.7437024141	2.88036	1.23893001	100.0	1.02282570597	95.4768604054	62.7539310721	61.1006900455	13.6109309878	16.58812885	26.9658766824	25.4555549543	1.74467623543	1.0	1.0	1e-06
56	0.00103785083638	57.7437132146	2.88036	1.23893	100.0	1.02276425411	95.4768542116	62.753942795	61.1006848737	13.6109645575	16.5880786186	26.9658886787	25.4555392757	1.74532918336	1.0	1.0	1e-06
57	0.00103785083632	57.7437132246	2.88036	1.23893	100.0	1.02276425411	95.4768542116	62.753942795	61.1006848737	13.6109645575	16.5880786186	26.9658886787	25.4555392757	1.74532918336	1.0	1.0	1e-06
58	0.00103785081455	57.7437132146	2.88036	1.23893001	100.0	1.02276425411	95.4768542116	62.753942795	61.1006848737	13.6109645575	16.5880786186	26.9658886787	25.4555392757	1.74532918336	1.0	1.0	1e-06
59	0.0010377030449	57.7437248465	2.88036	1.23893	100.0	1.02254279145	95.4768478101	62.7539550207	61.1006789738	13.6109978879	16.5880279352	26.9659023481	25.4555216478	1.74594858509	1.0	1.0	1e-06
60	0.00103770304485	57.7437248565	2.88036	1.23893	100.0	1.02254279145	95.4768478101	62.7539550207	61.1006789738	13.6109978879	16.5880279352	26.9659023481	25.4555216478	1.74594858509	1.0	1.0	1e-06
61	0.00103770302315	57.7437248465	2.88036	1.23893001	100.0	1.02254279145	95.4768478101	62.7539550207	61.1006789738	13.6109978879	16.5880279352	26.9659023481	25.4555216478	1.74594858509	1.0	1.0	1e-06
62	0.00103741058585	57.7437482754	2.88036	1.23893	100.0	1.02184708244	95.4768353383	62.753979003	61.1006664885	13.6110605608	16.5879314948	26.9659312832	25.4554848095	1.74704968185	1.0	1.0	1e-06
63	0.00103741058581	57.7437482854	2.88036	1.23893	100.0	1.02184708244	95.4768353383	62.753979003	61.1006664885	13.6110605608	16.5879314948	26.9659312832	25.4554848095	1.74704968185	1.0	1.0	1e-06
64	0.00103741056407	57.7437482754	2.88036	1.23893001	100.0	1.02184708244	95.4768353383	62.753979003	61.1006664885	13.6110605608	16.5879314948	26.9659312832	25.4554848095	1.74704968185	1.0	1.0	1e-06
65	0.00103719213152	57.7437659781	2.88036	1.23893	100.0	1.02106056171	95.4768263184	62.7539964495	61.1006561785	13.6111035181	16.5878650705	26.9659552931	25.4554551026	1.74768777778	1.0	1.0	1e-06
66	0.00103719213148	57.7437659881	2.88036	1.23893	100.0	1.02106056171	95.4768263184	62.7539964495	61.1006561785	13.6111035181	16.5878650705	26.9659552931	25.4554551026	1.74768777778	1.0	1.0	1e-06
67	0.00103719210952	57.7437659781	2.88036	1.23893001	100.0	1.02106056171	95.4768263184	62.7539964495	61.1006561785	13.6111035181	16.5878650705	26.9659552931	25.4554551026	1.74768777778	1.0	1.0	1e-06
68	0.00103711671115	57.7437750144	2.88036	1.23893	100.0	1.02068903094	95.4768212391	62.7540054172	61.1006481411	13.6111289953	16.5878367356	26.965975234	25.4554345574	1.74756229543	1.0	1.0	1e-06
69	0.0010371167111	57.7437750244	2.88036	1.23893	100.0	1.02068903094	95.4768212391	62.7540054172	61.1006481411	13.6111289953	16.5878367356	26.965975234	25.4554345574	1.74756229543	1.0	1.0	1e-06
70	0.00103711668893	57.7437750144	2.88036	1.23893001	100.0	1.02068903094	95.4768212391	62.7540054172	61.1006481411	13.6111289953	16.5878367356	26.965975234	25.4554345574	1.74756229543	1.0	1.0	1e-06
71	0.00103711319914	57.7437764532	2.88036	1.23893	100.0	1.02068428835	95.4768202108	62.7540069865	61.1006461395	13.6111349286	16.5878328511	26.9659804567	25.455429912	1.7474343	1.0	1.0	1e-06
72	0.00103711319909	57.7437764632	2.88036	1.23893	100.0	1.02068428835	95.4768202108	62.7540069865	61.1006461395	13.6111349286	16.5878328511	26.9659804567	25.455429912	1.7474343	1.0	1.0	1e-06
73	0.00103711317688	57.7437764532	2.88036	1.23893001	100.0	1.02068428835	95.4768202108	62.7540069865	61.1006461395	13.6111349286	16.5878328511	26.9659804567	25.455429912	1.7474343	1.0	1.0	1e-06
74	0.00103711286339	57.74377734	2.88036	1.23893	100.0	1.02069636975	95.476819584	62.7540079942	61.1006451594	13.6111386234	16.5878296388	26.9659829917	25.4554275517	1.74740007455	1.0	1.0	1e-06
75	0.00103711286334	57.74377735	2.88036	1.23893	100.0	1.02069636975	95.476819584	62.7540079942	61.1006451594	13.6111386234	16.5878296388	26.9659829917	25.4554275517	1.74740007455	1.0	1.0	1e-06
76	0.00103711284112	57.74377734	2.88036	1.23893001	100.0	1.02069636975	95.476819584	62.7540079942	61.1006451594	13.6111386234	16.5878296388	26.9659829917	25.4554275517	1.74740007455	1.0	1.0	1e-06
