# Supplementary material for: Digital logic circuits in yeast with CRISPR-dCas9 NOR gates
Source: Nat Commun. 2017 May 25;8:15459. doi: 10.1038/ncomms15459 (PMC5458518; doi:10.1038/ncomms15459)
Supplement: Supplementary Software 1 — R cytometry data processing scripts and mathematical modeling scripts [file ncomms15459-s3.zip › Supplementary Software 1/FittingScripts/Results/Output/FittingScript_DoseExp1_20160330.py_solution_2016-04-03-02-46-39_1459676799238535.csv]

	score	Vmax	Km	nu	u	vmax	vmax	vmax	vmax	k	k	k	k	n	b	B	leak
	0	0	0	0	0	0	1	2	3	0	1	2	3	0	0	0	0
0	0.550902229698	43.9829400056	2.88036	1.23893	100.0	1.09376477576	9.88564457205	45.2279954073	15.3087542365	43.240624457	84.1395892236	92.0513383474	34.3286007052	1.09714896668	1.0	1.0	0.0487196693209
1	0.108475436511	66.5478086608	2.88036	1.23893	100.0	0.938443871179	66.9896592609	31.7600623402	45.6468958595	2.45409720298	85.0821008576	97.3607341431	39.6070243112	1.48340843767	1.0	1.0	0.440737719066
2	0.0770988017309	74.8309224762	2.88036	1.23893	100.0	0.90508443106	80.7926168516	53.3824675587	76.1179873017	19.4118162791	78.8644672424	63.398063478	48.0088457945	1.88558251704	1.0	1.0	0.138477150042
3	0.0595979009612	33.6194211385	2.88036	1.23893	100.0	1.03327802249	48.7498409477	63.2749509591	75.6222692328	13.0267948509	39.7013394106	8.2951101632	37.2400407668	1.69383112046	1.0	1.0	0.0170967636661
4	0.058359780306	78.410475135	2.88036	1.23893	100.0	0.957193301008	96.9274594288	87.2396783711	2.84150953928	15.2579018759	38.517029299	4.86110850666	52.9909015315	1.29803753831	1.0	1.0	0.151078624067
5	0.0506529576031	70.6425653913	2.88036	1.23893	100.0	1.05742421248	55.4597236745	66.8756472291	43.2670365487	27.6210789934	87.7061659401	88.3051003974	18.9590844613	2.18680947356	1.0	1.0	0.0285397884426
6	0.0392191786491	62.2837268458	2.88036	1.23893	100.0	0.943001636679	84.0487748153	95.7694660742	41.6513099743	15.8889947577	19.9195369944	40.5560482759	57.2570682997	1.63891369904	1.0	1.0	0.0370497413043
7	0.0173141055508	73.6075909159	2.88036	1.23893	100.0	0.950850111564	97.6429631231	91.4680234353	46.0145087626	30.6445737547	34.5135377026	30.8588795648	56.9409398375	1.69708925204	1.0	1.0	0.0166499767594
8	0.00779642604127	97.414544194	2.88036	1.23893	100.0	1.00675915216	77.8758791321	94.147993007	73.3695943467	26.4190089183	63.6004127235	70.3732515195	78.0834616479	2.38191340416	1.0	1.0	0.0397188030066
9	0.0072028889272	93.3126116161	2.88036	1.23893	100.0	0.983324746624	78.7837129183	93.8427976691	72.5778651173	21.1401372472	39.4772283703	29.2494465971	61.1362892975	2.1287855062	1.0	1.0	0.0224238981951
10	0.00654587840188	99.0902555696	2.88036	1.23893	100.0	0.97730043656	94.7679342976	95.0196913153	96.8268537259	23.4254691869	48.1434245149	24.1114901141	24.9054643959	2.40269069294	1.0	1.0	0.0780856141196
11	0.00396626660005	88.3388076763	2.88036	1.23893	100.0	0.94959088451	82.8341170076	91.970788178	98.5272026142	28.0542547481	50.5838783873	37.7779968316	40.5242352706	2.3684449423	1.0	1.0	0.032267145235
12	0.00373089058123	95.7116813416	2.88036	1.23893	100.0	0.940861308035	94.1838036962	91.2764097661	76.3005445813	16.6048237217	28.2165234852	31.3546518243	37.9024927421	1.94177646696	1.0	1.0	0.0445422807978
13	0.00341479577058	89.0618260635	2.88036	1.23893	100.0	1.00065309781	84.8148793011	93.287554435	87.4120765178	19.2820993356	45.070506172	68.9359091455	64.1976981744	2.24243758605	1.0	1.0	0.00715574158074
14	0.00296631069588	90.2228489325	2.88036	1.23893	100.0	0.987525220126	92.9888702887	90.2051268329	75.2507125039	23.7602460526	36.5651997703	36.8000385775	49.0725080345	2.01094263447	1.0	1.0	0.0336787657857
15	0.00246126440245	90.2228489325	2.88036	1.23893	100.0	1.02981831541	92.9888702887	90.2051268329	75.2507125039	20.2051854326	36.5651997703	36.8000385775	42.7791830603	1.96430731018	1.0	1.0	0.0312632350554
16	0.00199921162413	86.3188764891	2.88036	1.23893	100.0	1.02278430243	89.7074401249	81.1054334227	91.87754538	20.7857930418	35.8448646092	39.7915191397	37.2949371784	2.0223096246	1.0	1.0	0.0105786510685
17	0.00199494564331	90.1724806603	2.88036	1.23893	100.0	0.987442372228	94.4562757166	88.0646259192	99.509302315	18.0726092703	32.6169560958	48.6227058274	44.7207619575	2.0490551323	1.0	1.0	0.029668939736
18	0.00192493089765	90.2676799165	2.88036	1.23893	100.0	0.952504682456	98.6429960708	94.7716530521	72.2001120695	20.5699636248	33.3055877943	35.2395482068	44.3964302663	1.94662633341	1.0	1.0	0.0118547316295
19	0.00184165135636	95.6225856655	2.88036	1.23893	100.0	0.993728412571	99.0299319789	93.5837105615	77.5082381731	20.4916774508	36.7582848576	43.6063537356	46.4232675614	1.96323412538	1.0	1.0	0.00437949391284
20	0.00176246647002	87.1341180845	2.88036	1.23893	100.0	0.974324339587	88.1239301465	89.4628613254	78.1312154827	20.0668674745	36.7382143227	41.4548402691	48.5823844446	2.02472746475	1.0	1.0	0.0024232705909
21	0.00152312101536	84.7625589239	2.88036	1.23893	100.0	0.980444061528	88.4365431342	90.3897042849	91.1570612476	20.0151458122	35.3150888934	43.3125188552	38.8409454452	1.94875581695	1.0	1.0	0.0042422055845
22	0.00151595396955	83.1431325772	2.88036	1.23893	100.0	0.996874159232	88.4365431342	90.3897042849	91.1570612476	18.7133514575	35.3150888934	43.3125188552	38.8409454452	1.9598308359	1.0	1.0	0.0042422055845
23	0.0015144920823	85.9120933241	2.88036	1.23893	100.0	1.02337968653	85.739192651	87.5444018407	99.9096787609	19.1038622868	33.9461613086	36.4127992147	32.1592965545	1.87371139632	1.0	1.0	0.00727388312213
24	0.00149334353146	89.7706478167	2.88036	1.23893	100.0	1.00087136457	92.8041930628	94.9843141517	82.0910480192	20.0921200341	36.2159992299	41.3728737439	40.8883445275	1.92405224294	1.0	1.0	0.00864882096375
25	0.00146982382541	81.3542325955	2.88036	1.23893	100.0	1.01497443939	94.3174937533	88.5515552237	96.4206019795	18.4907043442	32.1766257625	40.7711402367	36.5128424474	1.96434253769	1.0	1.0	0.0136481658174
26	0.0013918693736	77.0282436365	2.88036	1.23893	100.0	0.976353254304	90.5747214503	85.1529376963	85.8622939677	18.7372556609	28.8832913307	34.8621595544	34.5241734733	1.85616172923	1.0	1.0	0.00147121703377
27	0.00129705190212	82.5994271078	2.88036	1.23893	100.0	1.00768132572	99.1116236769	92.2503578145	84.6491906986	19.1339144634	29.6914213822	37.4299416638	37.8475445716	1.82633263026	1.0	1.0	0.0076059081221
28	0.00127114609431	86.9028069235	2.88036	1.23893	100.0	1.01560988179	98.1449777776	92.7649622062	90.3950222631	20.0842235702	33.0364036734	43.2658641712	42.9393724294	1.8484292037	1.0	1.0	0.00303495096157
29	0.00124383751358	83.4587406633	2.88036	1.23893	100.0	1.01228485017	98.4574101522	87.3209139698	87.5568766661	18.5747181555	30.2702940161	41.057082138	39.8625985803	1.88027282536	1.0	1.0	0.00120789659073
30	0.00122814670465	77.3007235512	2.88036	1.23893	100.0	1.02197824247	97.5276470669	82.2500135951	78.9649452382	17.9628689759	25.5913964133	31.1842075793	31.6531453896	1.74732810707	1.0	1.0	0.00146437869923
31	0.00119607577533	78.7012286694	2.88036	1.23893	100.0	1.02432458191	92.1127370825	85.1514886252	86.9093663334	18.3400784252	28.7157554168	34.1502859995	32.8092300935	1.80180024286	1.0	1.0	0.00207267102795
32	0.00117983994903	71.6760139959	2.88036	1.23893	100.0	1.03544363497	96.3127646756	80.0177360835	85.7445758562	15.7393749795	22.3771460055	30.1863255584	26.376231958	1.72231851577	1.0	1.0	0.00175420825731
33	0.00114551157035	74.0445239936	2.88036	1.23893	100.0	1.02215611884	98.0765009598	81.3192254875	77.479301482	16.8621525824	25.2843936781	35.682710146	33.5741157816	1.82105708038	1.0	1.0	0.00328967029884
34	0.00113788289233	68.0113691804	2.88036	1.23893	100.0	1.00063312544	97.2116602878	73.3635304761	70.8782777936	16.2085369568	21.1807216567	30.8137915744	30.8408512584	1.76763129346	1.0	1.0	0.00333879316173
35	0.00112663899089	67.663403095	2.88036	1.23893	100.0	1.02468272654	94.7466985825	73.9812804846	77.1771560448	15.2009273535	21.5943263095	33.2346903139	29.1373297779	1.78207361913	1.0	1.0	0.00334195092756
36	0.00112352541915	68.8072902328	2.88036	1.23893	100.0	1.02220900431	99.1695887615	76.3399397733	79.6821604671	16.2560260404	21.5632416057	30.2993385545	27.2603433298	1.75000892301	1.0	1.0	0.000581932730563
37	0.00111413980338	63.0806103684	2.88036	1.23893	100.0	1.01872292707	95.5736592048	68.9759721776	73.7609882487	15.0740650723	18.9942977888	29.7861557453	26.283407633	1.74342449148	1.0	1.0	0.00199325680941
38	0.00111217250437	70.1011255076	2.88036	1.23893	100.0	1.01892237173	96.9527337857	75.3443739266	75.4446095838	16.0735411848	22.3231353227	33.6995068897	31.2786447437	1.78646021959	1.0	1.0	0.00352712406679
39	0.00110928277253	72.1767332469	2.88036	1.23893	100.0	1.01838017119	96.8159654947	77.9988048561	73.8188068409	17.4408545108	25.5719656714	34.39590158	32.0128857837	1.81364648338	1.0	1.0	0.000669877758649
40	0.00110812034853	71.9028626721	2.88036	1.23893	100.0	1.01395998936	97.3278942938	76.0632002651	79.8953259864	17.625104545	25.2834564728	34.7837314114	30.301103174	1.81927000666	1.0	1.0	3.50872722723e-05
41	0.00110724027718	73.8145691439	2.88036	1.23893	100.0	1.01901887022	97.1745135199	78.5762489382	85.7326499019	17.302897777	24.4812615659	33.7195957666	29.6350025814	1.7610584084	1.0	1.0	0.0006652203956
42	0.00109829542067	72.2134405999	2.88036	1.23893	100.0	1.01613247374	95.7445361628	79.4586497027	76.075768511	16.4617875957	23.7326744612	32.6651426295	31.4160096768	1.75844422767	1.0	1.0	0.000652349979763
43	0.00108474371031	70.0309730657	2.88036	1.23893	100.0	1.01877860483	95.8041897752	75.8872089044	75.7704448169	15.7335298306	22.476472394	32.4771564239	30.2464450478	1.78073225491	1.0	1.0	0.00179481331269
44	0.00108126795428	57.2163316904	2.88036	1.23893	100.0	1.01493564647	94.1497794301	63.9609107456	62.5891279917	13.4059197333	16.5919852678	26.891484924	24.644970067	1.75426957265	1.0	1.0	0.00204556930995
45	0.00107963886083	63.4928366489	2.88036	1.23893	100.0	1.02604726408	95.6607950689	68.7277892953	70.9794786152	14.8430770942	20.0975454497	31.9090744284	27.2173856477	1.78376270163	1.0	1.0	2.90475526843e-06
46	0.00106430735624	61.9558805996	2.88036	1.23893	100.0	1.02194446983	96.3430565452	68.6676617961	67.5502769996	14.2709914489	18.2058540183	28.7205084738	26.2125432011	1.72720580561	1.0	1.0	0.000632960246084
47	0.00106019687053	65.522065396	2.88036	1.23893	100.0	1.02344696342	96.5917626167	71.2274882451	73.4467766123	14.9989297107	20.0948350153	30.3210388069	27.0164852634	1.76116392589	1.0	1.0	0.00150034621783
48	0.00105997350756	55.8862714974	2.88036	1.23893	100.0	1.01954418171	93.6365059716	59.8621750203	56.2802567606	13.0512493303	16.0271285829	26.8718747134	25.3535208742	1.77997605253	1.0	1.0	0.00228290722922
49	0.00105930610125	53.292787068	2.88036	1.23893	100.0	1.01887139889	93.8622259328	57.2013700164	57.9992082669	12.2135218386	14.1220204906	25.502697367	23.1386610616	1.74286147751	1.0	1.0	0.00237556496828
50	0.00105664002355	62.0916737287	2.88036	1.23893	100.0	1.02096346069	94.5863373095	66.9994917828	66.8002545978	15.001357964	19.7104281532	29.8920714904	26.9036742295	1.78551148455	1.0	1.0	0.000134803669702
51	0.00105652311369	60.9432956407	2.88036	1.23893	100.0	1.01835947923	92.3700466789	65.408841921	65.3304909058	14.4700944815	18.6346453222	28.4079392295	27.076212765	1.7683217068	1.0	1.0	0.000585108907672
52	0.00105237137807	60.5315050613	2.88036	1.23893	100.0	1.01827650538	97.7397841986	66.0338357692	61.5441996872	13.8877357004	17.2554116582	27.4411140114	26.9888436741	1.75179558656	1.0	1.0	0.0018191322121
53	0.0010486928692	58.8359043153	2.88036	1.23893	100.0	1.01379540437	96.6433036209	64.4691967542	63.6925318061	13.7265981938	16.7518460657	27.0538403156	24.8865518334	1.74458658025	1.0	1.0	0.00113916485425
54	0.00104821348239	60.2283943653	2.88036	1.23893	100.0	1.02088202056	99.2961715287	66.0219043561	64.5494030225	14.0373973869	16.8700005324	27.7329447167	26.0208962953	1.72889148454	1.0	1.0	0.000545108690348
55	0.00104042003038	57.8518154514	2.88036	1.23893	100.0	1.02065344607	94.8380972109	62.4832535323	60.8258512524	13.4954482163	16.552736897	27.5673091563	25.7175675571	1.7462795515	1.0	1.0	0.000184499855857
56	0.00103868350992	56.9389677961	2.88036	1.23893	100.0	1.02068673496	94.4496132206	61.4100595002	60.325744392	13.3907144285	16.2949974179	26.9163788793	25.069680698	1.75287164151	1.0	1.0	0.00011047940561
57	0.00103833375945	55.5455324173	2.88036	1.23893	100.0	1.02260469731	92.587696921	60.468897286	58.5729963445	12.9694372053	15.7178311113	25.6725770834	24.2027834123	1.73909014131	1.0	1.0	0.000318002926992
58	0.00103833375941	55.5455324273	2.88036	1.23893	100.0	1.02260469731	92.587696921	60.468897286	58.5729963445	12.9694372053	15.7178311113	25.6725770834	24.2027834123	1.73909014131	1.0	1.0	0.000318002926992
59	0.00103833373575	55.5455324173	2.88036	1.23893001	100.0	1.02260469731	92.587696921	60.468897286	58.5729963445	12.9694372053	15.7178311113	25.6725770834	24.2027834123	1.73909014131	1.0	1.0	0.000318002926992
60	0.00103694739576	55.5455365437	2.88036	1.23893	100.0	1.02266238389	92.5876907693	60.4689067659	58.5729933404	12.9694848207	15.7177830167	25.6725887705	24.2027743823	1.73951364456	1.0	1.0	1e-06
61	0.00103694737247	55.5455365437	2.88036	1.23893001	100.0	1.02266238389	92.5876907693	60.4689067659	58.5729933404	12.9694848207	15.7177830167	25.6725887705	24.2027743823	1.73951364456	1.0	1.0	1e-06
62	0.00103691969157	55.5455359895	2.88036	1.23893	100.0	1.02261099173	92.5876910466	60.4689062444	58.5729933798	12.9694831894	15.7177860363	25.6725888384	24.2027746419	1.73945196224	1.0	1.0	1e-06
63	0.00103691966824	55.5455359895	2.88036	1.23893001	100.0	1.02261099173	92.5876910466	60.4689062444	58.5729933798	12.9694831894	15.7177860363	25.6725888384	24.2027746419	1.73945196224	1.0	1.0	1e-06
64	0.00103684648124	55.5455330702	2.88036	1.23893	100.0	1.02230986632	92.5876914967	60.4689049209	58.5729929538	12.9694834383	15.7177953966	25.6725920299	24.2027743602	1.73912887917	1.0	1.0	1e-06
65	0.00103684648123	55.5455330802	2.88036	1.23893	100.0	1.02230986632	92.5876914967	60.4689049209	58.5729929538	12.9694834383	15.7177953966	25.6725920299	24.2027743602	1.73912887917	1.0	1.0	1e-06
66	0.00103684645765	55.5455330702	2.88036	1.23893001	100.0	1.02230986632	92.5876914967	60.4689049209	58.5729929538	12.9694834383	15.7177953966	25.6725920299	24.2027743602	1.73912887917	1.0	1.0	1e-06
67	0.00103684411974	55.5455331874	2.88036	1.23893	100.0	1.02228984419	92.5876903593	60.4689065499	58.5729922697	12.9694932254	15.7177877674	25.6725950354	24.2027725497	1.73914401546	1.0	1.0	1e-06
68	0.00103684411974	55.5455331974	2.88036	1.23893	100.0	1.02228984419	92.5876903593	60.4689065499	58.5729922697	12.9694932254	15.7177877674	25.6725950354	24.2027725497	1.73914401546	1.0	1.0	1e-06
69	0.00103684409616	55.5455331874	2.88036	1.23893001	100.0	1.02228984419	92.5876903593	60.4689065499	58.5729922697	12.9694932254	15.7177877674	25.6725950354	24.2027725497	1.73914401546	1.0	1.0	1e-06
70	0.00103683602486	55.5455336563	2.88036	1.23893	100.0	1.02220975568	92.5876858097	60.4689130661	58.5729895337	12.9695323738	15.7177572505	25.6726070575	24.2027653076	1.73920456061	1.0	1.0	1e-06
71	0.00103683602486	55.5455336663	2.88036	1.23893	100.0	1.02220975568	92.5876858097	60.4689130661	58.5729895337	12.9695323738	15.7177572505	25.6726070575	24.2027653076	1.73920456061	1.0	1.0	1e-06
72	0.00103683600125	55.5455336563	2.88036	1.23893001	100.0	1.02220975568	92.5876858097	60.4689130661	58.5729895337	12.9695323738	15.7177572505	25.6726070575	24.2027653076	1.73920456061	1.0	1.0	1e-06
73	0.00103681323129	55.5455363992	2.88036	1.23893	100.0	1.02193006	92.5876585099	60.4689520599	58.5729732545	12.9697679418	15.7175737534	25.6726786369	24.20272243	1.73957851014	1.0	1.0	1e-06
74	0.00103681320766	55.5455363992	2.88036	1.23893001	100.0	1.02193006	92.5876585099	60.4689520599	58.5729732545	12.9697679418	15.7175737534	25.6726786369	24.20272243	1.73957851014	1.0	1.0	1e-06
75	0.00103681074563	55.5455370973	2.88036	1.23893	100.0	1.02188831692	92.5876501474	60.4689639443	58.5729682776	12.9698404645	15.7175177077	25.6727005911	24.2027094177	1.73968250513	1.0	1.0	1e-06
76	0.00103681072201	55.5455370973	2.88036	1.23893001	100.0	1.02188831692	92.5876501474	60.4689639443	58.5729682776	12.9698404645	15.7175177077	25.6727005911	24.2027094177	1.73968250513	1.0	1.0	1e-06
77	0.00103680892586	55.5455374016	2.88036	1.23893	100.0	1.02187338627	92.5876429456	60.4689740856	58.572963959	12.9699034895	15.7174699617	25.6727197819	24.2026982612	1.73974391512	1.0	1.0	1e-06
78	0.00103680890225	55.5455374016	2.88036	1.23893001	100.0	1.02187338627	92.5876429456	60.4689740856	58.572963959	12.9699034895	15.7174699617	25.6727197819	24.2026982612	1.73974391512	1.0	1.0	1e-06
