# Supplementary material for: Digital logic circuits in yeast with CRISPR-dCas9 NOR gates
Source: Nat Commun. 2017 May 25;8:15459. doi: 10.1038/ncomms15459 (PMC5458518; doi:10.1038/ncomms15459)
Supplement: Supplementary Software 1 — R cytometry data processing scripts and mathematical modeling scripts [file ncomms15459-s3.zip › Supplementary Software 1/FittingScripts/Results/Output/FittingScript_DoseExp1_20160330.py_solution_2016-04-03-05-27-32_1459686452245637.csv]

	score	Vmax	Km	nu	u	vmax	vmax	vmax	vmax	k	k	k	k	n	b	B	leak
	0	0	0	0	0	0	1	2	3	0	1	2	3	0	0	0	0
0	0.675249276216	15.6729379421	2.88036	1.23893	100.0	0.960987163842	43.3871736903	37.1803576382	22.3638151237	30.8186079563	34.7047433644	73.7973751712	23.8332660534	1.97415729965	1.0	1.0	0.59870942737
1	0.435450612395	40.9617753718	2.88036	1.23893	100.0	1.00656120281	66.8448457984	33.7184814229	33.3680669398	52.4937360422	33.583878477	64.0353306418	38.9731160363	2.01589394415	1.0	1.0	0.345160448911
2	0.276307719757	37.0629327639	2.88036	1.23893	100.0	0.966227157595	53.6748270978	23.5831948757	94.949034622	74.0387310563	80.1068413431	78.9805020447	35.3116716818	0.684471229691	1.0	1.0	0.158489609738
3	0.151488372992	98.7376381869	2.88036	1.23893	100.0	1.02907981773	91.900626012	1.9240768914	40.2672701516	66.3408401495	74.373094716	47.6785620787	99.4186345122	1.4703363092	1.0	1.0	0.149907975485
4	0.052722457291	90.0373013277	2.88036	1.23893	100.0	0.944418956428	81.7447170318	63.2989021718	73.6611647532	46.8792752091	93.7085957678	45.2551424141	10.9200568518	1.70263319361	1.0	1.0	0.0310852889814
5	0.0411619240895	77.6989323902	2.88036	1.23893	100.0	0.927610762845	87.1815400121	99.6018789778	29.1569179032	19.4753788567	35.5382205093	57.461891892	75.1228915511	1.66309733403	1.0	1.0	0.0630078667011
6	0.0315868813766	95.5562864053	2.88036	1.23893	100.0	0.932793516923	93.2141943118	44.668982663	47.36347295	14.2535730421	22.2479722212	42.1329813067	27.1678210113	2.20246042206	1.0	1.0	0.0447005743684
7	0.0256426087921	71.4481350297	2.88036	1.23893	100.0	0.978609892447	89.6019602568	87.4350500173	59.6745236795	32.6151586772	60.3101307536	59.4298693569	76.4678519889	2.1376781498	1.0	1.0	0.0226874170091
8	0.0211515497045	77.6989323902	2.88036	1.23893	100.0	0.97063077197	87.1815400121	78.3295530667	98.1219280962	19.4753788567	35.5382205093	76.0455480717	75.6659365642	1.91711103208	1.0	1.0	0.0630078667011
9	0.0198612874043	93.41899833	2.88036	1.23893	100.0	0.951817791989	78.672497991	73.0009140365	92.0371188086	32.0575105929	33.3048684145	12.8106969141	17.5409033722	1.85295205416	1.0	1.0	0.0239949061051
10	0.0172722929537	88.1836704689	2.88036	1.23893	100.0	1.04475325768	40.7014219239	89.0008758548	96.9888924909	11.3505250156	49.2417008785	90.040804334	65.7623223063	2.13535521018	1.0	1.0	0.0564667738726
11	0.016598765562	62.0848747921	2.88036	1.23893	100.0	0.92705960559	49.0077243974	57.3841080106	34.6780082424	19.2828356391	35.5716033939	34.2124523106	52.8279592074	2.05419995522	1.0	1.0	0.0527058923882
12	0.0137849719675	90.3365051309	2.88036	1.23893	100.0	0.902410791209	82.9893750976	99.0769783752	36.0597080111	20.7511264389	35.9943455481	10.9721147779	12.3548805046	2.30121492745	1.0	1.0	0.108797756266
13	0.0113140505871	57.638076514	2.88036	1.23893	100.0	0.961671882428	78.650634468	65.2731019388	39.3494481118	15.1506831773	18.1001462362	25.8380186575	64.4154856901	2.29178634454	1.0	1.0	0.10945217623
14	0.0105397462561	85.2718514648	2.88036	1.23893	100.0	1.09942342364	53.9929907767	99.6759190412	71.8359106395	13.1792013825	43.0961210858	46.0368961862	53.1400705426	2.24690690341	1.0	1.0	0.036772598981
15	0.00954003665014	70.4600797689	2.88036	1.23893	100.0	1.00699214641	71.5278558754	88.9157087771	78.8492619926	12.8073871752	28.4193139978	47.8672709177	34.7737838646	2.17912683263	1.0	1.0	0.0746397629413
16	0.00918226817572	92.3602808805	2.88036	1.23893	100.0	0.992860436963	73.1613256515	88.183162005	77.2515106155	23.2541352058	57.830369685	26.7577004072	28.7348096068	2.28838701082	1.0	1.0	0.0532356382292
17	0.00722775248562	82.9784141479	2.88036	1.23893	100.0	0.901272965755	58.9419111641	66.0619051405	69.0088815739	21.9716294408	44.645046607	30.6111118645	29.127500372	2.39869806438	1.0	1.0	0.00697413499324
18	0.00708535767109	96.9581614958	2.88036	1.23893	100.0	0.906008343539	60.7607396368	86.3421022341	79.2603504427	19.7687921278	45.3910371796	39.5990412901	33.7318208336	2.23412141845	1.0	1.0	0.0139794929697
19	0.00708302487812	94.8052100532	2.88036	1.23893	100.0	1.03830521232	94.9567853184	84.4341185636	42.8807854456	19.6057144038	34.45467147	22.4487026849	26.8954328734	1.99107298461	1.0	1.0	0.0285869656754
20	0.0069013416902	73.2245410899	2.88036	1.23893	100.0	1.00523412176	73.4901837341	78.8246423671	68.3412592929	21.6271969519	47.1340390416	51.2990737597	38.8747779476	2.41223133267	1.0	1.0	0.0440976352891
21	0.00595891505867	81.9306151342	2.88036	1.23893	100.0	0.920907460148	44.4078889297	81.9111486112	64.9438654846	11.9108613983	35.1990969903	36.4371653177	39.3361482811	2.22456859399	1.0	1.0	0.0608938624093
22	0.00556325823453	89.6059962023	2.88036	1.23893	100.0	0.948197103666	54.9953107989	83.0024215589	71.3411003335	21.3598918836	52.8404821013	44.0843950764	60.8772460777	2.40703347789	1.0	1.0	0.0612799592139
23	0.00348984797626	53.5824092624	2.88036	1.23893	100.0	0.939593279214	93.0894334612	61.0372599866	97.8909314984	13.5230012459	16.3113291866	29.5574060233	18.5736251204	2.31879796234	1.0	1.0	0.0688008727372
24	0.00289642898817	44.6577955392	2.88036	1.23893	100.0	0.940490639556	74.1602237697	59.943817092	35.0174254757	9.56632395531	10.6234767392	11.3660174668	22.6583114715	2.18636205197	1.0	1.0	0.059575518124
25	0.00251927312107	71.3008578694	2.88036	1.23893	100.0	1.01398966311	73.0426915233	68.3147467792	58.3196438735	14.3972381294	25.8012860547	28.004866213	36.793503989	2.07637140538	1.0	1.0	0.0357497958842
26	0.00193238138123	73.4266190503	2.88036	1.23893	100.0	0.984733292741	84.2690458997	78.4759469135	58.7171655809	16.8785554991	30.7451860976	33.4047748626	42.9689384611	2.1233632334	1.0	1.0	0.0190232005077
27	0.00192243041741	68.3140155709	2.88036	1.23893	100.0	0.978003279461	72.0723916874	77.0068258575	51.7410825527	16.7198761343	31.3499659615	32.0508511766	42.236746467	2.10017210553	1.0	1.0	0.0170731355381
28	0.00183188056987	72.1594634467	2.88036	1.23893	100.0	0.96817216552	96.3490413922	81.8100012008	67.296018685	16.7408515981	23.5232338963	25.921556497	29.2680125581	1.78696594829	1.0	1.0	0.0130124686801
29	0.00174921880536	76.9859457593	2.88036	1.23893	100.0	0.976055501365	93.8200242529	87.5610674409	84.6496494288	16.5383004504	25.2500372347	27.3592258576	28.1191369952	1.82859285167	1.0	1.0	0.0118780309405
30	0.00170541667858	67.6805987205	2.88036	1.23893	100.0	0.96960832032	88.9694175602	77.6661996051	94.4135493729	14.1958884334	20.269596711	30.6726662407	25.7631987901	1.83341565585	1.0	1.0	0.0234320409216
31	0.00158554228775	72.4066943801	2.88036	1.23893	100.0	0.993500932596	99.6980155249	76.0692390038	79.1039403956	18.4503620812	23.3146932985	27.5969795657	27.146355205	1.80796374897	1.0	1.0	0.0194360864028
32	0.00146102493306	77.8050888161	2.88036	1.23893	100.0	0.992379535604	97.0862272243	86.4482616103	80.8871581949	17.0198351153	25.917219922	33.8807486845	32.5667755108	1.8813907597	1.0	1.0	0.025882231615
33	0.0014494994385	83.119549541	2.88036	1.23893	100.0	0.981300142897	85.3906584279	85.9469340824	86.6133892587	19.1407063542	34.0111142789	39.4696897752	37.0732314023	1.9536132524	1.0	1.0	0.00851738620982
34	0.00128668027574	75.5947068778	2.88036	1.23893	100.0	1.00171867131	94.8588570109	81.4404068617	95.7208776906	17.4829470021	25.9108661572	35.4716202952	30.9432686882	1.82532493167	1.0	1.0	0.0109456109648
35	0.00126561675752	81.2782145646	2.88036	1.23893	100.0	1.02120064053	94.2987500846	89.6700186223	75.4752112453	18.6873863212	30.2255313032	35.1657502554	40.1414350082	1.83399162448	1.0	1.0	0.00563578579712
36	0.00123292301933	84.2765204012	2.88036	1.23893	100.0	1.02501194565	97.1261516647	90.5951423235	84.547454567	20.1229306867	33.4079104711	41.031947629	40.1687913419	1.85622273764	1.0	1.0	0.0026590669883
37	0.00113932447448	74.3496591488	2.88036	1.23893	100.0	1.02176372902	90.5516863079	81.188034181	76.3897784051	17.8115392748	27.7824194411	32.7421092115	32.7569339961	1.81924415449	1.0	1.0	0.00126415840441
38	0.00111906613262	73.9657996423	2.88036	1.23893	100.0	1.00775243756	96.4587135438	79.8495731755	84.9030909213	17.7359697076	26.2481032338	34.976131768	31.0852333726	1.82983929585	1.0	1.0	0.00233286541399
39	0.00109636082486	68.6266725852	2.88036	1.23893	100.0	1.01429699694	94.6316719406	73.6389688043	68.1295726849	16.4278390301	22.6724994511	31.4742684665	31.6085855461	1.80176210752	1.0	1.0	0.00149452729518
40	0.00107405577183	65.2130944416	2.88036	1.23893	100.0	1.01278479347	95.4252101889	70.9905132518	68.0641814359	15.510548148	20.6312835668	29.7135569539	27.9135302779	1.77806421402	1.0	1.0	0.00266058340918
41	0.00107226238441	62.3396391835	2.88036	1.23893	100.0	1.02131872891	91.5092945041	66.5895870169	73.96341762	14.3746929241	19.2772500903	29.5123482803	24.9514594397	1.76745174565	1.0	1.0	0.000552364347017
42	0.00107004891063	62.6329802828	2.88036	1.23893	100.0	1.01080545716	92.7156271382	68.3738702321	71.5353630987	14.7233498339	19.4360546827	28.78927696	25.7789386784	1.77270002547	1.0	1.0	0.00235117098889
43	0.00106358349104	65.9548823917	2.88036	1.23893	100.0	1.02167091558	94.4656108646	71.2880934763	71.0187778023	15.4868056963	21.0926615867	29.5756396808	27.4385414916	1.7737303699	1.0	1.0	0.000144401335035
44	0.00106221024986	69.710965445	2.88036	1.23893	100.0	1.02753814052	99.4897105982	74.4816522006	75.155519368	16.1180088957	22.2985903038	32.9301611524	30.1407841924	1.78030770265	1.0	1.0	0.000439356286869
45	0.0010577260282	62.9602030413	2.88036	1.23893	100.0	1.02755797393	97.336543469	68.6744066422	72.6155087513	14.422813757	18.3547738328	28.8350571937	25.3049420816	1.73131276243	1.0	1.0	0.00079614912432
46	0.001045781148	62.6857737474	2.88036	1.23893	100.0	1.01885648502	98.1550368219	68.616175046	70.424314591	14.7174773975	18.3823391647	28.3148652481	25.9931127952	1.73456491504	1.0	1.0	0.000524545761236
47	0.00104245540543	60.7700076264	2.88036	1.23893	100.0	1.02443832799	98.3589072947	66.9010663082	66.196431094	14.0863420144	17.4956792815	28.0802532168	25.7196287227	1.73334156793	1.0	1.0	0.00010909199688
48	0.00104185422053	60.0973951002	2.88036	1.23893	100.0	1.01992181585	98.1609345746	65.2642724595	63.1528601171	14.3563886058	17.3574597968	27.6055983727	26.0384958979	1.73495979164	1.0	1.0	2.20710531024e-06
49	0.00104099036683	59.988301647	2.88036	1.23893	100.0	1.01872963544	96.9629365594	65.2175295052	62.4752002335	14.0092035567	17.4388509429	28.0385229901	26.3510436263	1.75459012299	1.0	1.0	0.000662121415047
50	0.00104022489688	56.5162988682	2.88036	1.23893	100.0	1.01782514311	95.725269359	61.7792725885	59.6049759769	13.3021336318	15.7630802809	26.084226502	24.5494666047	1.73488059588	1.0	1.0	0.00093598729172
51	0.00104022489683	56.5162988782	2.88036	1.23893	100.0	1.01782514311	95.725269359	61.7792725885	59.6049759769	13.3021336318	15.7630802809	26.084226502	24.5494666047	1.73488059588	1.0	1.0	0.00093598729172
52	0.00104022487331	56.5162988682	2.88036	1.23893001	100.0	1.01782514311	95.725269359	61.7792725885	59.6049759769	13.3021336318	15.7630802809	26.084226502	24.5494666047	1.73488059588	1.0	1.0	0.00093598729172
53	0.001039569172	56.5163046315	2.88036	1.23893	100.0	1.01822401281	95.72526982	61.7792682325	59.6049780357	13.3021238992	15.7630814481	26.084219917	24.549469023	1.73510545178	1.0	1.0	1e-06
54	0.00103956914946	56.5163046315	2.88036	1.23893001	100.0	1.01822401281	95.72526982	61.7792682325	59.6049780357	13.3021238992	15.7630814481	26.084219917	24.549469023	1.73510545178	1.0	1.0	1e-06
55	0.00103956914178	56.5163046315	2.88036	1.23893	100.0	1.01822401281	95.72526982	61.7792682325	59.6049780357	13.3021238992	15.7630814481	26.084219917	24.549469023	1.73510545178	1.0	1.0	1.01e-06
56	0.00103877988215	56.5163018582	2.88036	1.23893	100.0	1.01801728931	95.7252703167	61.779268452	59.604977574	13.3021226702	15.7630875363	26.0842216028	24.549469005	1.73492479217	1.0	1.0	0.000371789089509
57	0.00103877985914	56.5163018582	2.88036	1.23893001	100.0	1.01801728931	95.7252703167	61.779268452	59.604977574	13.3021226702	15.7630875363	26.0842216028	24.549469005	1.73492479217	1.0	1.0	0.000371789089509
58	0.00103870464361	56.5163013739	2.88036	1.23893	100.0	1.01797150665	95.7252710577	61.7792667789	59.6049779774	13.3021170879	15.7630946412	26.084220546	24.5494700474	1.73482748891	1.0	1.0	0.000364833654473
59	0.00103870462056	56.5163013739	2.88036	1.23893001	100.0	1.01797150665	95.7252710577	61.7792667789	59.6049779774	13.3021170879	15.7630946412	26.084220546	24.5494700474	1.73482748891	1.0	1.0	0.000364833654473
60	0.00103845014615	56.5162994367	2.88036	1.23893	100.0	1.01778837602	95.7252740214	61.7792600864	59.6049795911	13.3020947586	15.7631230605	26.0842163191	24.5494742169	1.73443827591	1.0	1.0	0.000337011914329
61	0.00103845012292	56.5162994367	2.88036	1.23893001	100.0	1.01778837602	95.7252740214	61.7792600864	59.6049795911	13.3020947586	15.7631230605	26.0842163191	24.5494742169	1.73443827591	1.0	1.0	0.000337011914329
62	0.00103763035431	56.516290355	2.88036	1.23893	100.0	1.0169950823	95.7252906272	61.7792213393	59.604989285	13.3019681399	15.7632816928	26.0841907139	24.5494983013	1.73233863098	1.0	1.0	1e-06
63	0.0010376303543	56.516290365	2.88036	1.23893	100.0	1.0169950823	95.7252906272	61.7792213393	59.604989285	13.3019681399	15.7632816928	26.0841907139	24.5494983013	1.73233863098	1.0	1.0	1e-06
64	0.00103763033031	56.516290355	2.88036	1.23893001	100.0	1.0169950823	95.7252906272	61.7792213393	59.604989285	13.3019681399	15.7632816928	26.0841907139	24.5494983013	1.73233863098	1.0	1.0	1e-06
65	0.00103742307007	56.5162909601	2.88036	1.23893	100.0	1.01728537071	95.7252911775	61.7792189288	59.6049901639	13.3019637571	15.7632872185	26.0841885507	24.5494998196	1.7323084747	1.0	1.0	1e-06
66	0.00103742307007	56.5162909701	2.88036	1.23893	100.0	1.01728537071	95.7252911775	61.7792189288	59.6049901639	13.3019637571	15.7632872185	26.0841885507	24.5494998196	1.7323084747	1.0	1.0	1e-06
67	0.00103742304621	56.5162909601	2.88036	1.23893001	100.0	1.01728537071	95.7252911775	61.7792189288	59.6049901639	13.3019637571	15.7632872185	26.0841885507	24.5494998196	1.7323084747	1.0	1.0	1e-06
68	0.00103671970125	56.5162911656	2.88036	1.23893	100.0	1.01886791861	95.7253019358	61.779186459	59.6050001804	13.3018801378	15.7633917255	26.0841631993	24.5495199302	1.73123597724	1.0	1.0	1e-06
69	0.00103671970124	56.5162911756	2.88036	1.23893	100.0	1.01886791861	95.7253019358	61.779186459	59.6050001804	13.3018801378	15.7633917255	26.0841631993	24.5495199302	1.73123597724	1.0	1.0	1e-06
70	0.00103671967786	56.5162911656	2.88036	1.23893001	100.0	1.01886791861	95.7253019358	61.779186459	59.6050001804	13.3018801378	15.7633917255	26.0841631993	24.5495199302	1.73123597724	1.0	1.0	1e-06
71	0.00103653152387	56.516291172	2.88036	1.23893	100.0	1.01947711975	95.7253154725	61.7791497885	59.6050112829	13.3017698591	15.763519432	26.0841339482	24.5495412909	1.73000821066	1.0	1.0	1e-06
72	0.00103653152385	56.516291182	2.88036	1.23893	100.0	1.01947711975	95.7253154725	61.7791497885	59.6050112829	13.3017698591	15.763519432	26.0841339482	24.5495412909	1.73000821066	1.0	1.0	1e-06
73	0.00103653150043	56.516291172	2.88036	1.23893001	100.0	1.01947711975	95.7253154725	61.7791497885	59.6050112829	13.3017698591	15.763519432	26.0841339482	24.5495412909	1.73000821066	1.0	1.0	1e-06
74	0.00103652506347	56.5162914836	2.88036	1.23893	100.0	1.01952876596	95.7253183613	61.7791421272	59.6050136485	13.3017455352	15.7635462449	26.0841275823	24.5495455723	1.7297776658	1.0	1.0	1e-06
75	0.00103652506345	56.5162914936	2.88036	1.23893	100.0	1.01952876596	95.7253183613	61.7791421272	59.6050136485	13.3017455352	15.7635462449	26.0841275823	24.5495455723	1.7297776658	1.0	1.0	1e-06
76	0.00103652503999	56.5162914836	2.88036	1.23893001	100.0	1.01952876596	95.7253183613	61.7791421272	59.6050136485	13.3017455352	15.7635462449	26.0841275823	24.5495455723	1.7297776658	1.0	1.0	1e-06
77	0.00103652490363	56.5162918119	2.88036	1.23893	100.0	1.01951985927	95.7253187084	61.7791411875	59.6050139898	13.3017421024	15.7635492199	26.0841265992	24.5495459936	1.72977362363	1.0	1.0	1e-06
78	0.00103652490361	56.5162918219	2.88036	1.23893	100.0	1.01951985927	95.7253187084	61.7791411875	59.6050139898	13.3017421024	15.7635492199	26.0841265992	24.5495459936	1.72977362363	1.0	1.0	1e-06
79	0.00103652488014	56.5162918119	2.88036	1.23893001	100.0	1.01951985927	95.7253187084	61.7791411875	59.6050139898	13.3017421024	15.7635492199	26.0841265992	24.5495459936	1.72977362363	1.0	1.0	1e-06
