# Supplementary material for: Digital logic circuits in yeast with CRISPR-dCas9 NOR gates
Source: Nat Commun. 2017 May 25;8:15459. doi: 10.1038/ncomms15459 (PMC5458518; doi:10.1038/ncomms15459)
Supplement: Supplementary Software 1 — R cytometry data processing scripts and mathematical modeling scripts [file ncomms15459-s3.zip › Supplementary Software 1/FittingScripts/Results/Output/FittingScript_DoseExp1_20160330.py_solution_2016-04-03-08-02-19_1459695739186334.csv]

	score	Vmax	Km	nu	u	vmax	vmax	vmax	vmax	k	k	k	k	n	b	B	leak
	0	0	0	0	0	0	1	2	3	0	1	2	3	0	0	0	0
0	0.250569694802	61.6265453589	2.88036	1.23893	100.0	1.0286741025	80.39362363	21.9710839636	70.8575239876	79.5887982486	22.3732021756	67.4088562088	14.8864323166	0.570216494967	1.0	1.0	0.120857589321
1	0.207912102918	43.3757191448	2.88036	1.23893	100.0	0.906180792317	94.6370117439	11.3929260267	35.2290663874	6.039641141	74.5215329452	13.1060210069	72.555737615	1.53203985672	1.0	1.0	0.636638860638
2	0.0845886606218	81.6173038158	2.88036	1.23893	100.0	1.0373950395	99.1772974367	0.0250804090234	12.374676739	22.9549623369	40.1543245599	67.1607847303	90.4910042085	1.83916235615	1.0	1.0	0.226793770067
3	0.0641754362512	58.1570101071	2.88036	1.23893	100.0	0.996875598063	35.0195076655	97.2206957175	11.1599510038	14.2831697631	97.7045373697	91.5267271409	11.0134389875	1.25139602282	1.0	1.0	0.0239665086377
4	0.0595915580737	89.2328021453	2.88036	1.23893	100.0	1.03688561213	83.3808871589	90.3486114434	42.2040604478	24.1295446499	36.2405157429	29.2882636101	66.4893250122	1.07298983105	1.0	1.0	0.069152420875
5	0.0326937116649	88.7686739245	2.88036	1.23893	100.0	0.907204529468	75.9826206543	82.6194024453	56.1034447713	38.4024674347	76.9230672107	68.2717456825	42.8646455708	2.05745809767	1.0	1.0	0.0332121043986
6	0.0295248724449	81.680513642	2.88036	1.23893	100.0	1.04978578666	42.2814273039	85.6874567075	50.2956697284	10.8744029882	30.8321923941	14.9456734475	7.02621170269	2.25133824354	1.0	1.0	0.141308566273
7	0.00763204516272	75.454329421	2.88036	1.23893	100.0	1.03057947763	72.246220752	71.5726721508	80.6055846361	16.5261868669	34.4662663942	63.1835943757	57.3930094703	2.38202083746	1.0	1.0	0.0683583980438
8	0.00516413319122	73.1783706111	2.88036	1.23893	100.0	0.967712925596	63.1277623127	68.8518706862	88.2479454926	14.3767066334	34.3224219459	40.4663323714	34.2768503141	2.38038393558	1.0	1.0	0.0600842318069
9	0.00437872293253	66.5543893549	2.88036	1.23893	100.0	0.985406086859	71.1532903203	86.6317875223	88.1815194628	11.2888114572	21.333995069	18.2996420817	15.4970009717	1.84404242285	1.0	1.0	0.053711179556
10	0.00422679634557	66.6477442374	2.88036	1.23893	100.0	0.925890939991	66.6678069158	57.9249879734	81.8892315771	13.1456429	21.8677828906	30.6283943506	29.8499502221	2.13989579084	1.0	1.0	0.0356805464877
11	0.0037527341465	74.3795883187	2.88036	1.23893	100.0	0.978129250685	83.2676327734	82.7216104761	81.5541695876	14.8851877196	28.2974815546	28.5216794072	35.6052877514	2.11812058171	1.0	1.0	0.0254134153515
12	0.00374980741141	66.7150555041	2.88036	1.23893	100.0	1.02124033298	99.8811262202	75.8091889194	58.590570137	15.9379590446	16.5543870068	19.5792056532	30.6937377148	1.75278149022	1.0	1.0	0.0479033889175
13	0.00330080055651	71.385530831	2.88036	1.23893	100.0	1.01150511635	84.0871646405	80.9235879509	91.570658447	13.7754507433	20.7602400659	28.8443090982	33.7390240195	1.92790864862	1.0	1.0	0.0452453691574
14	0.00317071780797	55.2876050205	2.88036	1.23893	100.0	0.940035455475	98.808910419	63.9434999146	54.2504122083	11.0340609218	13.3414499237	23.7374151173	22.6069133335	1.97200865953	1.0	1.0	0.0436719284144
15	0.00295090594343	69.8112128296	2.88036	1.23893	100.0	0.905327165853	86.1676341639	60.5310070935	52.9680157789	16.9457399139	23.7920247097	30.958408191	37.8381633906	2.37814113872	1.0	1.0	0.0608260947656
16	0.00228092012708	70.5974034348	2.88036	1.23893	100.0	0.960030717385	92.8653563839	66.579544149	47.8419963786	19.198636193	25.8784793719	30.723666486	44.5336173486	2.12722907885	1.0	1.0	0.0280847645415
17	0.00206832164647	75.7724672132	2.88036	1.23893	100.0	0.980410775345	94.5739241223	72.7175921213	67.4374864048	14.1869626686	20.8655490358	32.8094650798	33.5093204688	1.97931393442	1.0	1.0	0.0330417162149
18	0.00184915580682	63.5431666454	2.88036	1.23893	100.0	1.02666341739	97.5346591806	74.1103670625	71.369071435	15.3536008332	22.1049561407	28.8796720517	26.8836843736	1.84186787069	1.0	1.0	0.0114374992109
19	0.00167774923676	75.3643674775	2.88036	1.23893	100.0	0.996664904809	89.8960895814	84.5582358623	62.5006353462	20.2291716733	30.9065289607	31.5345487354	44.86209775	1.88288048927	1.0	1.0	0.00118974066353
20	0.00162982816589	61.8098298444	2.88036	1.23893	100.0	0.991948312752	85.80732591	72.9512380649	73.3010052031	14.9621552333	19.218072371	21.455165777	18.7538329356	1.66792442084	1.0	1.0	0.00223979303975
21	0.00148618300762	63.1931051321	2.88036	1.23893	100.0	0.995363529709	91.521802321	72.1515412904	60.687188699	15.5631853549	21.9852600934	28.5206389566	31.6445664298	1.82418622843	1.0	1.0	0.00532315679659
22	0.00141063823355	62.6637097053	2.88036	1.23893	100.0	1.02347431085	89.3077823207	70.4570319768	46.3825570741	14.2511686033	20.4198195451	24.6726574879	32.49189994	1.79948186129	1.0	1.0	0.00299908329842
23	0.00139145570855	73.1430048043	2.88036	1.23893	100.0	1.02347431085	95.4412247242	75.4360416944	68.181880363	17.4941980159	27.5093333845	41.0807607136	42.8399855166	1.9822656355	1.0	1.0	0.00547021545406
24	0.00132241119681	73.0526581673	2.88036	1.23893	100.0	1.00586083461	86.1676341639	83.4434188963	70.0945273032	17.7499255241	28.651458316	30.958408191	33.4438805772	1.84960565193	1.0	1.0	0.0032237404204
25	0.00123960186905	73.4560488314	2.88036	1.23893	100.0	0.996234077871	95.6839940635	78.6423008873	77.5721835155	17.2138235373	24.197247178	31.1945335268	31.1063210704	1.84410526265	1.0	1.0	0.0111018012699
26	0.00119447723381	69.1890329806	2.88036	1.23893	100.0	1.00655219204	96.7555446719	75.3725050282	88.5575345241	17.2479695164	24.3385548809	33.4748421588	26.4630061909	1.82276248795	1.0	1.0	0.00069383604216
27	0.00118923069992	65.6547198886	2.88036	1.23893	100.0	1.00576016592	97.5608780169	68.0807112688	77.1567842603	15.6149946821	19.674858082	30.6231934771	27.3239033181	1.78397078767	1.0	1.0	0.00180633494001
28	0.00117432828942	63.4002242515	2.88036	1.23893	100.0	1.01056134082	92.3326902959	66.7543902319	57.575575685	14.7739238583	19.1732460944	27.875306072	29.0865564958	1.77488402637	1.0	1.0	0.00276102964787
29	0.00115481844593	59.0837361706	2.88036	1.23893	100.0	1.00968838589	92.2282400003	64.4731598449	56.241184204	14.4008868993	17.8079451234	25.1814582697	25.5788139044	1.75505165513	1.0	1.0	0.00460159343533
30	0.00114631253788	64.2152999405	2.88036	1.23893	100.0	1.01204316019	95.7894412524	68.8139236483	60.1273325259	14.301063628	18.631072307	28.3097068923	29.5754217525	1.76148667751	1.0	1.0	0.00521910141028
31	0.0010942409238	62.025566854	2.88036	1.23893	100.0	1.02707686418	87.1122676635	67.6649385838	66.6397438472	14.3081599921	20.067454891	28.011551368	26.2147648208	1.77899201401	1.0	1.0	0.00353592844783
32	0.00108814218777	60.2654802057	2.88036	1.23893	100.0	1.01610333636	93.0263986994	65.8608275918	64.6548330538	14.5923575154	18.4774961266	27.8659194588	27.6693875564	1.76562752052	1.0	1.0	0.000192704215196
33	0.0010823678363	64.3179304458	2.88036	1.23893	100.0	1.01514046171	92.3331643364	70.6216416035	64.0990551677	14.6768841704	20.2603071812	29.0192704151	28.7061818841	1.77207280787	1.0	1.0	0.0012062221918
34	0.00108228662207	66.9921540647	2.88036	1.23893	100.0	1.01518967732	92.6152768641	74.2142932661	69.5498720062	15.8646879514	22.6960162627	31.009448706	30.1362982291	1.78778044112	1.0	1.0	0.000104843186306
35	0.00107494257669	63.7805598041	2.88036	1.23893	100.0	1.01291227616	94.2716861799	69.6792155705	74.7911436837	14.7724635998	19.3514260863	29.7833112162	26.4107888909	1.75491128355	1.0	1.0	0.000533511869928
36	0.00106731518675	67.6091734528	2.88036	1.23893	100.0	1.02106322214	98.2711170496	73.9942259907	74.0825583106	15.6554206408	21.0800170047	31.1048958261	28.3132420308	1.76293170989	1.0	1.0	0.000399576563714
37	0.0010493965773	62.7320102157	2.88036	1.23893	100.0	1.01933921513	96.3355034482	67.7377163976	63.8854432062	14.6813737496	18.7338276986	28.7619663614	28.4086279879	1.75688115441	1.0	1.0	0.000640903736087
38	0.00104156544444	59.344589999	2.88036	1.23893	100.0	1.01803570358	96.7321852047	65.0085150532	62.9340546984	13.9352967264	17.012489448	27.1832170585	25.6362678153	1.74139424668	1.0	1.0	0.000343773465664
39	0.00104068965963	63.6730907569	2.88036	1.23893	100.0	1.01761846438	98.1008514546	69.5013627839	66.7544874861	15.0436173364	19.4145777372	29.3357491841	27.989801929	1.76229079248	1.0	1.0	0.000264472583115
40	0.00104060198761	60.0810874071	2.88036	1.23893	100.0	1.02170704049	95.8237488283	65.5629975287	62.978460438	14.1663829582	17.6433999803	27.4297398013	26.2040661938	1.74789048756	1.0	1.0	0.000340933410381
41	0.0010406019663	60.0810874071	2.88036	1.23893001	100.0	1.02170704049	95.8237488283	65.5629975287	62.978460438	14.1663829582	17.6433999803	27.4297398013	26.2040661938	1.74789048756	1.0	1.0	0.000340933410381
42	0.00103718973103	60.0810810557	2.88036	1.23893	100.0	1.0199283094	95.8237564527	65.5629845568	62.9784626617	14.1663225698	17.6434624248	27.4297385043	26.2040719473	1.74683376069	1.0	1.0	1e-06
43	0.00103718970874	60.0810810557	2.88036	1.23893001	100.0	1.0199283094	95.8237564527	65.5629845568	62.9784626617	14.1663225698	17.6434624248	27.4297385043	26.2040719473	1.74683376069	1.0	1.0	1e-06
44	0.00103654960378	60.0810706254	2.88036	1.23893	100.0	1.0187866231	95.8237639466	65.5629707221	62.9784646682	14.1662655674	17.643528211	27.4297458475	26.2040770834	1.74544198862	1.0	1.0	1e-06
45	0.00103654958049	60.0810706254	2.88036	1.23893001	100.0	1.0187866231	95.8237639466	65.5629707221	62.9784646682	14.1662655674	17.643528211	27.4297458475	26.2040770834	1.74544198862	1.0	1.0	1e-06
46	0.00103648376159	60.0810722928	2.88036	1.23893	100.0	1.01907324902	95.8237624276	65.5629733374	62.9784642389	14.1662766288	17.6435152026	27.429746186	26.2040757282	1.7456767095	1.0	1.0	1e-06
47	0.00103648373852	60.0810722928	2.88036	1.23893001	100.0	1.01907324902	95.8237624276	65.5629733374	62.9784642389	14.1662766288	17.6435152026	27.429746186	26.2040757282	1.7456767095	1.0	1.0	1e-06
48	0.00103646693234	60.0810718614	2.88036	1.23893	100.0	1.01916005422	95.8237623159	65.5629732905	62.9784641778	14.1662767164	17.6435146258	27.4297486089	26.2040751948	1.74563424738	1.0	1.0	1e-06
49	0.0010364669093	60.0810718614	2.88036	1.23893001	100.0	1.01916005422	95.8237623159	65.5629732905	62.9784641778	14.1662767164	17.6435146258	27.4297486089	26.2040751948	1.74563424738	1.0	1.0	1e-06
50	0.00103637578132	60.0810662437	2.88036	1.23893	100.0	1.01971151197	95.8237623927	65.5629706507	62.9784638589	14.1662654709	17.6435183755	27.4297764135	26.204069607	1.74500096029	1.0	1.0	1e-06
51	0.00103637575838	60.0810662437	2.88036	1.23893001	100.0	1.01971151197	95.8237623927	65.5629706507	62.9784638589	14.1662654709	17.6435183755	27.4297764135	26.204069607	1.74500096029	1.0	1.0	1e-06
52	0.00103635863397	60.0810632859	2.88036	1.23893	100.0	1.01985953767	95.8237627069	65.5629689014	62.978463755	14.1662561886	17.6435221135	27.4297916304	26.2040664358	1.74464862489	1.0	1.0	1e-06
53	0.001036358611	60.0810632859	2.88036	1.23893001	100.0	1.01985953767	95.8237627069	65.5629689014	62.978463755	14.1662561886	17.6435221135	27.4297916304	26.2040664358	1.74464862489	1.0	1.0	1e-06
54	0.00103635645185	60.0810624837	2.88036	1.23893	100.0	1.01985333181	95.8237628574	65.5629683397	62.9784637354	14.1662524879	17.6435234661	27.4297963117	26.2040653663	1.74454683547	1.0	1.0	1e-06
55	0.00103635645184	60.0810624937	2.88036	1.23893	100.0	1.01985333181	95.8237628574	65.5629683397	62.9784637354	14.1662524879	17.6435234661	27.4297963117	26.2040653663	1.74454683547	1.0	1.0	1e-06
56	0.00103635642885	60.0810624837	2.88036	1.23893001	100.0	1.01985333181	95.8237628574	65.5629683397	62.9784637354	14.1662524879	17.6435234661	27.4297963117	26.2040653663	1.74454683547	1.0	1.0	1e-06
