# Supplementary material for: Digital logic circuits in yeast with CRISPR-dCas9 NOR gates
Source: Nat Commun. 2017 May 25;8:15459. doi: 10.1038/ncomms15459 (PMC5458518; doi:10.1038/ncomms15459)
Supplement: Supplementary Software 1 — R cytometry data processing scripts and mathematical modeling scripts [file ncomms15459-s3.zip › Supplementary Software 1/FittingScripts/Results/Output/FittingScript_DoseExp1_20160330.py_solution_2016-04-03-10-36-00_1459704960245009.csv]

	score	Vmax	Km	nu	u	vmax	vmax	vmax	vmax	k	k	k	k	n	b	B	leak
	0	0	0	0	0	0	1	2	3	0	1	2	3	0	0	0	0
0	1.47139157883	54.1223266803	2.88036	1.23893	100.0	1.05506285469	59.1635153107	73.8383059314	82.0618584611	81.1566969198	40.0448753496	23.2192299262	93.254349196	1.68235106277	1.0	1.0	0.700229772753
1	0.865817286771	66.2868643495	2.88036	1.23893	100.0	1.01146781449	88.3465258694	3.50600832763	62.4338477422	68.2381065957	12.1300684743	97.0497152154	9.59833654569	1.31242008887	1.0	1.0	0.71090725114
2	0.270345520624	63.9778283531	2.88036	1.23893	100.0	1.0339196752	91.4000062772	32.3091522972	40.2286998497	74.0996667226	93.3561399076	15.8501950301	41.4944854135	1.91508793064	1.0	1.0	0.264898088571
3	0.148894015013	51.4822678941	2.88036	1.23893	100.0	0.966989102826	57.8984901648	77.6304268434	58.2770051835	32.266480736	91.7072153653	68.9554714618	18.8435385788	1.99237148058	1.0	1.0	0.275359501895
4	0.0856422522044	24.915687151	2.88036	1.23893	100.0	0.92183706949	99.8234890764	9.98885519934	13.6375031181	4.88399062197	24.2005371322	37.9648430948	60.1303928472	0.578834415519	1.0	1.0	0.129271492294
5	0.0746479538428	87.1417478022	2.88036	1.23893	100.0	0.910655893755	90.8084978448	4.02651252612	45.9518603959	49.229220235	67.0725667559	60.7916632435	68.3816119159	2.40591111516	1.0	1.0	0.064747107564
6	0.048508492376	57.7240336526	2.88036	1.23893	100.0	1.03404059216	69.4161043029	66.1618775859	85.3105487889	16.1319640212	32.9451170633	30.8028393423	1.98698180924	1.25784871863	1.0	1.0	0.0924349196004
7	0.0368483475983	82.2628003968	2.88036	1.23893	100.0	0.903699640324	75.9870364148	97.5343767908	13.9057047223	22.2482571459	63.9795068839	21.7726666294	86.3924049434	2.06079641081	1.0	1.0	0.0376075599267
8	0.036339667151	96.5873068996	2.88036	1.23893	100.0	0.916013710406	97.9279594605	33.6713701869	66.4642549143	30.3774558791	25.1187576171	13.7498726291	6.94758140203	1.82282134016	1.0	1.0	0.0142907498974
9	0.0219512390823	79.2385642802	2.88036	1.23893	100.0	0.994895978798	33.5889596811	66.663531121	49.1911128767	11.2177040013	33.5224364847	10.3851782704	25.6983673865	2.14012887405	1.0	1.0	0.143678526206
10	0.0214735129243	93.7934420761	2.88036	1.23893	100.0	1.09558720592	43.928083372	76.7694528933	68.1652995211	24.5499290128	76.705512744	51.23243739	38.4925967379	2.4578812607	1.0	1.0	0.0170487698196
11	0.02104438316	65.4161381552	2.88036	1.23893	100.0	1.05831639046	87.2070667469	50.4345658163	72.4088741072	16.2801601991	25.9269606238	93.6175520936	7.89772921993	2.33660552475	1.0	1.0	0.0207096863527
12	0.0134202909947	80.1587512841	2.88036	1.23893	100.0	0.979187657083	36.3800458399	77.287946342	92.7465063735	11.5231181949	34.6519592148	21.0825670045	25.0447518317	2.40879886142	1.0	1.0	0.0820013439751
13	0.0129348088302	58.908584552	2.88036	1.23893	100.0	0.937449934845	87.1787926114	99.1429677524	72.2509698374	17.3173365065	28.7331379755	26.6399796059	19.5622540523	2.19844850523	1.0	1.0	0.0894949253397
14	0.00938204680793	63.2385286014	2.88036	1.23893	100.0	1.08998861848	56.4013747331	65.5784461763	58.0446422738	19.5526541488	45.4026402469	18.7869239459	19.5278426	2.45286232636	1.0	1.0	0.0291578081267
15	0.00876891275783	59.5034799375	2.88036	1.23893	100.0	1.04434076152	82.0006306216	50.2543244322	47.4059583578	7.79670738032	13.7170757454	45.2870128094	37.1587935954	1.86701385506	1.0	1.0	0.00529213756587
16	0.00868151766677	88.5867388371	2.88036	1.23893	100.0	0.916256974092	80.6422981829	67.1512979887	54.9142783541	15.0926764636	27.015686427	54.0745248464	76.5379696347	2.24545550331	1.0	1.0	0.0219537516341
17	0.00761224778406	93.9219138227	2.88036	1.23893	100.0	0.9987820567	65.6743113339	74.4432955098	95.0933701477	16.0844113368	42.4334018594	76.7991897998	61.6677087806	2.4492767244	1.0	1.0	0.0546452925208
18	0.00673118082916	95.9147781549	2.88036	1.23893	100.0	0.981065836885	72.2883408486	83.2409165492	62.5269110397	18.9074175561	47.7044145981	59.3094954239	51.6145648944	2.21148149313	1.0	1.0	0.0278506559196
19	0.00417122060358	82.7205183518	2.88036	1.23893	100.0	0.973993810618	60.0428995049	81.9994659507	72.7925516028	20.4891023783	50.1403081196	53.5809214835	46.2581756099	2.25103804297	1.0	1.0	0.0260859140964
20	0.00355679532728	88.7936795016	2.88036	1.23893	100.0	0.970671629326	67.3903304055	86.9279054646	85.4453163809	18.1303174119	45.0094767854	47.6945157929	32.7837994009	2.31113732067	1.0	1.0	0.0461369880349
21	0.00353027363182	88.7936795016	2.88036	1.23893	100.0	0.970671629326	67.3903304055	84.7874326526	85.4453163809	18.1303174119	45.0094767854	47.6945157929	32.7837994009	2.31113732067	1.0	1.0	0.0226048286776
22	0.00317730860712	92.231265192	2.88036	1.23893	100.0	0.96295617039	81.4806463982	80.335751688	58.9545537824	19.671645434	38.6552312241	47.1765526891	62.7459024447	2.30337608101	1.0	1.0	0.0392357805773
23	0.00285194232349	77.5431647433	2.88036	1.23893	100.0	0.971612374438	69.5906736095	73.8161283347	95.5577302507	18.3537476446	35.4073932051	29.4418170626	26.164314563	2.28593038871	1.0	1.0	0.0572980863411
24	0.00269200935295	72.7382195354	2.88036	1.23893	100.0	1.01156256975	86.2475154577	75.8800471734	80.5741327493	20.0353579623	35.1981056635	43.4945538342	32.7571196531	2.20650009256	1.0	1.0	0.0126713548208
25	0.00255640340555	65.3721354153	2.88036	1.23893	100.0	1.01268557565	72.1526796615	68.7048136485	81.6839567039	18.6182109437	33.6847782551	28.4124833645	23.6929109504	2.06539173795	1.0	1.0	0.00319278227655
26	0.00251923350375	80.5653355172	2.88036	1.23893	100.0	0.96641186255	76.9852836092	89.1162511499	67.4898712762	16.3123038137	28.104241028	23.3727998541	33.3983903335	1.93273078273	1.0	1.0	0.0347895621192
27	0.00247872186948	80.8795944663	2.88036	1.23893	100.0	0.971079068333	80.4818177552	79.1581542701	86.0388003452	18.7394854196	33.5041782254	44.8305608088	31.4250535685	2.0657495989	1.0	1.0	0.029636929048
28	0.00235846197668	81.6312651758	2.88036	1.23893	100.0	0.993800667626	92.2932577014	74.9471227672	87.5923773321	19.0722780184	26.9100436546	36.9416700921	36.0439938169	1.93899744807	1.0	1.0	0.0236536019477
29	0.00224678356376	85.2070173663	2.88036	1.23893	100.0	1.00594370999	88.7630785579	92.7091594482	79.515683314	16.8962203194	31.263204244	39.0764213748	37.906888137	1.97263675064	1.0	1.0	0.0226409976648
30	0.00212344208832	67.5830853659	2.88036	1.23893	100.0	0.988088398329	82.2007170917	74.9471227672	87.5923773321	18.5801724267	30.1154030604	35.3485074453	28.6601019967	1.98125389608	1.0	1.0	0.0174309251527
31	0.00202064082097	68.0644842427	2.88036	1.23893	100.0	0.978061248222	92.0973894014	65.4642650328	77.8757055966	18.1188585471	22.3001641944	32.4279794948	25.729219779	1.88208438311	1.0	1.0	0.02358257334
32	0.00182095152521	58.9101284753	2.88036	1.23893	100.0	1.01652775727	86.3279089603	59.861416807	71.9782894542	12.8664257347	16.4049716894	24.0389863544	19.090792619	1.73722469512	1.0	1.0	0.01674633247
33	0.00181689819001	45.5107076601	2.88036	1.23893	100.0	1.03801540517	84.8870666408	52.4965401484	60.5985107753	9.63291047958	11.7773916887	23.2503566284	16.1210928705	1.79453462678	1.0	1.0	0.0143520531071
34	0.00158190540556	53.894152413	2.88036	1.23893	100.0	1.01264427816	80.5097004996	57.2276113457	70.7219311502	11.6984515385	16.5656332487	28.3754538926	19.1719682718	1.79988102042	1.0	1.0	0.00739407909717
35	0.00151992813741	56.8605785929	2.88036	1.23893	100.0	0.998705230946	73.8001524966	66.6900748683	97.402822029	13.2918508768	18.5746789015	25.0473551489	17.3996182965	1.73170744514	1.0	1.0	0.00383759233745
36	0.00141604236668	62.9571081827	2.88036	1.23893	100.0	0.994795373448	70.5189266815	69.1297325624	83.402610931	16.1354400005	26.0208524419	28.1218032561	23.4947683257	1.87456469548	1.0	1.0	0.00410968530238
37	0.00135924663569	69.6511042605	2.88036	1.23893	100.0	1.00363946133	85.5052622353	72.6514020565	65.7488554945	16.0688508903	25.6095550059	32.5655072363	35.2650555919	1.93678343315	1.0	1.0	0.0139623096921
38	0.00131991438529	72.499086969	2.88036	1.23893	100.0	1.02323929088	80.5938962451	75.6872931627	79.614405591	16.4729800069	28.8888277726	38.3426918469	34.8186832578	1.94554277073	1.0	1.0	0.00527255265612
39	0.00128912401398	73.4111281136	2.88036	1.23893	100.0	1.01944150561	92.1841058934	81.1077873122	81.3015695193	16.4479552106	26.4021567946	36.598570305	33.5660816111	1.87528100689	1.0	1.0	0.00921327617981
40	0.00125565609159	65.8755827621	2.88036	1.23893	100.0	1.01197669772	99.0630717794	76.7928263594	70.0417165902	14.1572424222	18.159938126	25.338986604	25.3666988467	1.6924717836	1.0	1.0	0.00346319200589
41	0.00117359372107	68.647170186	2.88036	1.23893	100.0	1.02300092418	84.8663529334	71.547357803	69.836500422	16.7705522227	25.7711742955	33.1143746028	31.2955282108	1.85611622782	1.0	1.0	0.00235473835811
42	0.00117218774389	72.8612107549	2.88036	1.23893	100.0	1.02054734846	95.8948325388	79.898310858	72.2118893748	18.047274513	25.9896853348	32.576008829	33.0490662885	1.78129359465	1.0	1.0	0.000590814901808
43	0.00115533756819	60.651540805	2.88036	1.23893	100.0	1.0036554159	90.8744047589	66.0615351181	58.9087383076	15.2098013156	19.649235642	27.9048831211	29.1678926159	1.81979415978	1.0	1.0	0.00674629189722
44	0.0011235071792	63.4223047028	2.88036	1.23893	100.0	1.00436230789	95.3156221329	67.4214113672	68.6410184884	15.4868420817	19.4045460962	29.852984243	27.3313960645	1.75865875173	1.0	1.0	0.00208429016462
45	0.00109818865382	59.6784408028	2.88036	1.23893	100.0	1.00343025572	92.8579390179	64.6254910663	63.0849547976	13.8723737046	17.1394686421	26.6639062577	24.8316543272	1.75832700923	1.0	1.0	0.00586912341097
46	0.00107469198092	61.5016520183	2.88036	1.23893	100.0	1.02538140568	98.15872399	66.4536652293	64.058115538	14.9148903162	18.5008777496	27.6312944831	25.9324671087	1.75350675771	1.0	1.0	0.000683889500743
47	0.00106935905094	58.2439267999	2.88036	1.23893	100.0	1.01613350232	95.7802046934	63.6673497238	66.7166173674	13.9474517481	16.8308249566	27.0339902695	23.6619465433	1.75095363611	1.0	1.0	0.00121886850949
48	0.00106724725626	57.1535552736	2.88036	1.23893	100.0	1.01504495848	95.0105109678	62.4150620877	64.482427107	13.4273777416	16.3356042422	27.3343696644	24.9360390535	1.75437772485	1.0	1.0	0.000197997400766
49	0.00106418024926	58.4583549542	2.88036	1.23893	100.0	1.01345714518	92.4582370092	62.6755889101	61.5811301212	13.7280932538	17.4639985553	28.7527017753	25.9097626188	1.77985610854	1.0	1.0	0.00127846720188
50	0.00106368587773	60.7061200021	2.88036	1.23893	100.0	1.01980862251	92.5775867634	65.7888898132	60.3645414921	14.5492324286	19.1612958731	27.9852875796	28.2544181249	1.78709181483	1.0	1.0	0.000167814721574
51	0.00106191941701	60.7948606953	2.88036	1.23893	100.0	1.01495687369	95.1825214699	65.2770477577	66.1925870192	14.2519998877	18.0453181537	29.7888393637	27.3599324277	1.76686766457	1.0	1.0	0.000759027772812
52	0.00106069392893	58.3759258294	2.88036	1.23893	100.0	1.02357794372	95.696953665	64.0027390031	59.9190540661	13.8329701424	17.1225047918	27.7298482956	26.9330519381	1.75508101355	1.0	1.0	0.00119603708674
53	0.00106024725449	55.8464059481	2.88036	1.23893	100.0	1.02520529824	96.829032973	60.3913150827	61.9452302364	13.2432580588	15.5235874615	25.8044002783	23.2170152415	1.73896889782	1.0	1.0	0.00109657098551
54	0.00105854573711	58.7192294192	2.88036	1.23893	100.0	1.01917253589	98.100328971	63.6626803545	60.2376405969	13.8811806507	16.5569559525	26.5436744994	26.2840476349	1.73394256691	1.0	1.0	0.000197383515874
55	0.00105775090736	60.7846356371	2.88036	1.23893	100.0	1.01846670875	97.745736511	65.1588702965	64.298752949	14.3466872526	18.0415701065	30.0823595696	27.2993878956	1.77253898953	1.0	1.0	0.00126565852989
56	0.00105431989667	60.6761678463	2.88036	1.23893	100.0	1.01227215457	93.0409767621	65.4205125238	64.570388722	14.2764661211	18.3484911182	29.0139299762	27.066406758	1.77127749842	1.0	1.0	0.00141664911084
57	0.00105361729315	59.2060019205	2.88036	1.23893	100.0	1.01491314284	89.800872775	63.6023840168	63.6570290303	13.7765551821	17.8176404616	27.7789827322	25.9372486301	1.76385177409	1.0	1.0	0.0010764182529
58	0.00105270537721	56.5004652402	2.88036	1.23893	100.0	1.02490665353	87.6686120033	62.011549259	62.9237434338	12.9513505626	16.6239358587	26.5649823308	23.7551591845	1.73712143353	1.0	1.0	6.71125106151e-05
59	0.00105073537031	54.7355998031	2.88036	1.23893	100.0	1.01639267112	92.7792106007	59.6794527937	58.0390075888	13.0279532806	15.5270638916	26.0385971354	24.4846565302	1.75652955829	1.0	1.0	0.00102415586685
60	0.0010459577412	59.57046053	2.88036	1.23893	100.0	1.02246989725	93.5458580738	64.5680476837	64.150005911	14.0673972164	17.7604875992	27.7643071798	25.9875954883	1.75229889784	1.0	1.0	0.000828468907262
61	0.00104517039871	57.6219956707	2.88036	1.23893	100.0	1.01727271181	93.3258181799	63.0888003131	61.5015931775	13.5452314655	16.7188857178	27.152471705	25.70091112	1.7493643903	1.0	1.0	0.000614655023346
62	0.00104123704017	59.2880486649	2.88036	1.23893	100.0	1.02259704625	94.536890392	63.9938350743	62.0726422262	13.8926042967	17.3032740865	27.0152215324	25.4657625299	1.74346786597	1.0	1.0	4.67052168874e-05
63	0.00103670175301	59.1834046202	2.88036	1.23893	100.0	1.01932622876	94.536890392	64.7849542566	62.3536389989	13.8926042967	17.3032740865	27.0152215324	25.7730377049	1.74295758638	1.0	1.0	4.67052168874e-05
64	0.001036701753	59.1834046302	2.88036	1.23893	100.0	1.01932622876	94.536890392	64.7849542566	62.3536389989	13.8926042967	17.3032740865	27.0152215324	25.7730377049	1.74295758638	1.0	1.0	4.67052168874e-05
65	0.0010367017293	59.1834046202	2.88036	1.23893001	100.0	1.01932622876	94.536890392	64.7849542566	62.3536389989	13.8926042967	17.3032740865	27.0152215324	25.7730377049	1.74295758638	1.0	1.0	4.67052168874e-05
66	0.00103651699135	59.1834059121	2.88036	1.23893	100.0	1.01949983453	94.5368903101	64.7849516101	62.3536384299	13.8926085227	17.3032738373	27.0152269784	25.773035248	1.74283592983	1.0	1.0	1e-06
67	0.00103651699134	59.1834059221	2.88036	1.23893	100.0	1.01949983453	94.5368903101	64.7849516101	62.3536384299	13.8926085227	17.3032738373	27.0152269784	25.773035248	1.74283592983	1.0	1.0	1e-06
68	0.00103651696772	59.1834059121	2.88036	1.23893001	100.0	1.01949983453	94.5368903101	64.7849516101	62.3536384299	13.8926085227	17.3032738373	27.0152269784	25.773035248	1.74283592983	1.0	1.0	1e-06
69	0.00103644769433	59.1834095486	2.88036	1.23893	100.0	1.01997538585	94.536890299	64.7849432483	62.3536367722	13.8926196324	17.3032751241	27.0152432746	25.7730280327	1.74243557097	1.0	1.0	1e-06
70	0.00103644769433	59.1834095586	2.88036	1.23893	100.0	1.01997538585	94.536890299	64.7849432483	62.3536367722	13.8926196324	17.3032751241	27.0152432746	25.7730280327	1.74243557097	1.0	1.0	1e-06
71	0.00103644767084	59.1834095486	2.88036	1.23893001	100.0	1.01997538585	94.536890299	64.7849432483	62.3536367722	13.8926196324	17.3032751241	27.0152432746	25.7730280327	1.74243557097	1.0	1.0	1e-06
72	0.00103638975164	59.1834139691	2.88036	1.23893	100.0	1.0201771886	94.5368910174	64.7849326171	62.35363502	13.8926254634	17.3032816026	27.0152614459	25.7730196682	1.74194518866	1.0	1.0	1e-06
73	0.00103638975162	59.1834139791	2.88036	1.23893	100.0	1.0201771886	94.5368910174	64.7849326171	62.35363502	13.8926254634	17.3032816026	27.0152614459	25.7730196682	1.74194518866	1.0	1.0	1e-06
74	0.0010363897281	59.1834139691	2.88036	1.23893001	100.0	1.0201771886	94.5368910174	64.7849326171	62.35363502	13.8926254634	17.3032816026	27.0152614459	25.7730196682	1.74194518866	1.0	1.0	1e-06
75	0.00103636728855	59.1834180872	2.88036	1.23893	100.0	1.02024323618	94.5368917981	64.7849231094	62.3536334958	13.89262883	17.3032880752	27.0152773326	25.7730121214	1.74152252151	1.0	1.0	1e-06
76	0.00103636728853	59.1834180972	2.88036	1.23893	100.0	1.02024323618	94.5368917981	64.7849231094	62.3536334958	13.89262883	17.3032880752	27.0152773326	25.7730121214	1.74152252151	1.0	1.0	1e-06
77	0.00103636726492	59.1834180872	2.88036	1.23893001	100.0	1.02024323618	94.5368917981	64.7849231094	62.3536334958	13.89262883	17.3032880752	27.0152773326	25.7730121214	1.74152252151	1.0	1.0	1e-06
78	0.00103636690892	59.1834184467	2.88036	1.23893	100.0	1.02021389368	94.5368918049	64.7849228011	62.3536334119	13.892628838	17.3032879077	27.0152780328	25.7730116226	1.74152181257	1.0	1.0	1e-06
79	0.00103636690889	59.1834184567	2.88036	1.23893	100.0	1.02021389368	94.5368918049	64.7849228011	62.3536334119	13.892628838	17.3032879077	27.0152780328	25.7730116226	1.74152181257	1.0	1.0	1e-06
80	0.00103636688527	59.1834184467	2.88036	1.23893001	100.0	1.02021389368	94.5368918049	64.7849228011	62.3536334119	13.892628838	17.3032879077	27.0152780328	25.7730116226	1.74152181257	1.0	1.0	1e-06
