# Supplementary material for: Digital logic circuits in yeast with CRISPR-dCas9 NOR gates
Source: Nat Commun. 2017 May 25;8:15459. doi: 10.1038/ncomms15459 (PMC5458518; doi:10.1038/ncomms15459)
Supplement: Supplementary Software 1 — R cytometry data processing scripts and mathematical modeling scripts [file ncomms15459-s3.zip › Supplementary Software 1/FittingScripts/Results/Output/FittingScript_DoseExp1_20160330.py_solution_2016-04-03-14-56-43_1459720603727201.csv]

	score	Vmax	Km	nu	u	vmax	vmax	vmax	vmax	k	k	k	k	n	b	B	leak
	0	0	0	0	0	0	1	2	3	0	1	2	3	0	0	0	0
0	0.765277109875	13.2457894268	2.88036	1.23893	100.0	1.07338253686	76.926736368	41.5481277292	6.71627359535	24.4741810077	93.2729470148	16.7442894728	37.7137484345	2.35789925572	1.0	1.0	0.69918675744
1	0.143600792979	77.5983917099	2.88036	1.23893	100.0	0.92251572318	60.7535136321	91.6943850329	39.2864282906	50.8065729539	56.9967089932	67.9368584594	34.1697371183	1.29484999067	1.0	1.0	0.0290392025004
2	0.104553972273	37.5409619444	2.88036	1.23893	100.0	0.981438749938	96.8589152829	57.3663070692	18.8703329292	28.0906385079	69.1664961424	3.41419648689	55.9855153248	1.71149588149	1.0	1.0	0.0845141031248
3	0.0762349927366	22.1767893898	2.88036	1.23893	100.0	0.973890300856	70.9946915862	44.4721763834	82.6463191524	13.5931653806	17.8705184313	63.9010149165	15.6035162409	1.88331649426	1.0	1.0	0.10895161389
4	0.0751456885998	84.9038028895	2.88036	1.23893	100.0	0.961086460331	41.1532597388	87.0466242109	83.0383252428	18.6086056426	41.7967443952	56.7971792362	75.7639883101	0.976743434378	1.0	1.0	0.044517828521
5	0.0556095876788	60.7460024563	2.88036	1.23893	100.0	1.08283048567	98.9047996748	98.0013920609	77.8039044999	7.80484163529	5.17872870655	50.3391973895	60.0570137213	1.7936319903	1.0	1.0	0.105889672904
6	0.0500583817176	37.2596678577	2.88036	1.23893	100.0	1.04264724342	29.5759670909	54.0927732926	81.1109138988	13.7772891461	67.7104725229	55.2279394744	11.7533498137	2.17218129054	1.0	1.0	0.0368720602272
7	0.0449766968738	52.0307543471	2.88036	1.23893	100.0	1.08922420965	98.1646621736	51.7813159116	55.2662739462	17.1642120719	14.9136574552	59.257936427	86.458868249	1.78576689568	1.0	1.0	0.0590575500824
8	0.0447402777012	84.4076520092	2.88036	1.23893	100.0	1.02574934933	45.4140442229	28.0950273291	77.4139479201	12.5447215791	21.6690031991	78.752999115	41.0756647549	2.26611360113	1.0	1.0	0.172997365273
9	0.0354682932146	92.0430663384	2.88036	1.23893	100.0	0.958306108501	69.3415189488	95.3807808157	87.5823937044	32.2027072714	51.5903096329	20.7033660122	18.9069585356	2.18657302253	1.0	1.0	0.150915736997
10	0.0220452474853	87.3162737694	2.88036	1.23893	100.0	1.02745236816	64.1976272217	63.1595380772	85.8696961907	11.2340220109	20.2250009995	34.0350527388	27.4603327651	1.91615276029	1.0	1.0	0.148259119656
11	0.0204469538437	92.9802503736	2.88036	1.23893	100.0	1.04919643095	82.1601188639	95.0495078533	97.064095493	26.2216450262	45.1300536081	13.9270287014	27.7258096476	1.52322957182	1.0	1.0	0.0352003163771
12	0.0144489584617	91.0966915537	2.88036	1.23893	100.0	1.00122659712	46.4783787174	96.2536694617	34.7026812492	16.0059130053	49.3383428016	15.8803147229	54.5773331771	2.39889754379	1.0	1.0	0.0010138218812
13	0.00925264499515	67.9690439805	2.88036	1.23893	100.0	0.983963514766	89.8967222791	90.3155824909	74.4961191694	20.8496630691	41.1606579271	31.7355343021	26.3498322336	2.09389035713	1.0	1.0	0.0155477561089
14	0.00892309314713	66.2352285078	2.88036	1.23893	100.0	0.928819871703	51.0962331629	73.5815121074	62.2487204052	23.4962231539	41.9627669738	27.4050741231	41.7776137677	2.19611498445	1.0	1.0	0.0171150844363
15	0.008733854213	80.9657545328	2.88036	1.23893	100.0	0.994679860779	97.6650947361	68.1693344303	83.9261755623	13.6885922837	23.4226134617	83.4374322575	54.9029333536	1.98270653389	1.0	1.0	0.00826497496511
16	0.00628723778674	88.7664530342	2.88036	1.23893	100.0	0.945137461247	99.7106189382	74.5725860962	78.1658208006	14.7259215442	26.9988211078	55.6745546834	58.668657284	2.17898097539	1.0	1.0	0.0171393021233
17	0.00606327967357	65.541434403	2.88036	1.23893	100.0	0.933971726611	89.2702524102	73.2501982489	80.2927533745	25.6004173417	34.3805217338	24.7826835527	24.4396995951	2.26631763746	1.0	1.0	0.0260868351
18	0.00513130156581	76.3636001424	2.88036	1.23893	100.0	0.973559941542	59.8277619853	88.58974465	62.2583934367	19.3087861611	51.1453848565	37.5599767051	46.3762349219	2.25305780376	1.0	1.0	0.0300856551302
19	0.00410051367949	90.8077764587	2.88036	1.23893	100.0	0.934283070289	75.7526799069	91.5884616517	83.4696094685	18.2169445359	36.5598596723	29.9178966576	41.0206256146	1.98370019786	1.0	1.0	0.0107278561404
20	0.00362825916887	93.0608493956	2.88036	1.23893	100.0	0.969746373159	75.2118279564	81.3117563921	96.661017957	23.8859857876	48.4203681384	38.0654342681	32.5957070613	2.30026369551	1.0	1.0	0.0242916366294
21	0.00297945455505	83.2943673836	2.88036	1.23893	100.0	0.95104587409	85.7071772821	87.0215734597	65.5774304541	20.9245824294	37.238489498	44.0706058993	49.2775135754	2.24984634658	1.0	1.0	0.036551546921
22	0.00288515762902	96.7872071456	2.88036	1.23893	100.0	0.934422573766	87.6557900435	96.8801742623	74.9139805469	18.4396423203	34.2042219354	35.6296349558	53.8588215651	2.19382648176	1.0	1.0	0.060693067078
23	0.00252083187684	85.1366307125	2.88036	1.23893	100.0	1.00375008288	78.986966296	80.1198633799	69.1426275832	17.4112013767	33.2135306148	40.5873227822	42.56090919	2.00806477408	1.0	1.0	0.0346482176187
24	0.00250594075169	97.1408094093	2.88036	1.23893	100.0	0.991513850774	72.9358013219	95.9432665632	67.442834048	22.2395226014	52.7555932176	42.0201407248	63.2851979824	2.29338374463	1.0	1.0	0.0106550480339
25	0.00190852771731	85.4559743694	2.88036	1.23893	100.0	0.993258677977	77.5669210484	86.5462546542	72.0660810253	19.867985591	38.3985392412	32.4105908733	40.1253396899	1.9787920328	1.0	1.0	0.00386790609427
26	0.00177261237366	78.5408479829	2.88036	1.23893	100.0	1.01480150293	84.6856831284	76.5912671942	67.3249894322	16.3249922251	30.1966247447	43.6759748299	44.4969417243	2.06900338452	1.0	1.0	0.0161765705121
27	0.00173475864394	68.16077422	2.88036	1.23893	100.0	1.0003754807	83.9657831368	67.8757999935	78.8070830764	14.2984249281	23.9945897221	41.137592371	30.0841673615	1.99732175873	1.0	1.0	0.013862233277
28	0.00169565697258	78.0498440114	2.88036	1.23893	100.0	1.02509694126	97.1152831566	78.5116115837	89.1573636421	16.2047656127	23.5806309591	37.4357011109	35.3495591911	1.80480565993	1.0	1.0	0.00401172066897
29	0.00169197174074	79.915317346	2.88036	1.23893	100.0	1.04944543755	97.3090420507	84.2015671084	87.7258251931	16.7726860279	29.3307663147	40.4229263093	35.1279855043	1.94589792121	1.0	1.0	0.00761206636544
30	0.00163438536671	78.6480862115	2.88036	1.23893	100.0	0.990390944875	93.4951449669	83.9277079009	84.4783346564	17.0838586718	28.1997778011	35.6969923686	31.5004078325	1.90597632037	1.0	1.0	0.00509056436525
31	0.00141907132966	78.5653850144	2.88036	1.23893	100.0	1.01193657972	92.5449959642	81.6261006877	84.0837654603	18.5671196468	30.208535556	43.6889564097	39.7918673588	1.91862713979	1.0	1.0	0.00994543173237
32	0.00140821070073	73.2639022639	2.88036	1.23893	100.0	1.01674332896	93.3908025475	75.7120986691	85.1080096577	16.0793796198	21.987477654	31.9816470296	30.2915296471	1.7400411098	1.0	1.0	0.00448732138387
33	0.00124277983919	69.781186021	2.88036	1.23893	100.0	1.00890851924	99.0715172612	74.0774384338	84.0531608617	16.4661031016	21.7803637885	33.6463038986	30.5061016464	1.81944359925	1.0	1.0	0.0090287045878
34	0.00117686145965	71.1014194416	2.88036	1.23893	100.0	1.0136434385	99.742690797	75.1187018851	79.4440070111	17.1196064056	22.3866693287	30.6127365666	29.2795428987	1.77371606697	1.0	1.0	0.00170667771662
35	0.00115897711389	65.4987944622	2.88036	1.23893	100.0	1.02136402088	92.8664129224	72.4458463162	79.4889948569	15.4798595494	20.5714653182	27.3253058622	23.2211492199	1.70397806986	1.0	1.0	0.00111832163345
36	0.00115099114548	70.9467120059	2.88036	1.23893	100.0	1.03507583045	95.6685963151	77.1930643712	64.7605609286	16.3857483428	24.2086406122	32.0355956742	34.8416378618	1.8000566391	1.0	1.0	0.00102592453258
37	0.00110341959413	66.2851585828	2.88036	1.23893	100.0	1.01107037395	97.2260426566	72.4007025058	70.1540940192	15.0584209581	19.9146890209	28.4516474283	27.6646090623	1.76360514731	1.0	1.0	0.00518874285983
38	0.00107801436982	60.5113315814	2.88036	1.23893	100.0	1.01373951571	95.631774872	64.7627841082	69.8764953622	14.266632596	17.2703242113	27.6127281855	23.4637302828	1.72904554344	1.0	1.0	0.00165218043195
39	0.00107798277089	55.5771857163	2.88036	1.23893	100.0	1.01612434901	97.1475974502	61.117598016	60.6982486243	12.6725779162	14.7048206434	26.2145884149	24.0240126283	1.73888978175	1.0	1.0	0.00290995651118
40	0.00107682960143	53.6563146443	2.88036	1.23893	100.0	1.02204518536	93.0706883229	57.9568318063	53.0165582268	12.8034227157	15.3456902957	25.5125777546	25.4217165476	1.77378638766	1.0	1.0	0.00193141873366
41	0.0010578124262	58.4572687832	2.88036	1.23893	100.0	1.01859993275	91.630334336	64.7728534703	62.7238307389	13.6845617148	17.1667621381	26.1599275219	24.8775998517	1.73877997074	1.0	1.0	0.00240567937387
42	0.00105321737819	54.009083502	2.88036	1.23893	100.0	1.02148606783	91.7282741562	58.3475251162	57.8378955168	12.5009192897	14.8711172204	24.676866809	23.1760191724	1.73872781726	1.0	1.0	0.000573764868988
43	0.00104951221266	55.3715304583	2.88036	1.23893	100.0	1.01950053329	91.7722149574	60.4574918085	61.9402476589	12.8624542723	15.25168626	25.4849384681	22.8850308811	1.71038606306	1.0	1.0	0.000496119597272
44	0.00104903738413	55.3445119489	2.88036	1.23893	100.0	1.02214568872	90.6295605902	59.9490627053	54.6012915052	12.9299983445	15.8175567112	25.5772732847	25.4540464437	1.74509702712	1.0	1.0	0.000142680204168
45	0.0010475621281	58.7068531984	2.88036	1.23893	100.0	1.01757593976	97.0584886754	64.2069603266	60.8501094886	13.6707300739	16.5172665114	26.357510182	25.604575256	1.73932328192	1.0	1.0	0.00187255905246
46	0.0010444987237	57.7947716614	2.88036	1.23893	100.0	1.02055925157	90.0645227339	63.2527499724	61.4304092463	13.4645476753	17.1084185723	26.2607831026	24.931397981	1.74658040409	1.0	1.0	0.00129426035862
47	0.00104371075951	50.4070950469	2.88036	1.23893	100.0	1.0180980808	84.2003712848	55.7541146623	54.413786826	11.7686566341	13.9721441395	22.596234878	21.3595631216	1.71407873343	1.0	1.0	0.000235687916605
48	0.0010436552534	50.0271918683	2.88036	1.23893	100.0	1.01453748072	82.4262519147	54.8677958957	54.3569924883	11.7580561561	14.1836733307	22.7315787614	20.9351503204	1.73321806823	1.0	1.0	6.49499919281e-05
49	0.0010435219341	53.880578962	2.88036	1.23893	100.0	1.01981135801	90.4769601195	58.5643278021	58.0831272589	12.6456381894	15.2888752142	25.3733252128	23.0721194735	1.74178068801	1.0	1.0	0.000555325438343
50	0.00104073395068	58.2155628545	2.88036	1.23893	100.0	1.01711729256	94.7832126032	63.1631010789	64.4935127155	13.5668588094	16.5671996632	27.0148398639	24.3970497609	1.738185857	1.0	1.0	7.85214994231e-05
51	0.00103965829202	60.1338526124	2.88036	1.23893	100.0	1.01590151643	97.0612878975	65.525340422	63.7149993793	14.1238839582	17.5515882158	28.0513393362	26.2252113992	1.75212539209	1.0	1.0	0.000221245079371
52	0.00103847649344	56.4085527568	2.88036	1.23893	100.0	1.02076695097	91.3436358757	61.3487105981	62.7276026288	13.176336071	16.2172523693	26.1124658915	23.3340026425	1.73761658935	1.0	1.0	7.6421717476e-05
53	0.00103847647	56.4085527568	2.88036	1.23893001	100.0	1.02076695097	91.3436358757	61.3487105981	62.7276026288	13.176336071	16.2172523693	26.1124658915	23.3340026425	1.73761658935	1.0	1.0	7.6421717476e-05
54	0.00103804487894	56.4085469584	2.88036	1.23893	100.0	1.02058312716	91.3436375958	61.3487058743	62.7276030732	13.1763318807	16.2172718617	26.1124642651	23.3340117899	1.73703139353	1.0	1.0	1e-06
55	0.00103804485529	56.4085469584	2.88036	1.23893001	100.0	1.02058312716	91.3436375958	61.3487058743	62.7276030732	13.1763318807	16.2172718617	26.1124642651	23.3340117899	1.73703139353	1.0	1.0	1e-06
56	0.00103778891588	56.408535886	2.88036	1.23893	100.0	1.02042617982	91.34364007	61.3486980583	62.7276036716	13.1763311475	16.2173028097	26.1124619698	23.334029286	1.73596976582	1.0	1.0	1e-06
57	0.00103778889183	56.408535886	2.88036	1.23893001	100.0	1.02042617982	91.34364007	61.3486980583	62.7276036716	13.1763311475	16.2173028097	26.1124619698	23.334029286	1.73596976582	1.0	1.0	1e-06
58	0.00103775442165	56.4085341871	2.88036	1.23893	100.0	1.02048250206	91.3436400473	61.3486973979	62.7276036444	13.1763346836	16.217304428	26.1124619261	23.3340322185	1.73583039306	1.0	1.0	1e-06
59	0.0010377543976	56.4085341871	2.88036	1.23893001	100.0	1.02048250206	91.3436400473	61.3486973979	62.7276036444	13.1763346836	16.217304428	26.1124619261	23.3340322185	1.73583039306	1.0	1.0	1e-06
60	0.00103765091961	56.4085273916	2.88036	1.23893	100.0	1.02070779099	91.3436399566	61.3486947561	62.7276035357	13.1763488283	16.2173109013	26.1124617514	23.3340439488	1.73527290201	1.0	1.0	1e-06
61	0.00103765089551	56.4085273916	2.88036	1.23893001	100.0	1.02070779099	91.3436399566	61.3486947561	62.7276035357	13.1763488283	16.2173109013	26.1124617514	23.3340439488	1.73527290201	1.0	1.0	1e-06
62	0.00103746175806	56.4085157895	2.88036	1.23893	100.0	1.02142831743	91.3436379962	61.3486926728	62.7276028099	13.1763892997	16.2173078612	26.112462788	23.3340651989	1.73442748705	1.0	1.0	1e-06
63	0.00103746173408	56.4085157895	2.88036	1.23893001	100.0	1.02142831743	91.3436379962	61.3486926728	62.7276028099	13.1763892997	16.2173078612	26.112462788	23.3340651989	1.73442748705	1.0	1.0	1e-06
64	0.00103741177081	56.4085119526	2.88036	1.23893	100.0	1.02185398683	91.3436356167	61.3486943529	62.7276020201	13.1764180502	16.2172931058	26.1124641364	23.3340740067	1.73425402013	1.0	1.0	1e-06
65	0.00103741174699	56.4085119526	2.88036	1.23893001	100.0	1.02185398683	91.3436356167	61.3486943529	62.7276020201	13.1764180502	16.2172931058	26.1124641364	23.3340740067	1.73425402013	1.0	1.0	1e-06
66	0.00103740930368	56.408511138	2.88036	1.23893	100.0	1.02188482673	91.3436334761	61.3486970374	62.7276012745	13.1764381588	16.2172765498	26.1124649037	23.3340785949	1.73432564981	1.0	1.0	1e-06
67	0.0010374092799	56.408511138	2.88036	1.23893001	100.0	1.02188482673	91.3436334761	61.3486970374	62.7276012745	13.1764381588	16.2172765498	26.1124649037	23.3340785949	1.73432564981	1.0	1.0	1e-06
68	0.00103740910001	56.4085107226	2.88036	1.23893	100.0	1.02188306415	91.343632578	61.3486981406	62.7276009565	13.1764467028	16.2172696498	26.1124651893	23.3340807203	1.73435023277	1.0	1.0	1e-06
69	0.00103740907624	56.4085107226	2.88036	1.23893001	100.0	1.02188306415	91.343632578	61.3486981406	62.7276009565	13.1764467028	16.2172696498	26.1124651893	23.3340807203	1.73435023277	1.0	1.0	1e-06
