# Supplementary material for: Digital logic circuits in yeast with CRISPR-dCas9 NOR gates
Source: Nat Commun. 2017 May 25;8:15459. doi: 10.1038/ncomms15459 (PMC5458518; doi:10.1038/ncomms15459)
Supplement: Supplementary Software 1 — R cytometry data processing scripts and mathematical modeling scripts [file ncomms15459-s3.zip › Supplementary Software 1/FittingScripts/Results/Output/FittingScript_DoseExp1_20160330.py_solution_2016-04-03-17-24-58_1459729498175931.csv]

	score	Vmax	Km	nu	u	vmax	vmax	vmax	vmax	k	k	k	k	n	b	B	leak
	0	0	0	0	0	0	1	2	3	0	1	2	3	0	0	0	0
0	0.993027550649	77.1288807846	2.88036	1.23893	100.0	0.940157416151	4.13426141164	71.3488412551	1.08749423854	56.8948288022	59.1898711148	74.6573668815	91.1013171001	1.58888668052	1.0	1.0	0.361101454383
1	0.446965469795	83.6611154632	2.88036	1.23893	100.0	1.03023504057	41.6251268368	29.6244961642	25.5636469697	65.0539584642	40.4890856532	13.6629340073	88.382404953	2.12874629443	1.0	1.0	0.165900705872
2	0.256940894436	86.5441537703	2.88036	1.23893	100.0	0.939426531351	64.2662767783	27.5864929853	51.2251664894	5.53284089061	6.07351650374	22.6151314297	73.9673263402	2.31575847496	1.0	1.0	0.688534651139
3	0.161639050883	7.83710566161	2.88036	1.23893	100.0	0.928864388249	61.6265160294	84.9552135454	23.3130264057	26.25531304	54.5267062577	39.9818200784	72.5097206987	1.27959138737	1.0	1.0	0.0483433263367
4	0.0740704905328	59.4634599953	2.88036	1.23893	100.0	0.972773493107	20.9294095023	56.3082575181	37.8289164666	5.96474945362	69.9941520422	55.7867626948	82.4987153468	1.00895608759	1.0	1.0	0.16109769253
5	0.0717025433915	64.8321698186	2.88036	1.23893	100.0	0.949443891313	75.4044970324	86.5745324187	26.611826261	10.0315360335	16.7131000363	5.68900421812	73.0907631273	1.3196877718	1.0	1.0	0.277161708812
6	0.0283532649362	96.3628920716	2.88036	1.23893	100.0	0.905551053359	58.7159442491	66.3302768416	40.0565628136	9.70276736348	23.7118403608	18.9681150803	14.4227723841	1.56415457541	1.0	1.0	0.0194031313716
7	0.0199243698521	57.5241184807	2.88036	1.23893	100.0	0.978812208427	71.9749274434	60.8825057686	20.2102774438	28.0136327776	40.9692991048	18.2759164459	54.6717568292	2.12582780968	1.0	1.0	0.0280317656432
8	0.0166375597761	81.3631096083	2.88036	1.23893	100.0	1.0132016068	72.538160365	68.7561420106	74.7480980394	17.4312636931	28.1348206853	37.8748529031	98.0148220001	1.80510032061	1.0	1.0	0.0427330890186
9	0.0165233505813	96.856752307	2.88036	1.23893	100.0	0.979298522131	83.3444019671	76.3080599986	43.2134354775	17.9460017152	36.4866563833	26.3859749272	83.2752624523	2.43032479788	1.0	1.0	0.0620758308923
10	0.0111029454557	53.9309953916	2.88036	1.23893	100.0	0.948089727244	71.3605737371	42.8805431541	93.1052173795	10.2262834226	15.4034434081	29.640236438	14.7763332432	2.13956761037	1.0	1.0	0.0667905746129
11	0.00722410143682	67.6513752172	2.88036	1.23893	100.0	1.00022864423	90.6144441826	67.6170043852	37.0537273854	18.345161176	28.7079194747	21.0644271028	31.1312301791	2.49853947352	1.0	1.0	0.0488043549396
12	0.00528504404382	83.2599470261	2.88036	1.23893	100.0	0.911671145118	70.2608182782	91.4222378967	38.9713346203	15.6456852343	33.5538805439	26.0144113755	42.4141662749	2.12906986921	1.0	1.0	0.0582694737836
13	0.00501596691483	59.5141909612	2.88036	1.23893	100.0	1.01983852207	55.3329484335	90.5111077707	78.2289633058	12.9158544536	22.9995099043	9.18408062872	13.2006466093	1.66802809084	1.0	1.0	0.0226752715498
14	0.00388511790102	53.9257214351	2.88036	1.23893	100.0	0.945171393016	57.6701074264	68.7004658231	28.0368726275	14.4350496822	23.6277901619	12.6277596668	31.394423234	1.96786108282	1.0	1.0	0.0126325910944
15	0.00374199596271	58.0182548835	2.88036	1.23893	100.0	0.973976514897	46.5205906895	64.8792728156	41.8244392087	16.4102376076	34.2811528738	24.4617617482	42.555019755	2.09930722923	1.0	1.0	0.00943169140475
16	0.0025639687461	69.6211668569	2.88036	1.23893	100.0	0.987875776346	58.5801252226	70.5021596603	46.6515113415	18.0095771844	40.8140322984	31.4675688154	38.1401241207	2.3126818503	1.0	1.0	0.000784168247972
17	0.00194520793472	66.9711892648	2.88036	1.23893	100.0	1.00213779734	59.8719855552	71.8617974154	75.158366952	13.8097694741	27.83496452	31.9281244414	29.5625329859	1.95756766911	1.0	1.0	0.025835852702
18	0.00156537722963	65.493048087	2.88036	1.23893	100.0	1.0298472753	92.8272454944	79.1658069163	96.7567940694	14.3736683291	19.9994810457	25.8656714353	20.5833109637	1.7262257915	1.0	1.0	0.00500042394664
19	0.00142278983006	75.0552296519	2.88036	1.23893	100.0	1.00860058907	89.7184796466	81.9299815436	95.0798080965	15.8800343198	25.4003127199	31.8886915241	24.7054791092	1.77823069812	1.0	1.0	0.00674892949601
20	0.00140121092807	78.3048824223	2.88036	1.23893	100.0	1.015947166	92.8425916149	83.0733698153	94.4985353171	19.7250072951	33.1392870186	39.806833755	30.6246425032	1.9211381412	1.0	1.0	0.000459193543637
21	0.00139416118206	81.4239864648	2.88036	1.23893	100.0	1.00405215792	95.8749361386	86.5423058619	91.0846088277	18.7910506328	30.9669847782	38.9694308069	38.0247135419	1.89228303908	1.0	1.0	0.00485062665665
22	0.00133719069477	81.2272799101	2.88036	1.23893	100.0	0.996917366644	95.6634123632	88.2073893823	77.7811792757	18.2046828944	29.1802252518	34.784085364	35.1935362386	1.82161392479	1.0	1.0	0.00643282287078
23	0.00132712625232	81.2370645437	2.88036	1.23893	100.0	0.99386906086	95.6649405222	85.2349772899	70.5608332563	18.8246633899	28.9387502508	34.1572604212	40.3773750881	1.86321354755	1.0	1.0	0.00658660126841
24	0.00119377813106	74.5447080695	2.88036	1.23893	100.0	1.01261091144	95.2707440606	77.8319579893	80.2225749583	18.0319716932	26.025485147	34.0204016945	31.5168019343	1.82675528668	1.0	1.0	0.00687986411896
25	0.00118826030505	62.6704298597	2.88036	1.23893	100.0	1.01042269099	90.5388194332	68.0578497886	85.1790513448	14.868825647	18.99370023	27.6776667811	21.5127733652	1.74708752332	1.0	1.0	0.00879698284851
26	0.00118120847299	59.5534690955	2.88036	1.23893	100.0	1.01521774595	88.2538326885	65.3026196263	75.7210858412	14.0786144181	18.2024687253	25.4718358762	20.3915586357	1.74524602495	1.0	1.0	0.000778350805603
27	0.00117399380251	58.7891746414	2.88036	1.23893	100.0	1.01333069691	87.5528134226	66.1491002051	61.2328124959	13.3404021527	17.7429699919	26.827667211	28.3174792909	1.76796846478	1.0	1.0	0.00419469479239
28	0.00110489955288	60.7958356014	2.88036	1.23893	100.0	1.02101904423	87.2884657662	64.9120615814	65.8159616734	14.8871788571	19.752189938	27.7463127107	26.2940058604	1.78354934188	1.0	1.0	0.00198308309604
29	0.00109068387456	62.8131465232	2.88036	1.23893	100.0	1.01461618083	95.3296349709	69.4064716738	75.4280842686	15.1270449187	19.3422542462	28.5103126295	25.0416623171	1.75930176997	1.0	1.0	0.00258579206716
30	0.00107877638224	56.6465366425	2.88036	1.23893	100.0	1.01927770998	90.388199869	61.5365268542	65.765846418	13.3278480555	16.3652376537	27.2159296641	23.8854037162	1.74562963933	1.0	1.0	0.00201396501138
31	0.00107163351747	51.1430313203	2.88036	1.23893	100.0	1.0137626094	86.4792092941	55.0598202263	55.6692753066	11.6911656658	13.7326882129	24.3320320212	21.9997934059	1.7361485087	1.0	1.0	0.00158103707808
32	0.00106803297098	52.3347533997	2.88036	1.23893	100.0	1.01230361726	83.8253894672	56.8402267483	60.6260118577	12.2186310762	14.9467420743	24.4966830301	21.6798646347	1.74585246768	1.0	1.0	0.000804520191957
33	0.0010644412923	62.0555566663	2.88036	1.23893	100.0	1.01497820493	96.423200161	69.4995315476	62.7108045957	14.5856206096	18.5245455191	27.4240729859	27.8257302626	1.74056671079	1.0	1.0	5.55569977102e-05
34	0.00106364357585	67.4778853071	2.88036	1.23893	100.0	1.02492975492	99.7277599008	73.3183012325	72.6399642541	16.0605859587	21.4263690083	31.3728243903	28.7335192392	1.77125886833	1.0	1.0	0.00131710710415
35	0.0010582240491	62.1775041463	2.88036	1.23893	100.0	1.01391956741	94.199301538	67.3827805324	66.7370085417	14.6879371651	18.8305974259	28.5560969148	26.3959934395	1.75078989283	1.0	1.0	0.00161053521134
36	0.00105073828384	64.8999448561	2.88036	1.23893	100.0	1.01604810283	96.3747791712	71.1241412123	71.5926799772	15.1919666822	19.9879667856	29.3341279474	27.1699195755	1.75688558215	1.0	1.0	0.000746542300452
37	0.00104162949606	64.2628373215	2.88036	1.23893	100.0	1.01743927633	98.0814719453	70.0148837412	66.9927794728	15.0001768272	19.5394583141	29.9674772222	28.6493242022	1.76312279782	1.0	1.0	0.000248642211663
38	0.0010415071198	59.2459301539	2.88036	1.23893	100.0	1.01868610176	99.2694631657	64.0590529754	60.6858318407	13.9685791335	16.8553386275	28.176225361	27.0099789854	1.75393290141	1.0	1.0	8.90975012217e-05
39	0.00103865753936	60.8622911753	2.88036	1.23893	100.0	1.01696089256	98.9395834576	65.8173821044	64.4207775248	14.3004258693	17.5088856243	28.4849781496	26.5037187034	1.74801053704	1.0	1.0	0.000103577804548
40	0.00103865751666	60.8622911753	2.88036	1.23893001	100.0	1.01696089256	98.9395834576	65.8173821044	64.4207775248	14.3004258693	17.5088856243	28.4849781496	26.5037187034	1.74801053704	1.0	1.0	0.000103577804548
41	0.00103853510085	60.8622877882	2.88036	1.23893	100.0	1.01699647216	98.9395852013	65.8173801592	64.420778315	14.3004159788	17.5089004911	28.484975844	26.5037208751	1.74780179681	1.0	1.0	0.000253210866948
42	0.00103853507799	60.8622877882	2.88036	1.23893001	100.0	1.01699647216	98.9395852013	65.8173801592	64.420778315	14.3004159788	17.5089004911	28.484975844	26.5037208751	1.74780179681	1.0	1.0	0.000253210866948
43	0.00103840967877	60.8622846979	2.88036	1.23893	100.0	1.01705408826	98.9395867568	65.8173785443	64.4207790565	14.3004072557	17.508913556	28.4849736281	26.5037228301	1.74762762495	1.0	1.0	0.000226151260348
44	0.0010384096559	60.8622846979	2.88036	1.23893001	100.0	1.01705408826	98.9395867568	65.8173785443	64.4207790565	14.3004072557	17.508913556	28.4849736281	26.5037228301	1.74762762495	1.0	1.0	0.000226151260348
45	0.00103791319328	60.8622723369	2.88036	1.23893	100.0	1.01728455266	98.9395929788	65.8173720846	64.4207820225	14.3003723633	17.5089658155	28.4849647644	26.50373065	1.74693093749	1.0	1.0	0.000117912833947
46	0.00103791317041	60.8622723369	2.88036	1.23893001	100.0	1.01728455266	98.9395929788	65.8173720846	64.4207820225	14.3003723633	17.5089658155	28.4849647644	26.50373065	1.74693093749	1.0	1.0	0.000117912833947
47	0.00103738626299	60.8622589852	2.88036	1.23893	100.0	1.01753348686	98.9395996995	65.8173651073	64.4207852262	14.3003346746	17.5090222631	28.4849551904	26.5037390966	1.74617841635	1.0	1.0	1e-06
48	0.00103738624012	60.8622589852	2.88036	1.23893001	100.0	1.01753348686	98.9395996995	65.8173651073	64.4207852262	14.3003346746	17.5090222631	28.4849551904	26.5037390966	1.74617841635	1.0	1.0	1e-06
49	0.00103638770039	60.862135065	2.88036	1.23893	100.0	1.02016231369	98.9396526081	65.8173407067	64.4208118774	14.3000432501	17.5094443114	28.4848715623	26.5037902544	1.74242387854	1.0	1.0	1e-06
50	0.00103638767774	60.862135065	2.88036	1.23893001	100.0	1.02016231369	98.9396526081	65.8173407067	64.4208118774	14.3000432501	17.5094443114	28.4848715623	26.5037902544	1.74242387854	1.0	1.0	1e-06
51	0.00103630972885	60.862154703	2.88036	1.23893	100.0	1.0196151495	98.9396450859	65.817342245	64.4208080294	14.3000829285	17.5093848134	28.4848835627	26.5037837761	1.74286690365	1.0	1.0	1e-06
52	0.00103630970606	60.862154703	2.88036	1.23893001	100.0	1.0196151495	98.9396450859	65.817342245	64.4208080294	14.3000829285	17.5093848134	28.4848835627	26.5037837761	1.74286690365	1.0	1.0	1e-06
53	0.00103629637161	60.8621443745	2.88036	1.23893	100.0	1.01949996183	98.9396508111	65.8173405221	64.4208112989	14.3000458823	17.5094251651	28.4848716323	26.5037886066	1.74275148052	1.0	1.0	1e-06
54	0.00103629634872	60.8621443745	2.88036	1.23893001	100.0	1.01949996183	98.9396508111	65.8173405221	64.4208112989	14.3000458823	17.5094251651	28.4848716323	26.5037886066	1.74275148052	1.0	1.0	1e-06
55	0.00103629568765	60.8621395544	2.88036	1.23893	100.0	1.01949435533	98.9396532429	65.8173401149	64.420812694	14.3000305986	17.5094423239	28.4848665925	26.5037905441	1.74271253435	1.0	1.0	1e-06
56	0.00103629566474	60.8621395544	2.88036	1.23893001	100.0	1.01949435533	98.9396532429	65.8173401149	64.420812694	14.3000305986	17.5094423239	28.4848665925	26.5037905441	1.74271253435	1.0	1.0	1e-06
