# Supplementary material for: Digital logic circuits in yeast with CRISPR-dCas9 NOR gates
Source: Nat Commun. 2017 May 25;8:15459. doi: 10.1038/ncomms15459 (PMC5458518; doi:10.1038/ncomms15459)
Supplement: Supplementary Software 1 — R cytometry data processing scripts and mathematical modeling scripts [file ncomms15459-s3.zip › Supplementary Software 1/FittingScripts/Results/Output/FittingScript_DoseExp1_20160330.py_solution_2016-04-03-20-12-09_1459739529623110.csv]

	score	Vmax	Km	nu	u	vmax	vmax	vmax	vmax	k	k	k	k	n	b	B	leak
	0	0	0	0	0	0	1	2	3	0	1	2	3	0	0	0	0
0	1.01634753136	9.49973918906	2.88036	1.23893	100.0	1.00428291177	29.2597393303	91.9258815315	90.2267475202	52.3557984889	92.4578409371	4.54215167511	98.1032528687	2.43982336054	1.0	1.0	0.441218483301
1	0.517771170976	15.523404901	2.88036	1.23893	100.0	0.983994686109	53.3920334953	7.62477564248	18.1371622189	35.3991841864	63.5625405285	66.8520122407	60.5278361188	2.12468692528	1.0	1.0	0.555075472352
2	0.333620512238	21.7626130846	2.88036	1.23893	100.0	1.03924261517	10.1663710164	29.5059862565	64.181778055	9.39684647472	50.10634548	9.32781876683	16.8778551125	0.527049023779	1.0	1.0	0.259151128787
3	0.0962430045127	83.142541014	2.88036	1.23893	100.0	0.90493367659	94.3815584589	40.7477184387	12.4888779445	40.1086061278	57.230284047	40.5771895661	58.7450267429	2.03390732416	1.0	1.0	0.292839272665
4	0.0904533493763	77.8345831236	2.88036	1.23893	100.0	0.964136210888	70.5658038627	20.2107266866	72.7970006963	43.3511226885	29.324797532	23.1788031142	27.7163241931	1.91770322943	1.0	1.0	0.130517567022
5	0.0529577489622	82.4714206732	2.88036	1.23893	100.0	0.966652028295	72.6279277605	96.8195364894	63.6128850499	24.4854143788	82.6657501117	29.9865917029	31.3797220764	1.88215363436	1.0	1.0	0.190492403506
6	0.0453865340372	88.9354281797	2.88036	1.23893	100.0	0.972834653705	41.905147927	43.5317902724	14.221591623	8.86726638094	22.3598480972	82.269678177	77.8501063828	1.53941670013	1.0	1.0	0.0776064353605
7	0.0395874095988	67.6100791105	2.88036	1.23893	100.0	0.987549179481	44.5636832432	70.5915560304	78.8098587577	14.4381653716	61.228530038	33.7345476862	12.3556132431	1.45552611906	1.0	1.0	0.0583565759427
8	0.0328817036141	87.6218435293	2.88036	1.23893	100.0	0.924950570792	49.9527412256	43.9213245591	87.195395224	15.2440013998	34.3744048792	61.1608732275	21.2329466109	1.5502640621	1.0	1.0	0.0499966490635
9	0.0320085536636	83.066331551	2.88036	1.23893	100.0	1.0484043563	40.6577021951	68.6079002538	18.9305270252	7.05795237532	27.1364704662	25.3773662024	28.8995461533	1.59150502517	1.0	1.0	0.0595080474518
10	0.0226862038181	66.9192970262	2.88036	1.23893	100.0	0.98958842084	74.9513476686	34.3543392593	90.9111655198	11.4535760308	15.3935401357	34.2778855009	22.7519468481	2.22292793096	1.0	1.0	0.0214586634852
11	0.0162724150349	83.2206664006	2.88036	1.23893	100.0	1.03844548296	43.0902021714	68.2563800532	50.0107756469	21.1344613536	54.5079760767	11.8762821503	26.1367130737	2.20386861717	1.0	1.0	0.029526327546
12	0.00798633640817	87.276429488	2.88036	1.23893	100.0	0.915242178952	68.0858697295	99.0944110128	40.4231540952	14.3699300028	35.812305465	30.2513069282	59.7143172348	2.38138496057	1.0	1.0	0.0396610371449
13	0.00716842714851	78.0986541436	2.88036	1.23893	100.0	0.935162435789	74.2306252545	94.0633510572	62.9415167128	16.4522650473	33.9025662572	44.4000677076	38.207116379	2.09331981462	1.0	1.0	0.0311019229659
14	0.0068875988592	69.1381199043	2.88036	1.23893	100.0	0.946874470534	98.9023559747	79.0815823726	40.2655490868	18.2292814041	20.6417256227	18.5683164416	22.6866731848	1.8319495049	1.0	1.0	0.0180322036137
15	0.0065856319391	71.7367934211	2.88036	1.23893	100.0	0.917584069084	93.476211126	84.2145077403	67.3795342752	19.2286548073	29.8894717194	35.6532190356	25.0064397835	2.10241826936	1.0	1.0	0.0119709025831
16	0.00373949830689	74.6866118524	2.88036	1.23893	100.0	0.921190884023	91.9478873779	86.4351033059	91.3642007209	18.8886328124	31.0119873827	50.2665539312	42.7942822377	2.04403319904	1.0	1.0	0.0132950750631
17	0.0035198394696	70.7048635372	2.88036	1.23893	100.0	0.928885919696	98.3246572218	81.9093503331	49.0687535162	20.5591920925	25.8215805492	18.3501958948	33.9020914173	1.92944109166	1.0	1.0	0.0258379078152
18	0.00349447553982	59.7716915942	2.88036	1.23893	100.0	1.0454580875	89.4709469944	61.0408646761	72.8735102675	16.8666326819	25.2372127338	44.912044872	36.3820816117	2.17615128161	1.0	1.0	0.00684402825086
19	0.00257822909303	84.8138704563	2.88036	1.23893	100.0	1.0004463905	74.1152687791	81.7878275534	74.7866742172	24.1305990249	49.2679694066	51.5471094802	47.5505825517	2.27556326007	1.0	1.0	0.00617846756678
20	0.00194518258013	82.221789705	2.88036	1.23893	100.0	0.952010783578	90.6141797109	88.3044156236	90.4945743231	20.1097632725	30.7189349472	29.2108296531	31.487532628	1.98024841717	1.0	1.0	0.0346742391833
21	0.00188136122575	76.5889713726	2.88036	1.23893	100.0	0.991947954665	77.8789890459	82.1343260018	86.3841154718	16.8497646459	31.5633982639	37.2263890009	36.9316596585	2.08543587009	1.0	1.0	0.0291778155887
22	0.00184937426772	80.1005603145	2.88036	1.23893	100.0	0.975821617896	90.781787789	81.592491718	87.6450209981	20.2163596283	31.5697794834	33.8857269102	33.173311534	1.940886228	1.0	1.0	0.0231731300446
23	0.00183290029869	77.4179133237	2.88036	1.23893	100.0	0.966723462306	90.3687826437	84.7285017897	90.6932591146	19.2009072914	30.2302285371	35.9654007475	36.2006874181	1.94671031832	1.0	1.0	0.000934264831136
24	0.00174315476259	86.0296238508	2.88036	1.23893	100.0	0.997937525077	95.2190942843	92.0306774582	87.3970087658	21.8676346337	38.767232183	42.952329428	36.0800552308	2.0022144046	1.0	1.0	0.00943055794811
25	0.00169488580384	90.5412843361	2.88036	1.23893	100.0	1.01977317785	86.9239421715	96.2473197126	88.0565195813	21.4287518957	45.374865659	46.6241776654	44.9757118891	2.0865139668	1.0	1.0	0.00457016389186
26	0.00166274114211	91.9227975368	2.88036	1.23893	100.0	0.996854463498	86.3373708907	93.3744625004	96.6203160181	22.3938706705	41.3863898815	45.1853584528	41.0448561411	1.98072364833	1.0	1.0	0.00507645302233
27	0.00144918330353	81.9000211563	2.88036	1.23893	100.0	0.984848877814	89.1420625743	85.9142695637	95.7868188955	19.636116148	33.8667054367	44.1437167959	37.8660770625	1.97496730052	1.0	1.0	0.00509332120516
28	0.00143335336096	95.0601380241	2.88036	1.23893	100.0	1.00485288066	93.715525865	96.6438674707	99.6323773633	21.8056354843	41.4799524167	46.502156268	42.9698556237	1.99165632689	1.0	1.0	0.00771322361613
29	0.00137781662566	83.9260881013	2.88036	1.23893	100.0	1.00088492132	89.6860291222	91.6921043611	82.9307253716	19.5171386458	33.7551199444	40.0185722417	43.8146922203	1.88214799021	1.0	1.0	0.00551666671741
30	0.00136015334005	83.3236465561	2.88036	1.23893	100.0	1.00391378048	92.33066508	86.5679150012	72.9251802145	18.7574066676	32.4751825831	42.3273823654	47.4466445676	1.96019409295	1.0	1.0	0.00636142853125
31	0.00135893506212	83.6103339909	2.88036	1.23893	100.0	1.01106366913	93.9692638619	89.2838072989	84.0235256585	19.6927380988	31.5388039383	38.4920731283	40.2706349637	1.86968516521	1.0	1.0	0.00587617378103
32	0.00129073037039	78.974117332	2.88036	1.23893	100.0	1.02243877201	99.9294690458	87.8185509369	80.4193371584	16.962744746	26.6369373705	36.536517027	37.140994722	1.82247660171	1.0	1.0	0.00129941235491
33	0.00125722788741	81.8129962717	2.88036	1.23893	100.0	1.00947089832	97.3533667206	85.0637966869	71.1757036095	18.5311301137	29.4731920506	37.3256062822	40.0241939409	1.85488752957	1.0	1.0	0.00270282438398
34	0.00123266893168	72.179482223	2.88036	1.23893	100.0	1.02421308034	98.0722851864	79.768498832	73.905804957	16.997403106	25.3043470179	35.3711249297	35.8847030958	1.81672948778	1.0	1.0	0.00288314188305
35	0.00122387493759	71.0918933786	2.88036	1.23893	100.0	1.02582179016	98.193664019	76.05044677	79.5688429644	15.7337217812	22.0603156503	34.2226453609	32.6306317974	1.80201519782	1.0	1.0	0.00636129983417
36	0.00121946389814	71.4524249549	2.88036	1.23893	100.0	1.02234823015	93.1972288607	76.5901013608	66.9172861528	16.1645439319	24.7077991117	33.543632942	33.7944219985	1.87219247108	1.0	1.0	0.0083446960611
37	0.00121400615203	67.5655374699	2.88036	1.23893	100.0	1.02979905757	92.3885852729	70.3402360905	84.2937438905	16.0270258649	22.8222227702	34.0025692314	28.3822460477	1.83210010429	1.0	1.0	0.00256051723356
38	0.00119957660476	68.8536457582	2.88036	1.23893	100.0	1.03270980175	96.7683415776	73.4768652294	85.1122593022	15.7580076773	21.8107201099	31.7168254867	24.7111541757	1.72862824214	1.0	1.0	0.00128115418722
39	0.00117211905988	71.3250518628	2.88036	1.23893	100.0	1.03223814686	98.6589701764	73.8004123403	86.4964836056	16.4214785552	23.2696253998	35.0047449607	28.5913002112	1.81426536583	1.0	1.0	0.00238201897161
40	0.00115512755398	62.4124888505	2.88036	1.23893	100.0	1.02493480579	92.9279748402	69.8550528008	75.2016153383	14.6085324237	19.4935813717	28.0746676006	22.8168717562	1.73727651067	1.0	1.0	0.00235135204486
41	0.00113281854241	64.3784908452	2.88036	1.23893	100.0	1.03121956935	92.9279748402	68.225377939	73.7144236011	14.9007773556	20.1898888159	31.8848657365	26.0873828264	1.76701156742	1.0	1.0	0.00164371278576
42	0.00111537448701	66.0571018529	2.88036	1.23893	100.0	1.01983842144	94.7897179658	72.5329549008	62.637574276	15.505849604	21.1982961415	29.1638440995	29.4751406781	1.7730269615	1.0	1.0	0.000935713631088
43	0.00109951385382	64.7443724227	2.88036	1.23893	100.0	1.01766990103	97.2543136921	70.0891231508	70.5536714497	15.6771324471	20.681884179	29.9969564455	28.7026991582	1.80230620461	1.0	1.0	0.000649353253933
44	0.00107854264826	64.6391460816	2.88036	1.23893	100.0	1.01722200086	93.4988648573	71.444031559	70.5536714497	15.4215027097	20.681884179	29.9969564455	28.7026991582	1.77055909965	1.0	1.0	0.00107208989706
45	0.00107443651486	67.7059323871	2.88036	1.23893	100.0	1.01989173632	95.3760687629	73.5177190788	72.3586322742	15.8576160711	21.4949576346	29.4366787253	27.6441758758	1.74464097162	1.0	1.0	0.000194941727042
46	0.00107278027333	59.6740084423	2.88036	1.23893	100.0	1.01450327529	91.4671107089	63.8926118037	57.8926612751	14.1847443732	18.3526252525	27.6555806333	27.1548364705	1.78668369348	1.0	1.0	0.000160878047647
47	0.00106568649472	64.7031482493	2.88036	1.23893	100.0	1.01061025718	93.7623919201	70.2736752132	69.3094283321	15.4630421879	20.8274332989	30.2126095554	28.8615442708	1.79381156651	1.0	1.0	0.00151455609943
48	0.00105677148429	61.792252093	2.88036	1.23893	100.0	1.01321064506	97.8430997209	68.6338597743	64.5177742045	14.5261488109	18.198396718	28.1434849001	27.5013645304	1.74877088855	1.0	1.0	0.000804972719876
49	0.00105234721157	56.9461057984	2.88036	1.23893	100.0	1.02034058642	92.0462865702	61.2702907131	59.9122106617	13.2373321899	16.5521520778	26.394815002	24.3145265163	1.76091696245	1.0	1.0	0.000765098533369
50	0.00105042805139	57.366193481	2.88036	1.23893	100.0	1.016706571	96.2183765813	62.5996520781	57.806594075	13.5301747793	16.3358973321	26.8445608395	26.0387456911	1.75468207033	1.0	1.0	0.0001406497552
51	0.00105017751327	58.7514617018	2.88036	1.23893	100.0	1.0212945122	98.5184397757	64.4271853271	58.7396267338	13.9846515729	17.0166954321	27.3597489595	27.1588812412	1.75505218553	1.0	1.0	0.000524090452288
52	0.00104613110945	59.9934990411	2.88036	1.23893	100.0	1.02410365802	98.6910660276	65.3624850142	63.5567102892	14.1123050487	17.3328237211	27.7768752796	25.5611598893	1.74497509923	1.0	1.0	0.000890711696531
53	0.00104413270858	57.7385271532	2.88036	1.23893	100.0	1.01973293764	98.9826722077	63.509880881	61.9504877416	13.5869387806	15.8752713168	25.9880973671	24.8010490696	1.7205154992	1.0	1.0	0.000127297842391
54	0.00104406723826	59.2286845373	2.88036	1.23893	100.0	1.01626755943	96.1165170055	64.4742699336	60.6601230019	13.739041988	16.898373614	27.3916807607	26.3518858022	1.74231301546	1.0	1.0	1.36017881719e-05
55	0.00104080773596	59.2348009493	2.88036	1.23893	100.0	1.01919490687	98.6229954827	64.6886866988	61.5962128071	13.7639745961	16.4847041446	27.0539441647	25.8698563453	1.72403011081	1.0	1.0	2.77386722853e-05
56	0.00103979060594	56.5007541141	2.88036	1.23893	100.0	1.01942900205	92.6845293324	61.7745937024	61.4011396694	13.2525772856	16.3113825252	26.2120423299	24.0476617103	1.74464097162	1.0	1.0	4.52377451957e-05
57	0.00103885803257	55.212210148	2.88036	1.23893	100.0	1.02123696924	91.5824946139	59.6357710167	59.4199714526	13.1269624052	15.8754466825	25.9015300509	23.5337996058	1.74556562132	1.0	1.0	1.80823162518e-05
58	0.00103885801192	55.212210148	2.88036	1.23893001	100.0	1.02123696924	91.5824946139	59.6357710167	59.4199714526	13.1269624052	15.8754466825	25.9015300509	23.5337996058	1.74556562132	1.0	1.0	1.80823162518e-05
59	0.00103837263784	55.2122071663	2.88036	1.23893	100.0	1.0205111334	91.5824961296	59.6357699626	59.4199736918	13.1269289583	15.8754641679	25.9015255123	23.5338095766	1.74518677844	1.0	1.0	1e-06
60	0.00103837261672	55.2122071663	2.88036	1.23893001	100.0	1.0205111334	91.5824961296	59.6357699626	59.4199736918	13.1269289583	15.8754641679	25.9015255123	23.5338095766	1.74518677844	1.0	1.0	1e-06
61	0.00103834271402	55.2122060714	2.88036	1.23893	100.0	1.02026129163	91.5824960635	59.6357711136	59.4199749006	13.1269145756	15.8754663764	25.9015233927	23.5338152996	1.74506510076	1.0	1.0	1e-06
62	0.00103834269274	55.2122060714	2.88036	1.23893001	100.0	1.02026129163	91.5824960635	59.6357711136	59.4199749006	13.1269145756	15.8754663764	25.9015233927	23.5338152996	1.74506510076	1.0	1.0	1e-06
63	0.00103834241763	55.2122060006	2.88036	1.23893	100.0	1.02025587293	91.5824955262	59.6357725135	59.4199753209	13.1269117016	15.8754629267	25.901522843	23.5338174831	1.74507155265	1.0	1.0	1e-06
64	0.00103834239635	55.2122060006	2.88036	1.23893001	100.0	1.02025587293	91.5824955262	59.6357725135	59.4199753209	13.1269117016	15.8754629267	25.901522843	23.5338174831	1.74507155265	1.0	1.0	1e-06
65	0.00103834134143	55.2122057175	2.88036	1.23893	100.0	1.02023419811	91.5824933771	59.635778113	59.4199770021	13.1269002057	15.8754491279	25.9015206441	23.5338262172	1.74509736023	1.0	1.0	1e-06
66	0.00103834132014	55.2122057175	2.88036	1.23893001	100.0	1.02023419811	91.5824933771	59.635778113	59.4199770021	13.1269002057	15.8754491279	25.9015206441	23.5338262172	1.74509736023	1.0	1.0	1e-06
