# Supplementary material for: Digital logic circuits in yeast with CRISPR-dCas9 NOR gates
Source: Nat Commun. 2017 May 25;8:15459. doi: 10.1038/ncomms15459 (PMC5458518; doi:10.1038/ncomms15459)
Supplement: Supplementary Software 1 — R cytometry data processing scripts and mathematical modeling scripts [file ncomms15459-s3.zip › Supplementary Software 1/FittingScripts/Results/Output/FittingScript_DoseExp1_20160330.py_solution_2016-04-03-22-52-50_1459749170938957.csv]

	score	Vmax	Km	nu	u	vmax	vmax	vmax	vmax	k	k	k	k	n	b	B	leak
	0	0	0	0	0	0	1	2	3	0	1	2	3	0	0	0	0
0	1.61197405326	43.1509733175	2.88036	1.23893	100.0	1.07072877163	10.4613446223	58.7707349855	91.7244769973	92.8307947036	17.8187888147	72.5654961398	30.891140638	1.44356531021	1.0	1.0	0.418728272079
1	1.39803817631	23.4183657908	2.88036	1.23893	100.0	0.98891713441	10.5894442698	11.0878139225	50.7736255914	20.3926848892	45.7540045926	3.22461414557	30.3247025918	1.32078990922	1.0	1.0	0.823132123538
2	0.495719637687	55.6725467253	2.88036	1.23893	100.0	1.08044784532	14.6064372155	63.7308518847	36.6030072182	20.5175809821	38.8091895908	37.6913020162	40.5938382708	2.42289883643	1.0	1.0	0.0745610765746
3	0.467656936743	94.0628202216	2.88036	1.23893	100.0	1.09552662045	45.5213910057	24.3275561461	2.39821231735	77.8400387754	42.9854479801	11.1752469104	65.347305904	0.603325132761	1.0	1.0	0.219817548219
4	0.342131718423	90.5369584146	2.88036	1.23893	100.0	1.09573930422	42.4898216481	7.65443906056	89.3081311686	57.0148901638	82.1788102455	77.5600735694	33.8688207245	2.10546782914	1.0	1.0	0.12438509898
5	0.120810120626	16.623953212	2.88036	1.23893	100.0	1.07505917052	37.4777937145	57.3018330303	47.2159274579	12.9798817168	64.4735946529	81.618131728	65.7688678883	1.6544809935	1.0	1.0	0.114695098924
6	0.0866967433168	67.464480892	2.88036	1.23893	100.0	0.969393572672	89.9751992325	30.2946168693	55.8921951056	17.8434643786	75.4827208898	80.2904403541	72.270699567	0.600688099586	1.0	1.0	0.0977430770036
7	0.0747999848821	57.1913196182	2.88036	1.23893	100.0	0.902272230892	55.7544824569	42.1808321745	56.8981155691	23.666467805	88.1646212878	28.4619562389	84.9067803614	1.64816426795	1.0	1.0	0.181208762687
8	0.0736739883905	40.7014404731	2.88036	1.23893	100.0	0.92541599716	22.6231616803	8.31808086234	24.9520715031	4.74786286588	4.20940030625	61.1407877722	83.8568413686	1.62634324066	1.0	1.0	0.277306230193
9	0.0700434172223	87.9753762101	2.88036	1.23893	100.0	0.991005643794	99.8461361901	46.672841706	54.1564726127	23.7324443415	60.3343997303	98.4837683831	10.7474362702	2.07744684603	1.0	1.0	0.139430149129
10	0.043211918158	18.1621528499	2.88036	1.23893	100.0	1.06941804376	12.5671203231	73.6556814931	39.4362351778	6.00047603198	27.5386293825	1.76544127253	59.9058445014	1.32296886649	1.0	1.0	0.00191393248072
11	0.0343919658917	93.6927376283	2.88036	1.23893	100.0	0.946777434476	42.0536611636	50.3813973235	25.6563253897	16.2574241503	40.8993035442	54.5944079571	38.9747653785	2.12578865314	1.0	1.0	0.0356733305022
12	0.0329424870031	48.783585903	2.88036	1.23893	100.0	1.03297179549	40.7519938992	66.074593398	87.1244632335	9.41963254175	21.6219371679	24.5314614939	44.9483096348	2.4083767903	1.0	1.0	0.0812074822434
13	0.0193891871262	81.5484224252	2.88036	1.23893	100.0	1.08640119363	42.6157168886	80.7273830013	97.1628117898	15.5899846556	68.9819290183	45.5134087607	35.6953356705	2.087579188	1.0	1.0	0.000128426075449
14	0.0136076813321	84.4635773636	2.88036	1.23893	100.0	0.977281699961	42.8982725638	75.2039664728	73.6559767035	15.3250277443	58.6438844203	38.6941131826	36.4016505851	2.49137844387	1.0	1.0	0.0824067390232
15	0.00927184419434	95.7453263366	2.88036	1.23893	100.0	1.0003077785	59.460096314	83.6841344546	80.0019813914	21.3015168619	51.3587216549	51.1359185395	51.7561861783	2.17980533775	1.0	1.0	0.0723985584119
16	0.00879656149379	97.6921811416	2.88036	1.23893	100.0	1.01741414747	88.2170962174	94.6247667526	66.6841155693	23.6883029759	56.5072944366	30.3026656154	27.8679825502	2.16391268035	1.0	1.0	0.00210601008465
17	0.00517323252666	99.3590739601	2.88036	1.23893	100.0	0.959392119635	94.9294674143	86.5411031399	69.6555347387	19.8272571694	38.0567238059	51.8794318696	45.0565527	1.97516482042	1.0	1.0	0.0111931647638
18	0.00382637836702	95.6934768853	2.88036	1.23893	100.0	1.05749598087	91.4194563784	86.3581470807	79.1299968618	19.7190871682	38.8845625024	52.497360316	65.0059483987	2.13911530956	1.0	1.0	0.024788234717
19	0.00291172866144	99.884085664	2.88036	1.23893	100.0	1.04035012981	91.563779945	95.095060513	85.473190257	23.8397492622	52.1548772756	57.8239005531	55.2595587515	2.39484693031	1.0	1.0	0.0288674331645
20	0.00257315091631	86.2588602783	2.88036	1.23893	100.0	0.972347998001	72.5386537039	86.3367180281	99.8732220646	22.4814206487	44.9377683321	37.6330240796	39.7836431032	2.14280528735	1.0	1.0	0.0235872591712
21	0.00233661828389	93.0002583392	2.88036	1.23893	100.0	0.971855788442	92.5497128602	93.7868041516	89.8941225271	25.6742006542	45.7408368365	53.0542409161	44.2817684812	2.08677307202	1.0	1.0	0.00867620135048
22	0.00229342136295	82.0277414384	2.88036	1.23893	100.0	0.995364920311	78.4868931778	86.4051668003	65.1294381624	23.0501410819	46.1552023119	43.3324699781	49.4512537441	2.27827125987	1.0	1.0	0.0109525240357
23	0.0022823588941	92.3696170943	2.88036	1.23893	100.0	0.93241233589	87.8200718027	88.2815786248	74.6403505403	21.7824039168	39.9060733814	47.4238368843	55.0071856725	2.21547758951	1.0	1.0	0.0275291293196
24	0.00225051505172	97.0580459433	2.88036	1.23893	100.0	1.00997023961	75.248799271	94.2863607333	92.3984839617	19.5019870573	43.9032597091	49.8636233911	48.8438575474	2.04253887865	1.0	1.0	0.00577126208617
25	0.00224162392749	85.1983628624	2.88036	1.23893	100.0	0.96801843921	82.5502447146	94.2667531916	82.2719500111	19.4464602691	33.970579732	40.9363106891	45.4377479911	1.89695281376	1.0	1.0	0.0159125977913
26	0.00209742186255	85.3638809265	2.88036	1.23893	100.0	0.956894968013	83.5032538105	87.0438741772	76.4334232023	18.5946717347	30.4767933838	35.6678410161	42.8956998508	1.90706033149	1.0	1.0	0.0209666184609
27	0.00208924662189	87.5040548857	2.88036	1.23893	100.0	0.999687168112	86.6589403105	94.8500082116	91.8188175768	17.3218912841	29.1219485119	28.9039414322	33.7375810298	1.79721894687	1.0	1.0	0.01205750369
28	0.00192145047112	85.0900363786	2.88036	1.23893	100.0	0.989001177379	97.4392284339	97.1288920808	96.9127955528	16.2428479304	24.6844639976	34.2498576922	34.4928884726	1.70805217064	1.0	1.0	0.0147290504762
29	0.00144867569508	85.8678429134	2.88036	1.23893	100.0	1.02466250252	93.418996008	91.7168910325	90.8514954658	18.9459987271	30.8126484032	35.6817496998	33.8770404164	1.78400942737	1.0	1.0	0.00740685387665
30	0.00139931295922	87.2579258789	2.88036	1.23893	100.0	1.02573615173	91.9031528577	89.8041546268	89.8532316151	18.7792687154	33.750488216	42.4758010068	38.7237991664	1.89875612194	1.0	1.0	0.00159795139158
31	0.00138606614848	86.0820143191	2.88036	1.23893	100.0	1.01534040799	90.2820638855	86.8091815763	84.4265544453	21.1518063749	38.8176938452	45.1869205162	42.2559179743	2.02876561764	1.0	1.0	0.00158666361551
32	0.0013480465011	78.994311896	2.88036	1.23893	100.0	0.999015903117	96.4411259346	84.0573684778	99.2355663885	19.1123010725	28.5195692337	34.7885577647	30.9347867842	1.89122393104	1.0	1.0	0.0146412773418
33	0.00130150368109	86.2931981018	2.88036	1.23893	100.0	1.01497370227	93.4795627039	96.2273409056	86.7852124284	21.1723156477	37.0561824479	40.7175955598	43.2285128941	1.9021440957	1.0	1.0	0.000791960979128
34	0.00128792824144	88.3738597647	2.88036	1.23893	100.0	1.00333149462	99.5103646257	93.9926068831	85.7463032904	19.6259809445	32.1262434889	38.8641502303	41.700873688	1.86977553686	1.0	1.0	0.00619339204914
35	0.00126795988004	87.5972533327	2.88036	1.23893	100.0	1.01145827685	99.0772154691	97.095280487	98.0627061476	20.8797461059	34.5806190358	38.6159350216	36.2622808059	1.85349827907	1.0	1.0	0.000174359252396
36	0.00121418664873	82.0078296847	2.88036	1.23893	100.0	1.0311297056	97.8155427035	88.8058587449	88.7958033022	18.4542372818	30.128839995	37.3193077751	35.5819643188	1.84941469624	1.0	1.0	0.00499873074651
37	0.00120978450472	82.0992916864	2.88036	1.23893	100.0	1.03249676439	97.8823667797	89.7883899304	94.6173962226	18.2531518554	30.154678924	39.195590457	34.7303353532	1.82952863231	1.0	1.0	0.00341389866234
38	0.00120964403766	80.7883925781	2.88036	1.23893	100.0	1.00481676946	97.9920866341	90.3413986145	81.2977804649	18.7424033707	28.9036507849	34.5596545646	37.0250425463	1.82275752462	1.0	1.0	0.00617083122168
39	0.00119298131505	83.0644703456	2.88036	1.23893	100.0	1.02056066885	97.7387086246	90.5587778726	80.4661845712	19.5496947877	31.6411585628	38.447375825	38.2751741997	1.83552085883	1.0	1.0	0.000330856486065
40	0.00119053679534	79.3464884849	2.88036	1.23893	100.0	1.02196809262	98.6959815578	83.5510085713	74.4705322744	19.0618958693	29.8492264047	36.3604868891	37.8451158042	1.87099736941	1.0	1.0	0.00307731083598
41	0.00114942880141	81.3276940858	2.88036	1.23893	100.0	1.01980100445	99.395959123	87.835681991	77.317280741	19.67709663	31.2932443073	37.94666329	40.042250675	1.86770657439	1.0	1.0	0.00182607407488
42	0.00114244439219	79.8603538567	2.88036	1.23893	100.0	1.01264134811	99.800956913	84.807207912	87.62467017	19.146824665	29.2736796054	37.1069668162	34.4237521448	1.85667218251	1.0	1.0	0.00401515068012
43	0.00113974974667	78.9134256468	2.88036	1.23893	100.0	1.01208454521	99.1195019516	85.0173525873	92.0578448203	18.8427355658	28.1072488694	36.6491259709	31.2541763351	1.80353084831	1.0	1.0	0.00191499567796
44	0.00112087690755	74.9603230478	2.88036	1.23893	100.0	1.03101431769	98.267602418	82.711304104	85.0188649053	16.9559014729	25.4658095366	33.8540754262	30.019156048	1.775820482	1.0	1.0	0.000474020551728
45	0.00111459554428	69.1741719378	2.88036	1.23893	100.0	1.0148658171	98.6861477121	73.522510049	82.9239850921	16.0089309644	22.2195199639	33.4933353572	27.0937670073	1.80179409513	1.0	1.0	0.00232469726513
46	0.00110767670767	71.5232109544	2.88036	1.23893	100.0	1.0148969884	98.3893669528	77.6643899094	86.2276842035	16.7275151654	23.7004085703	35.5833432126	29.758227478	1.78746954909	1.0	1.0	0.0011590664598
47	0.00109713484831	73.0144672699	2.88036	1.23893	100.0	1.01651943194	98.40762959	81.5619926271	80.9413714408	17.1394264408	24.1239508638	32.1916172234	30.6297570027	1.75465055303	1.0	1.0	0.00105477988733
48	0.00107586512439	70.0701414901	2.88036	1.23893	100.0	1.02150305927	97.5362953483	76.5427404386	73.2411281421	16.6933999446	23.3953577829	31.2193171676	29.8873408936	1.78477578693	1.0	1.0	0.000700411616178
49	0.00106229742575	69.9020084953	2.88036	1.23893	100.0	1.01942545118	98.7066953157	75.3962814421	69.8340067831	16.4609945924	23.0170353913	33.1928048787	32.7757475245	1.80588649151	1.0	1.0	0.000964598442959
50	0.00105867493931	66.2714052091	2.88036	1.23893	100.0	1.02179369174	97.8719535821	72.0330996334	72.6159376222	15.4726753351	20.5235568127	29.942447239	27.1263076286	1.75546445399	1.0	1.0	0.00150125209704
51	0.00105466171642	63.4953372385	2.88036	1.23893	100.0	1.02093704187	96.7761333842	68.4146537836	69.5183504532	14.8040949437	18.8817603038	29.5878022598	26.5895853128	1.73610358488	1.0	1.0	0.000483275103707
52	0.00105337484538	61.6433431409	2.88036	1.23893	100.0	1.02588173297	99.7940787272	66.611443105	63.2790931962	14.4837366824	17.9813302338	28.2034701052	26.5728543196	1.74617635271	1.0	1.0	0.000713562412364
53	0.00104721960103	59.5586545146	2.88036	1.23893	100.0	1.02281095205	97.9587629431	64.5564448099	64.9371720413	14.0600858816	17.2292339035	27.7511385309	25.141103036	1.74819266153	1.0	1.0	0.00119937568412
54	0.00104665953676	59.933883619	2.88036	1.23893	100.0	1.02281095205	96.2091871154	64.5564448099	63.3701212135	13.9530524122	17.591907231	28.4030616509	25.9169902897	1.75944187495	1.0	1.0	0.000893937855391
55	0.00104508762024	52.7900024069	2.88036	1.23893	100.0	1.02179700956	94.7592713326	57.8461811519	58.5235006336	12.228506054	13.7599953259	24.1372215148	21.5344243471	1.70184608867	1.0	1.0	0.00033159787751
56	0.00104349105285	59.2166019254	2.88036	1.23893	100.0	1.02404171466	95.3403694816	64.3552949335	63.1108424799	13.8669651645	17.3539678868	27.5357809211	25.9098446945	1.7512432251	1.0	1.0	0.000432264335701
57	0.00104167435832	58.0633993025	2.88036	1.23893	100.0	1.01872666232	96.9679632452	63.4835280847	60.4556980112	13.5606117201	16.485973795	27.0026454862	25.5393311446	1.74790909173	1.0	1.0	0.000472089030689
58	0.0010411425013	55.0268570316	2.88036	1.23893	100.0	1.01964114517	94.6327973824	60.4713435142	58.2930617842	13.0642009558	15.3801983481	25.1293860588	23.7904902161	1.7328569884	1.0	1.0	5.1014214458e-05
59	0.00104069777587	57.2490249512	2.88036	1.23893	100.0	1.01924447235	98.4764168493	62.6954840191	60.1754104156	13.4831996601	15.8911287398	26.6660417498	25.4244363694	1.73738113309	1.0	1.0	0.0004110004858
60	0.00103948975174	58.402464424	2.88036	1.23893	100.0	1.01953729981	97.0356557456	63.2614648039	62.08983139	13.7470388082	16.4933182907	26.6519910301	24.8955143986	1.73553495592	1.0	1.0	0.000363375777091
61	0.00103898825318	61.0751051052	2.88036	1.23893	100.0	1.02064105303	97.326628927	66.4237337922	65.7235210612	14.2067034817	17.6724305593	28.1695421344	26.1606099437	1.74178151329	1.0	1.0	0.000652549664546
62	0.00103898822945	61.0751051052	2.88036	1.23893001	100.0	1.02064105303	97.326628927	66.4237337922	65.7235210612	14.2067034817	17.6724305593	28.1695421344	26.1606099437	1.74178151329	1.0	1.0	0.000652549664546
63	0.00103781166446	61.075098549	2.88036	1.23893	100.0	1.02011018563	97.3266331081	66.423729461	65.7235214021	14.2066874574	17.672460651	28.1695393787	26.1606111772	1.74144077802	1.0	1.0	1e-06
64	0.00103781164086	61.075098549	2.88036	1.23893001	100.0	1.02011018563	97.3266331081	66.423729461	65.7235214021	14.2066874574	17.672460651	28.1695393787	26.1606111772	1.74144077802	1.0	1.0	1e-06
65	0.0010373911121	61.0750938987	2.88036	1.23893	100.0	1.01979515389	97.3266359134	66.4237262288	65.7235217005	14.2066760285	17.6724821644	28.1695377662	26.1606124637	1.7411487563	1.0	1.0	1e-06
66	0.00103739108825	61.0750938987	2.88036	1.23893001	100.0	1.01979515389	97.3266359134	66.4237262288	65.7235217005	14.2066760285	17.6724821644	28.1695377662	26.1606124637	1.7411487563	1.0	1.0	1e-06
67	0.00103705560665	61.075072474	2.88036	1.23893	100.0	1.0185594983	97.3266482288	66.4237123824	65.7235228596	14.2066290334	17.6725765285	28.1695311415	26.1606178178	1.73986430684	1.0	1.0	1e-06
68	0.00103705558179	61.075072474	2.88036	1.23893001	100.0	1.0185594983	97.3266482288	66.4237123824	65.7235228596	14.2066290334	17.6725765285	28.1695311415	26.1606178178	1.73986430684	1.0	1.0	1e-06
69	0.00103685795266	61.0750777111	2.88036	1.23893	100.0	1.0190629259	97.3266446496	66.4237166484	65.7235223997	14.2066454502	17.6725493454	28.1695335409	26.1606160954	1.7402207216	1.0	1.0	1e-06
70	0.00103685792816	61.0750777111	2.88036	1.23893001	100.0	1.0190629259	97.3266446496	66.4237166484	65.7235223997	14.2066454502	17.6725493454	28.1695335409	26.1606160954	1.7402207216	1.0	1.0	1e-06
71	0.00103678955674	61.075075525	2.88036	1.23893	100.0	1.01923199246	97.3266450646	66.4237165629	65.7235222515	14.2066479771	17.672552834	28.1695340197	26.1606159999	1.7401552396	1.0	1.0	1e-06
72	0.0010367895323	61.075075525	2.88036	1.23893001	100.0	1.01923199246	97.3266450646	66.4237165629	65.7235222515	14.2066479771	17.672552834	28.1695340197	26.1606159999	1.7401552396	1.0	1.0	1e-06
73	0.0010363471851	61.0750429305	2.88036	1.23893	100.0	1.0203615201	97.3266549884	66.4237100867	65.7235210708	14.2066540696	17.6726306524	28.1695360324	26.1606165413	1.73897220303	1.0	1.0	1e-06
74	0.00103634716089	61.0750429305	2.88036	1.23893001	100.0	1.0203615201	97.3266549884	66.4237100867	65.7235210708	14.2066540696	17.6726306524	28.1695360324	26.1606165413	1.73897220303	1.0	1.0	1e-06
75	0.00103619669395	61.0750144955	2.88036	1.23893	100.0	1.0208592124	97.3266647245	66.4237036117	65.7235201897	14.206651018	17.6727046412	28.1695363268	26.1606167168	1.73796124064	1.0	1.0	1e-06
76	0.0010361966697	61.0750144955	2.88036	1.23893001	100.0	1.0208592124	97.3266647245	66.4237036117	65.7235201897	14.206651018	17.6727046412	28.1695363268	26.1606167168	1.73796124064	1.0	1.0	1e-06
77	0.00103617185822	61.0750038856	2.88036	1.23893	100.0	1.02087777266	97.3266687078	66.4237009934	65.723519895	14.2066472322	17.6727341016	28.169535963	26.1606166018	1.73759881041	1.0	1.0	1e-06
78	0.00103617183387	61.0750038856	2.88036	1.23893001	100.0	1.02087777266	97.3266687078	66.4237009934	65.723519895	14.2066472322	17.6727341016	28.169535963	26.1606166018	1.73759881041	1.0	1.0	1e-06
79	0.00103617040433	61.0750025657	2.88036	1.23893	100.0	1.02082386308	97.3266692666	66.4237008367	65.7235198195	14.2066465197	17.6727376884	28.1695358363	26.1606162924	1.73758111466	1.0	1.0	1e-06
80	0.00103617037995	61.0750025657	2.88036	1.23893001	100.0	1.02082386308	97.3266692666	66.4237008367	65.7235198195	14.2066465197	17.6727376884	28.1695358363	26.1606162924	1.73758111466	1.0	1.0	1e-06
