# Supplementary material for: Digital logic circuits in yeast with CRISPR-dCas9 NOR gates
Source: Nat Commun. 2017 May 25;8:15459. doi: 10.1038/ncomms15459 (PMC5458518; doi:10.1038/ncomms15459)
Supplement: Supplementary Software 1 — R cytometry data processing scripts and mathematical modeling scripts [file ncomms15459-s3.zip › Supplementary Software 1/FittingScripts/Results/Output/FittingScript_DoseExp1_20160330.py_solution_2016-04-04-00-55-23_1459756523367027.csv]

	score	Vmax	Km	nu	u	vmax	vmax	vmax	vmax	k	k	k	k	n	b	B	leak
	0	0	0	0	0	0	1	2	3	0	1	2	3	0	0	0	0
0	0.236477444997	92.3355207704	2.88036	1.23893	100.0	0.917702508788	57.8255970508	59.870755725	43.5422861997	27.6658457288	12.3391339886	88.0417303999	61.0082961966	0.599974366372	1.0	1.0	0.304939236002
1	0.119174186166	79.5201118366	2.88036	1.23893	100.0	0.970747138728	25.4555043197	4.85010518879	91.358785479	7.53075025464	26.3499076375	42.6951451264	10.8852035229	2.46648482028	1.0	1.0	0.0170601186329
2	0.111094695675	76.6242513347	2.88036	1.23893	100.0	0.972905717021	64.0591944669	52.2383205572	45.9321331476	17.0948470085	62.3711683585	93.3846790505	49.1516292143	2.36292948341	1.0	1.0	0.393996520027
3	0.0760995393399	77.5680162386	2.88036	1.23893	100.0	1.00363148988	91.5810835281	61.7851132781	98.9035287965	13.1534080565	62.7529944637	87.3443860062	49.1341012411	1.16048391996	1.0	1.0	0.213410289234
4	0.063060495178	95.1086010802	2.88036	1.23893	100.0	0.907043927629	66.861330607	12.6697669819	16.5230243424	34.7372009786	66.6221060082	98.843625945	79.9918585216	2.05987714663	1.0	1.0	0.0390905556992
5	0.0555018925266	66.3637142883	2.88036	1.23893	100.0	0.93775466021	52.3019690443	86.0720423013	54.3456084808	15.9705661367	77.9311231818	14.8446488807	63.2506499897	1.09652257952	1.0	1.0	0.0510016686091
6	0.0409753673231	80.0345836026	2.88036	1.23893	100.0	1.0200700361	69.9147100614	62.5080610192	82.7258800516	38.3305696642	72.0161588547	52.2998717749	95.3443279781	2.18581400082	1.0	1.0	0.0374290324627
7	0.0339021615908	96.793878836	2.88036	1.23893	100.0	0.941205974506	80.9355293092	63.4210270471	92.0845856314	22.505162692	30.9798174496	37.5326173727	54.9978519317	1.5534025642	1.0	1.0	0.135612868751
8	0.0189001630464	74.0223824132	2.88036	1.23893	100.0	1.08444571665	65.5646908457	84.4801403847	89.2509471495	29.2984089305	56.0919513981	20.3885337284	24.9025410963	2.0300094892	1.0	1.0	0.030907592816
9	0.0113167724994	56.3375606811	2.88036	1.23893	100.0	0.907989800747	31.6461608707	56.7116563105	10.5138258321	9.54567879733	27.2751517306	9.56227991025	48.598867055	2.35054539126	1.0	1.0	0.0472909841901
10	0.0076337183709	58.0793800732	2.88036	1.23893	100.0	0.937573077297	58.8659868193	54.4709308176	64.5276233436	17.7749210538	26.0880694903	20.5689018203	30.8685328237	2.10504504635	1.0	1.0	0.0257064326357
11	0.00745107062048	56.5231855809	2.88036	1.23893	100.0	1.00358865797	73.0577835385	54.4709308176	79.2494964155	15.3739068686	26.0880694903	49.966026641	30.8685328237	2.10504504635	1.0	1.0	0.0257064326357
12	0.00598741839026	73.126638698	2.88036	1.23893	100.0	0.945102388115	48.0769801549	66.4388875175	64.3746420861	14.7494474057	30.9375844414	23.900007429	35.2762830405	1.9600928121	1.0	1.0	0.0462721184416
13	0.00598611037418	76.5503307228	2.88036	1.23893	100.0	0.948192116577	52.0233719199	83.1263579429	98.4651887147	14.9150903168	43.3342066909	38.2206404045	24.9639575438	2.49901910673	1.0	1.0	0.0932929851116
14	0.00471927165784	73.0777020758	2.88036	1.23893	100.0	0.99603648801	68.0708076043	76.2102957654	96.9840943344	13.9707873401	34.5969091869	43.322144563	39.4011814126	2.46374713503	1.0	1.0	0.0405679222689
15	0.00332708634743	84.9390335671	2.88036	1.23893	100.0	0.988361632557	70.5803085106	84.9806563217	95.2189246505	21.5455944148	46.1287226624	44.707169187	40.7612237494	2.34824938572	1.0	1.0	0.050520166301
16	0.00202133033151	78.1225320972	2.88036	1.23893	100.0	1.02407564538	78.2804104222	79.8627520706	90.0837733862	19.3464238969	35.560949759	42.1255716777	40.0535128012	2.00767670599	1.0	1.0	0.0148770601179
17	0.00191556034459	75.1071194005	2.88036	1.23893	100.0	1.01042691407	91.5935123105	82.6405085521	88.348969922	19.9317395349	32.5033144731	43.4344722476	37.0802142657	1.95315484	1.0	1.0	0.010653793837
18	0.00185395690944	88.660120795	2.88036	1.23893	100.0	1.02477125232	92.5374077268	93.0715675441	89.6567193781	17.7187519779	31.050516174	43.5768666203	40.4230292312	1.83077230554	1.0	1.0	0.0152801300134
19	0.00185094056069	83.7498604382	2.88036	1.23893	100.0	1.01415532444	83.7450264051	88.6146837916	92.3342067103	17.410958523	33.9611187022	37.3879261644	30.1381475702	1.94107356869	1.0	1.0	0.0205928785244
20	0.00184425453926	74.6141137264	2.88036	1.23893	100.0	0.975062081641	86.9401195961	86.1298012144	63.8787578865	18.1745609935	30.4090458799	31.2996746184	37.3086460579	1.96263750723	1.0	1.0	0.0245834187686
21	0.00180027136058	78.3769461442	2.88036	1.23893	100.0	1.02163546814	74.105431261	82.8219003968	78.8627485674	18.2154456723	37.3058699026	39.2097997748	33.3331541038	2.01879738214	1.0	1.0	0.00356538332863
22	0.00176506213226	69.4090265653	2.88036	1.23893	100.0	1.0367181739	82.4003519732	69.2013660735	81.550705223	16.3012087497	25.5451373177	31.2088043951	28.1035669488	1.84625854624	1.0	1.0	0.0093250417247
23	0.00171772469487	68.1637613188	2.88036	1.23893	100.0	1.00797593175	77.9850626048	64.7056657782	78.0003268901	14.898959141	24.5649024947	39.2523267497	31.5303257566	1.99131011529	1.0	1.0	0.0127636935186
24	0.00156905635219	79.2847779453	2.88036	1.23893	100.0	1.02206303069	87.8103902496	79.4513247988	71.9536391391	17.8050991469	31.2189863413	37.9417716032	42.0609516471	1.94917415661	1.0	1.0	0.00216683493833
25	0.00153180477907	59.8762687283	2.88036	1.23893	100.0	1.0202771679	95.7732679926	69.4751166679	80.4223869794	14.3608276422	17.451870579	27.9878938615	23.0867279443	1.74450148138	1.0	1.0	0.0143561167403
26	0.00140130029915	62.0970247129	2.88036	1.23893	100.0	1.04703892041	97.9114450501	68.5112412336	54.5550693471	13.3038317156	16.9100096363	24.658624282	26.370895228	1.70025776374	1.0	1.0	0.00554602269375
27	0.00139800719469	59.3259761272	2.88036	1.23893	100.0	1.03615581726	97.1126515251	60.0839272988	67.770052559	14.3576188725	16.9918413499	25.4749523627	21.9136332266	1.75955070727	1.0	1.0	0.00434155233487
28	0.00127656153808	64.4262595847	2.88036	1.23893	100.0	1.04155167526	93.4772280661	67.3951691987	66.6295395912	15.1350659854	20.0430843577	29.8789460102	28.4412381265	1.78911518437	1.0	1.0	0.00261045946558
29	0.0012651419239	66.91934665	2.88036	1.23893	100.0	1.00942277264	92.7515751496	71.0279857353	77.861234569	16.2827157726	21.8059328771	33.0878846282	26.8406314838	1.78547045475	1.0	1.0	0.00441060730517
30	0.00120836717847	65.285180239	2.88036	1.23893	100.0	1.01104526622	99.0582425641	69.7103669967	60.3516233675	16.6234396831	20.8095556918	29.0727463659	32.555375378	1.81104349119	1.0	1.0	0.00325260201697
31	0.00114613940375	66.3475286498	2.88036	1.23893	100.0	1.01694296096	92.9606101362	70.8446120677	61.4225758694	15.4311100096	22.4129775609	32.2505718897	31.4666783066	1.83858757693	1.0	1.0	0.00146984453309
32	0.00113597269415	68.6096057891	2.88036	1.23893	100.0	1.0195531493	94.0013450423	74.5287166196	64.0216115763	16.7471731272	23.3358435691	29.4388187108	31.8372590989	1.7997795433	1.0	1.0	0.00124033519455
33	0.00112010690333	64.8938786844	2.88036	1.23893	100.0	1.02456001786	89.0446509162	70.9670943192	63.3309918212	15.0707278366	20.8968498867	27.7972099912	29.1494956322	1.75451333332	1.0	1.0	0.00210247734678
34	0.0011143998052	63.8897843163	2.88036	1.23893	100.0	1.02559914339	81.1576131508	67.6134037431	67.4800783399	14.8457050661	22.0068551264	29.9839364315	28.273927314	1.79670724161	1.0	1.0	0.000303491467208
35	0.00108825511064	64.11930464	2.88036	1.23893	100.0	1.01790165264	86.9405814977	69.9039111734	67.0543681421	15.0051814601	21.0114814468	27.7824155095	28.0220556278	1.76764689176	1.0	1.0	0.000678188549672
36	0.00108345391837	63.8751688867	2.88036	1.23893	100.0	1.01448353174	93.9283996723	68.9535113551	67.4819419426	14.8915098717	20.1570329426	31.4575928644	30.3232002634	1.79993549397	1.0	1.0	0.000265189469568
37	0.00108109927145	58.7937675721	2.88036	1.23893	100.0	1.01906665722	99.9401175891	63.86266234	62.750788757	13.6822219512	16.6431935342	28.7057065355	25.1931522997	1.76333691762	1.0	1.0	0.0022166353708
38	0.00108020061873	62.8951087214	2.88036	1.23893	100.0	1.01545383014	94.1760832211	67.5953037569	67.3995604015	15.2486279344	20.4053754921	31.0611108254	27.6310735158	1.80872526351	1.0	1.0	0.00140156456529
39	0.00107221455893	61.4363220575	2.88036	1.23893	100.0	1.01606413961	91.0394169735	64.9036754874	65.4675654257	14.5925222622	19.5808659672	30.2399036321	27.2628465095	1.81393129347	1.0	1.0	0.00201165912494
40	0.00106927658371	61.8823147882	2.88036	1.23893	100.0	1.01417336828	86.1816036088	66.288436992	63.817793562	14.6973154265	20.3637157508	29.0320584193	28.2821131259	1.79870604552	1.0	1.0	0.00165221038965
41	0.00105513466301	64.2480357583	2.88036	1.23893	100.0	1.01722232271	94.4738512014	69.731285817	67.8898067567	15.0237262867	19.9449084333	29.6292887502	28.12008345	1.75582048903	1.0	1.0	0.000602332287688
42	0.00105016272774	56.5839235917	2.88036	1.23893	100.0	1.01422134662	91.9246687469	62.0142981583	58.9343771648	13.537908417	16.8885307434	26.5358316263	25.425923858	1.76811196459	1.0	1.0	0.000138754326535
43	0.00104141285071	58.1952206371	2.88036	1.23893	100.0	1.01963628879	95.5047424994	62.9200624957	60.7626921695	13.5688775427	16.8097186944	27.6067332377	25.913863137	1.7589913281	1.0	1.0	0.000270695967286
44	0.00104137517781	59.9272473336	2.88036	1.23893	100.0	1.02384948695	95.9316690733	64.7319513032	65.4517668113	14.0898398608	17.4823928243	27.9195563458	25.6870961034	1.74646939405	1.0	1.0	1.54802071107e-05
45	0.00104048423566	61.2170445689	2.88036	1.23893	100.0	1.02520828935	99.4199885084	66.3872151406	65.3476730998	14.3015849501	17.71955896	28.5962499441	26.6305415165	1.74168889122	1.0	1.0	1.67599045428e-05
46	0.0010400112149	61.6965885061	2.88036	1.23893	100.0	1.02082545337	97.8533510251	67.5476448652	68.3714557654	14.4707090686	18.2192455945	28.9279383381	26.2512188867	1.74366769945	1.0	1.0	5.73943616778e-05
47	0.00103984323263	65.133424421	2.88036	1.23893	100.0	1.02230419128	97.8085343221	70.4090971739	69.2612959933	15.2762539199	20.0347432554	30.2375474706	28.2476646787	1.75942861243	1.0	1.0	4.86884831999e-05
48	0.00103984321021	65.133424421	2.88036	1.23893001	100.0	1.02230419128	97.8085343221	70.4090971739	69.2612959933	15.2762539199	20.0347432554	30.2375474706	28.2476646787	1.75942861243	1.0	1.0	4.86884831999e-05
49	0.00103930734591	65.1334197879	2.88036	1.23893	100.0	1.02179321412	97.8085349124	70.4091014222	69.2612960943	15.2762545865	20.0347386711	30.2375488221	28.2476639246	1.75959169105	1.0	1.0	1e-06
50	0.0010393073233	65.1334197879	2.88036	1.23893001	100.0	1.02179321412	97.8085349124	70.4091014222	69.2612960943	15.2762545865	20.0347386711	30.2375488221	28.2476639246	1.75959169105	1.0	1.0	1e-06
51	0.00103905431681	65.1334028123	2.88036	1.23893	100.0	1.02090121756	97.8085346417	70.4091201166	69.2612958136	15.2762778511	20.0347064144	30.2375566258	28.2476600391	1.76032624257	1.0	1.0	1e-06
52	0.00103905429396	65.1334028123	2.88036	1.23893001	100.0	1.02090121756	97.8085346417	70.4091201166	69.2612958136	15.2762778511	20.0347064144	30.2375566258	28.2476600391	1.76032624257	1.0	1.0	1e-06
53	0.00103894841093	65.1333847165	2.88036	1.23893	100.0	1.02050063823	97.8085331885	70.4091412264	69.261295245	15.2763130654	20.0346648856	30.2375662265	28.2476557061	1.76114691466	1.0	1.0	1e-06
54	0.0010389483881	65.1333847165	2.88036	1.23893001	100.0	1.02050063823	97.8085331885	70.4091412264	69.261295245	15.2763130654	20.0346648856	30.2375662265	28.2476557061	1.76114691466	1.0	1.0	1e-06
55	0.0010389302709	65.1333751654	2.88036	1.23893	100.0	1.02041930786	97.8085323587	70.4091519405	69.2612949407	15.2763325504	20.0346436055	30.2375713572	28.2476537057	1.76153645141	1.0	1.0	1e-06
56	0.00103893024815	65.1333751654	2.88036	1.23893001	100.0	1.02041930786	97.8085323587	70.4091519405	69.2612949407	15.2763325504	20.0346436055	30.2375713572	28.2476537057	1.76153645141	1.0	1.0	1e-06
57	0.00103892956416	65.1333736934	2.88036	1.23893	100.0	1.02045113392	97.8085323254	70.4091530622	69.2612949258	15.2763350118	20.0346417985	30.2375720365	28.2476536793	1.76155319544	1.0	1.0	1e-06
58	0.00103892954142	65.1333736934	2.88036	1.23893001	100.0	1.02045113392	97.8085323254	70.4091530622	69.2612949258	15.2763350118	20.0346417985	30.2375720365	28.2476536793	1.76155319544	1.0	1.0	1e-06
