# Supplementary material for: Digital logic circuits in yeast with CRISPR-dCas9 NOR gates
Source: Nat Commun. 2017 May 25;8:15459. doi: 10.1038/ncomms15459 (PMC5458518; doi:10.1038/ncomms15459)
Supplement: Supplementary Software 1 — R cytometry data processing scripts and mathematical modeling scripts [file ncomms15459-s3.zip › Supplementary Software 1/FittingScripts/Results/Output/FittingScript_DoseExp1_20160330.py_solution_2016-04-04-03-26-48_1459765608124732.csv]

	score	Vmax	Km	nu	u	vmax	vmax	vmax	vmax	k	k	k	k	n	b	B	leak
	0	0	0	0	0	0	1	2	3	0	1	2	3	0	0	0	0
0	0.501804153754	60.3998704402	2.88036	1.23893	100.0	1.07539690668	64.5586702227	23.4498291509	71.6760310438	6.90472822002	53.3538766444	43.3290195686	64.3764368402	1.68434048731	1.0	1.0	0.760311233785
1	0.469141240092	2.55469217082	2.88036	1.23893	100.0	0.995267302098	12.2025574914	56.213160262	15.6731556472	16.9096398037	82.1117210395	45.2669457001	90.4889355348	0.887016501097	1.0	1.0	0.239711453289
2	0.183640707921	86.8533617484	2.88036	1.23893	100.0	0.978742378799	99.3661571801	70.3118442087	28.7009018995	67.3069982655	64.5684044622	42.8020512068	76.4111652611	0.512762209927	1.0	1.0	0.128723532784
3	0.0740561190594	50.2402055476	2.88036	1.23893	100.0	0.994384027377	86.5084943601	67.300777448	48.8297451689	15.5201517937	70.1860782215	94.1851014606	17.9834059493	1.16637857343	1.0	1.0	0.105476394841
4	0.0687919344258	86.4485029633	2.88036	1.23893	100.0	0.980408409753	85.5311634844	44.5019466977	95.6063268722	31.90228642	28.3732288292	41.8027098063	27.0587265486	1.20427015845	1.0	1.0	0.111415380741
5	0.052212389999	94.5564682039	2.88036	1.23893	100.0	1.05328757055	62.9233305936	49.7892491511	33.5849122645	7.19301717784	21.8072756445	49.7269919608	72.2796140048	1.84184786757	1.0	1.0	0.104596322273
6	0.0340556484041	98.0054503332	2.88036	1.23893	100.0	0.992225650832	69.3917464026	73.1453029507	88.1477948293	30.0202896113	58.0800231524	9.00827263102	38.8673195519	1.57493626671	1.0	1.0	0.0166873917338
7	0.0329868616911	96.565023696	2.88036	1.23893	100.0	1.0132815103	39.5838585471	70.3118442087	83.8501567726	8.5211783758	30.0187303143	42.8020512068	95.4278564093	2.15459245856	1.0	1.0	0.174927945814
8	0.0204176311712	62.6465402444	2.88036	1.23893	100.0	1.03277302117	92.6732916112	85.8903179672	8.84512230872	19.6250041732	22.012061189	3.76160192565	38.7576987697	2.15730500665	1.0	1.0	0.11072495593
9	0.00982299685903	63.5014772867	2.88036	1.23893	100.0	0.96274937872	48.7997375236	66.3031129317	88.7494818359	7.84168163609	18.3925794295	36.9954373191	38.3574032648	1.88621674687	1.0	1.0	0.00183056634469
10	0.00808213868047	59.7809802146	2.88036	1.23893	100.0	0.944648399198	69.9062684029	77.177901016	59.2158057314	19.1557425982	33.9575385086	30.0424426908	19.6909312355	1.97404981514	1.0	1.0	0.0285407805437
11	0.00615313212642	84.6004126004	2.88036	1.23893	100.0	0.952955041682	74.0554006366	99.7403869457	61.4786716571	18.6637608076	26.7422539262	19.8457019029	36.734732597	1.61591255816	1.0	1.0	0.0275527818763
12	0.00569224140383	77.4033116625	2.88036	1.23893	100.0	0.940045545687	94.2802037291	90.3643442602	50.4460099094	25.809436722	42.7799007662	28.304089984	51.4011365439	2.19238083318	1.0	1.0	0.0258736271246
13	0.00551210147976	76.5360766118	2.88036	1.23893	100.0	0.959870279254	83.5959092826	70.3609709926	95.7330394345	25.0043173233	38.7679537669	26.32327659	20.6235319927	2.35424324839	1.0	1.0	0.0249017704649
14	0.00533185863127	77.042404489	2.88036	1.23893	100.0	0.970582444601	92.3604277609	77.2924024128	67.6759207328	20.1458046657	29.730311724	31.7407112841	16.3938548912	1.87478533009	1.0	1.0	0.00622082609548
15	0.00423230953721	54.3210924057	2.88036	1.23893	100.0	1.05855720071	61.6743024683	59.7881616234	89.7722284757	11.2690733897	18.8462320873	33.345170167	16.5323323454	1.78534355607	1.0	1.0	0.00949327775033
16	0.00402899970314	53.8799835564	2.88036	1.23893	100.0	1.04922484683	54.0387231642	53.7495532925	82.1618723982	15.50177126	26.7197544846	28.6255438311	20.2171936438	1.94218249948	1.0	1.0	0.0169179321671
17	0.0031862775114	63.1413370863	2.88036	1.23893	100.0	1.07313596853	70.7748211281	68.7567165367	51.7647483034	12.9859659527	23.9879095472	23.8070047626	25.5792155958	1.96862540321	1.0	1.0	0.0252827740465
18	0.00289516510772	81.5725705541	2.88036	1.23893	100.0	1.04236512361	95.1271525829	76.8161590971	86.0427122206	18.0840083277	28.7422220157	30.3185223909	23.6669633284	1.95511838758	1.0	1.0	0.0222475428346
19	0.0023626980788	77.0847259442	2.88036	1.23893	100.0	1.04544951478	87.6871784976	76.7840802944	83.8168621143	20.2099379828	33.6208940433	35.6407886251	29.1867202546	1.9584423796	1.0	1.0	0.0173066233952
20	0.00206195765417	83.062329863	2.88036	1.23893	100.0	0.999510215651	99.0489020253	88.7237889169	92.9387495187	19.3262112713	26.86908033	32.1490854642	31.1734096394	1.86321865831	1.0	1.0	0.0335466629349
21	0.00180844648619	72.0771610892	2.88036	1.23893	100.0	0.972317156099	84.6850268657	74.3231383402	94.6727396366	14.5139518351	22.7018777075	34.8611588641	29.0095291019	2.00995431972	1.0	1.0	0.0392812515911
22	0.00164230594144	76.5425860533	2.88036	1.23893	100.0	0.979148085882	93.5816537704	80.8384036597	75.0308966601	17.2720662554	27.5509535144	41.9976730847	39.6343202067	1.94009464428	1.0	1.0	0.00332588836322
23	0.00160789494055	81.9272222403	2.88036	1.23893	100.0	0.994737440735	82.078588132	83.4104729856	87.4485028424	18.9134583191	32.5933588548	37.9795239119	37.2129556902	1.9528498597	1.0	1.0	0.013550430579
24	0.00155425479778	85.8350742427	2.88036	1.23893	100.0	0.999664201106	99.6056314553	89.3502754227	95.483651641	20.7718180967	32.3340454936	41.5103438161	35.0829429028	1.89614857453	1.0	1.0	0.0190797519324
25	0.0015084527995	68.1428748081	2.88036	1.23893	100.0	0.980681984697	92.2153695661	73.771829853	91.5212066051	15.4534264238	20.4433924471	24.8266234701	21.3072065268	1.89417788624	1.0	1.0	0.03537490183
26	0.00146109281539	62.4148217766	2.88036	1.23893	100.0	1.02298219626	96.7714874198	66.383400895	85.1368599037	12.7708987795	16.2807917429	30.2316035305	21.0822213815	1.78370252755	1.0	1.0	0.0140618509133
27	0.00145123707607	79.6676556437	2.88036	1.23893	100.0	1.00591266123	96.3307687069	80.5596955678	99.1917646164	17.5480130118	26.2385094612	37.630041141	30.9215140178	1.80701835889	1.0	1.0	0.0111681558053
28	0.00130510173213	75.4298313242	2.88036	1.23893	100.0	1.01966737927	92.7805078552	81.342242989	82.5307327101	17.1737017564	27.0755791685	35.3241436359	34.3683747312	1.89874364787	1.0	1.0	0.0127295616038
29	0.00130061845099	66.6039674334	2.88036	1.23893	100.0	1.02612338079	97.4194193709	74.3744774434	61.0220420683	13.897502555	19.563534814	29.5366302674	33.5915089076	1.80811732071	1.0	1.0	0.00911135745894
30	0.00127324808009	70.4169471975	2.88036	1.23893	100.0	0.996840132919	94.1448558022	75.7104478733	69.6365002163	17.6098095949	24.6065768884	32.590134089	35.0313712501	1.88469486331	1.0	1.0	0.0106202442365
31	0.00125450988047	69.2908276832	2.88036	1.23893	100.0	1.00870027513	93.13870219	76.7954837516	93.3845584573	17.1130314586	23.6276176312	27.667378189	23.494411868	1.75377285037	1.0	1.0	0.000361552304237
32	0.00124546663764	69.8998724969	2.88036	1.23893	100.0	1.0124962753	98.3142514096	73.6942457558	92.3818128643	16.3216093675	21.6566517708	29.3175872961	24.0426155453	1.77277560131	1.0	1.0	0.00247482479085
33	0.00113701673066	78.4435724145	2.88036	1.23893	100.0	1.01793707136	98.6771057209	84.0001269348	85.2709829416	18.8019723562	27.7724044213	35.3294425538	32.5537546371	1.80319010437	1.0	1.0	0.00126627326607
34	0.00112127469	77.0293335707	2.88036	1.23893	100.0	1.01361550622	99.414008633	84.1131417908	80.6052174122	18.3984118604	27.2395013884	36.7823045743	34.9174212839	1.80242579677	1.0	1.0	0.00110911239391
35	0.00111080064422	66.3544587572	2.88036	1.23893	100.0	1.03351364889	96.8916232599	72.3271489489	70.432672999	15.493979419	21.0601530187	30.6994121445	28.3065709143	1.77487281652	1.0	1.0	0.00128560442524
36	0.00110786774221	70.0728912236	2.88036	1.23893	100.0	1.01380687184	94.2736024619	75.3302018996	78.788529253	17.154476876	24.1853644001	31.6695244355	28.5192493131	1.80198803898	1.0	1.0	0.00165639821673
37	0.00109485190485	70.5657817969	2.88036	1.23893	100.0	1.02404481154	97.4761383861	75.9981007837	82.9678301991	16.9879148098	23.2820598975	31.9357498722	27.932018375	1.76500459441	1.0	1.0	0.000830827747085
38	0.00109289325976	70.431083232	2.88036	1.23893	100.0	1.01646706351	94.2417653804	76.1952023569	77.052877601	16.2115022151	23.4127110136	33.8231535673	30.9916091263	1.78551317276	1.0	1.0	0.00165219130944
39	0.00107887473893	65.3390106972	2.88036	1.23893	100.0	1.01058856623	95.2598596431	69.4538565481	68.5265275635	15.5354505124	20.6400090636	30.1077575775	28.0934694906	1.78630405098	1.0	1.0	0.00237448637444
40	0.00107829701653	68.6643483086	2.88036	1.23893	100.0	1.01270880176	97.1523701286	72.8040536836	71.6305590371	16.2171119294	22.1006023286	32.7432283232	30.9211682061	1.80260782219	1.0	1.0	0.00062893974389
41	0.00107412421596	65.2712151111	2.88036	1.23893	100.0	1.01075296613	96.459954009	69.7610870281	72.3334571227	15.7918125659	20.494294277	30.2292666906	27.6145797905	1.76642485122	1.0	1.0	0.000354624997984
42	0.00107085120842	61.7920229067	2.88036	1.23893	100.0	1.01556907566	96.2492506767	66.2255562965	70.0088897109	15.0315072156	19.1745479386	29.8968979772	26.1668977913	1.78794448411	1.0	1.0	7.05511146941e-05
43	0.00107000435335	70.3799181709	2.88036	1.23893	100.0	1.01448841719	98.3924802477	75.5688630801	75.486295012	17.0026558235	23.9886050969	33.9679365759	31.5125521925	1.82021344397	1.0	1.0	0.000187095175222
44	0.0010689650287	68.1705222874	2.88036	1.23893	100.0	1.02018614723	98.0944964144	73.8636936154	69.5920751513	16.0195186982	22.2859627213	32.1222766535	31.5677499483	1.81040169774	1.0	1.0	0.000359577260971
45	0.00106737100787	61.1145971972	2.88036	1.23893	100.0	1.01669819385	99.3828500599	67.5515580905	66.9250036034	14.3171278113	17.3931853171	27.6481383448	25.6388045548	1.73912959061	1.0	1.0	0.0010298487037
46	0.00106536311295	67.7412590137	2.88036	1.23893	100.0	1.01100245601	97.5318000866	74.2039543162	74.154511575	16.0114935387	21.4471839175	31.3212051178	29.3293517061	1.76995455066	1.0	1.0	0.00110062279314
47	0.0010503668994	64.0627454292	2.88036	1.23893	100.0	1.01276300046	97.8702156805	69.1995069024	65.8296588919	15.0708815522	19.318474085	29.4246308451	28.2082591316	1.76314012956	1.0	1.0	0.000591744015489
48	0.00105029491802	62.5088603261	2.88036	1.23893	100.0	1.0205338213	98.5328134608	68.104131746	66.040268797	14.8727824035	18.7382381015	28.8430541293	28.0109212355	1.76167240456	1.0	1.0	0.000290368714767
49	0.00105004110284	62.4748123752	2.88036	1.23893	100.0	1.01562384469	97.9469481509	67.7362670978	67.4785395417	14.8595936061	18.3677943517	28.0818862801	26.1596960212	1.74291694923	1.0	1.0	0.000964398570305
50	0.00104673664012	62.1220809532	2.88036	1.23893	100.0	1.02199468853	98.7782031975	67.0807898128	65.6600580275	14.8395596695	18.4082809799	28.6855188836	27.0350040686	1.74674419244	1.0	1.0	0.00044271302549
51	0.00104554016861	60.5792298868	2.88036	1.23893	100.0	1.02005724403	96.9931598729	66.136730827	64.6184296418	13.9797104474	17.4049671015	27.5148722619	25.9786469534	1.74168596966	1.0	1.0	0.00144049389715
52	0.00104384226475	55.0391959227	2.88036	1.23893	100.0	1.01870348112	93.2030164329	60.0451983937	59.151181242	12.9102215731	15.5559712511	26.0480020948	24.144488454	1.74985000186	1.0	1.0	0.000597898939919
53	0.00104383231006	57.9385441645	2.88036	1.23893	100.0	1.02144275594	95.1281569399	62.4352809741	62.8404468068	13.3886115991	16.3982166672	27.037468197	24.2099495586	1.73904883561	1.0	1.0	0.000161970512173
54	0.0010424956208	58.125658964	2.88036	1.23893	100.0	1.01748367559	95.2318810628	63.2421018853	61.0638049876	13.5897224867	16.6308865766	26.8006133156	25.2628205703	1.75084250076	1.0	1.0	0.00166299254799
55	0.00104120185498	63.6804016212	2.88036	1.23893	100.0	1.01929105297	98.085519342	69.0428842319	67.5146461478	14.8912403629	19.2131565561	30.001360323	27.9924299081	1.76143235896	1.0	1.0	0.000699159661739
56	0.0010410119667	63.4034652613	2.88036	1.23893	100.0	1.01814172129	99.0197877549	69.2767918541	66.9915195646	14.9096740533	18.8017182053	29.0881074538	27.8299215526	1.7490730402	1.0	1.0	0.000477453075538
57	0.00104062144495	63.8766786548	2.88036	1.23893	100.0	1.02091755516	98.8321214411	69.7746682151	68.3649847618	15.0566751764	19.3978188657	30.113241681	27.930318682	1.75647148486	1.0	1.0	0.00013281327047
58	0.00104039497346	62.1448999566	2.88036	1.23893	100.0	1.02006193047	99.794744199	67.4211195912	68.5637933046	14.7753658084	18.270437359	29.1993719543	26.1405563913	1.74509336573	1.0	1.0	0.000228074678926
59	0.00103865229941	60.8700357141	2.88036	1.23893	100.0	1.02054165657	99.0919611116	66.1584271824	66.9434224522	14.3955980595	17.6888046083	28.5573747518	25.9903920499	1.74622537703	1.0	1.0	0.000232966348952
60	0.00103865229932	60.8700357241	2.88036	1.23893	100.0	1.02054165657	99.0919611116	66.1584271824	66.9434224522	14.3955980595	17.6888046083	28.5573747518	25.9903920499	1.74622537703	1.0	1.0	0.000232966348952
61	0.00103865227757	60.8700357141	2.88036	1.23893001	100.0	1.02054165657	99.0919611116	66.1584271824	66.9434224522	14.3955980595	17.6888046083	28.5573747518	25.9903920499	1.74622537703	1.0	1.0	0.000232966348952
62	0.00103766662128	60.8700446311	2.88036	1.23893	100.0	1.02041713642	99.0919590946	66.1584297027	66.9434185756	14.3956004873	17.6887913853	28.5573792615	25.9903851247	1.74625267093	1.0	1.0	1e-06
63	0.00103766662121	60.8700446411	2.88036	1.23893	100.0	1.02041713642	99.0919590946	66.1584297027	66.9434185756	14.3956004873	17.6887913853	28.5573792615	25.9903851247	1.74625267093	1.0	1.0	1e-06
64	0.00103766659956	60.8700446311	2.88036	1.23893001	100.0	1.02041713642	99.0919590946	66.1584297027	66.9434185756	14.3956004873	17.6887913853	28.5573792615	25.9903851247	1.74625267093	1.0	1.0	1e-06
65	0.00103764868159	60.8700460777	2.88036	1.23893	100.0	1.02037524329	99.0919588846	66.1584298678	66.9434178403	14.3955998319	17.6887906287	28.5573801028	25.9903839649	1.74621963892	1.0	1.0	1e-06
66	0.00103764868153	60.8700460877	2.88036	1.23893	100.0	1.02037524329	99.0919588846	66.1584298678	66.9434178403	14.3955998319	17.6887906287	28.5573801028	25.9903839649	1.74621963892	1.0	1.0	1e-06
67	0.00103764865985	60.8700460777	2.88036	1.23893001	100.0	1.02037524329	99.0919588846	66.1584298678	66.9434178403	14.3955998319	17.6887906287	28.5573801028	25.9903839649	1.74621963892	1.0	1.0	1e-06
68	0.00103758004771	60.8700592883	2.88036	1.23893	100.0	1.02006138399	99.0919567751	66.1584316913	66.9434110796	14.3955955652	17.6887822093	28.5573880151	25.9903732391	1.74593673872	1.0	1.0	1e-06
69	0.00103758004763	60.8700592983	2.88036	1.23893	100.0	1.02006138399	99.0919567751	66.1584316913	66.9434110796	14.3955955652	17.6887822093	28.5573880151	25.9903732391	1.74593673872	1.0	1.0	1e-06
70	0.00103758002572	60.8700592883	2.88036	1.23893001	100.0	1.02006138399	99.0919567751	66.1584316913	66.9434110796	14.3955955652	17.6887822093	28.5573880151	25.9903732391	1.74593673872	1.0	1.0	1e-06
71	0.00103757781565	60.8700613532	2.88036	1.23893	100.0	1.02006946522	99.0919562828	66.158432248	66.943409989	14.3955963529	17.6887795969	28.5573894383	25.99037145	1.74590946453	1.0	1.0	1e-06
72	0.00103757781557	60.8700613632	2.88036	1.23893	100.0	1.02006946522	99.0919562828	66.158432248	66.943409989	14.3955963529	17.6887795969	28.5573894383	25.99037145	1.74590946453	1.0	1.0	1e-06
73	0.00103757779366	60.8700613532	2.88036	1.23893001	100.0	1.02006946522	99.0919562828	66.158432248	66.943409989	14.3955963529	17.6887795969	28.5573894383	25.99037145	1.74590946453	1.0	1.0	1e-06
74	0.00103757026642	60.8700696129	2.88036	1.23893	100.0	1.02010179016	99.0919543135	66.1584344746	66.9434056266	14.3955995039	17.6887691473	28.557395131	25.9903642937	1.74580036777	1.0	1.0	1e-06
75	0.00103757026635	60.8700696229	2.88036	1.23893	100.0	1.02010179016	99.0919543135	66.1584344746	66.9434056266	14.3955995039	17.6887691473	28.557395131	25.9903642937	1.74580036777	1.0	1.0	1e-06
76	0.00103757024442	60.8700696129	2.88036	1.23893001	100.0	1.02010179016	99.0919543135	66.1584344746	66.9434056266	14.3955995039	17.6887691473	28.557395131	25.9903642937	1.74580036777	1.0	1.0	1e-06
77	0.00103755314342	60.8701016934	2.88036	1.23893	100.0	1.02033250895	99.0919463367	66.1584437025	66.9433886523	14.3956146524	17.6887257937	28.5574175475	25.9903362877	1.74542003829	1.0	1.0	1e-06
78	0.00103755314333	60.8701017034	2.88036	1.23893	100.0	1.02033250895	99.0919463367	66.1584437025	66.9433886523	14.3956146524	17.6887257937	28.5574175475	25.9903362877	1.74542003829	1.0	1.0	1e-06
79	0.00103755312142	60.8701016934	2.88036	1.23893001	100.0	1.02033250895	99.0919463367	66.1584437025	66.9433886523	14.3956146524	17.6887257937	28.5574175475	25.9903362877	1.74542003829	1.0	1.0	1e-06
80	0.00103755214812	60.8701076102	2.88036	1.23893	100.0	1.02039178369	99.0919447503	66.1584456708	66.9433855866	14.3956184177	17.6887165235	28.5574216498	25.9903310809	1.74538352411	1.0	1.0	1e-06
81	0.00103755214804	60.8701076202	2.88036	1.23893	100.0	1.02039178369	99.0919447503	66.1584456708	66.9433855866	14.3956184177	17.6887165235	28.5574216498	25.9903310809	1.74538352411	1.0	1.0	1e-06
82	0.00103755212614	60.8701076102	2.88036	1.23893001	100.0	1.02039178369	99.0919447503	66.1584456708	66.9433855866	14.3956184177	17.6887165235	28.5574216498	25.9903310809	1.74538352411	1.0	1.0	1e-06
