# Supplementary material for: Digital logic circuits in yeast with CRISPR-dCas9 NOR gates
Source: Nat Commun. 2017 May 25;8:15459. doi: 10.1038/ncomms15459 (PMC5458518; doi:10.1038/ncomms15459)
Supplement: Supplementary Software 1 — R cytometry data processing scripts and mathematical modeling scripts [file ncomms15459-s3.zip › Supplementary Software 1/FittingScripts/Results/Output/FittingScript_DoseExp1_20160330.py_solution_2016-04-04-06-40-17_1459777217468674.csv]

	score	Vmax	Km	nu	u	vmax	vmax	vmax	vmax	k	k	k	k	n	b	B	leak
	0	0	0	0	0	0	1	2	3	0	1	2	3	0	0	0	0
0	0.21596127186	20.5606283069	2.88036	1.23893	100.0	1.03751372217	78.3892470335	45.0061284264	31.4400151439	21.3797915741	52.6293295467	52.0798388901	89.8666742829	0.536488085847	1.0	1.0	0.219791157791
1	0.112378354821	41.6186597663	2.88036	1.23893	100.0	0.973556309876	31.6812783581	6.73946343867	43.5916000979	23.2972494978	58.6656503426	6.20169271781	81.2752080062	0.504205922724	1.0	1.0	0.00892576385551
2	0.0753050062899	98.467117519	2.88036	1.23893	100.0	1.01371714292	92.7213466171	47.366017014	21.1401579496	26.3298404543	45.9942010086	5.29352355783	1.82538757336	2.1156103844	1.0	1.0	0.26915872184
3	0.0610002851133	79.8415245661	2.88036	1.23893	100.0	0.919865874189	47.7778470829	90.9961406902	34.5751774433	12.3210260084	54.4881333432	63.0452634116	14.9632036059	1.58312129085	1.0	1.0	0.217459240298
4	0.0337943616697	81.3988295354	2.88036	1.23893	100.0	0.95336758626	44.8769274907	81.0078637949	84.4165654911	19.2952889461	43.6368595847	41.5652739689	30.2901543499	2.10890895079	1.0	1.0	0.14568751081
5	0.0226588544943	93.556654873	2.88036	1.23893	100.0	0.935935362808	69.2892127996	76.5417271947	92.5576512661	30.610969383	60.7455655706	54.2016952713	89.3320652989	2.19862206572	1.0	1.0	0.077791722957
6	0.0214424593018	77.8009027955	2.88036	1.23893	100.0	1.0206892084	67.126180361	92.0866700824	98.3360483788	32.8711418685	73.238297311	46.7839951971	56.0949057274	2.01023663773	1.0	1.0	0.00101251014254
7	0.00763952773861	53.6670040557	2.88036	1.23893	100.0	0.921432712772	99.4032803982	89.8190882689	99.3817413531	14.1217236012	17.2859346072	20.9791829366	15.2161492365	2.23277482293	1.0	1.0	0.0592941879359
8	0.00631702703365	63.8196116124	2.88036	1.23893	100.0	0.986889750808	98.9120239854	77.5603812499	48.4116437685	15.2258383815	18.6675860035	8.61937228935	15.9355640809	1.78878396903	1.0	1.0	0.0189785460211
9	0.00381401724115	78.5533693963	2.88036	1.23893	100.0	0.993589291663	70.1073232282	94.6177048864	81.9292982278	14.6515107804	27.9105630073	21.3658246837	19.0956540007	1.71420920653	1.0	1.0	0.0361453385601
10	0.00305768032612	78.7579681135	2.88036	1.23893	100.0	1.01395919303	83.8608005698	78.1576265485	82.1848986989	16.0701102164	28.5187058882	30.7658015821	26.7242368183	2.08376586176	1.0	1.0	0.0618575816332
11	0.00268731757076	78.9475281321	2.88036	1.23893	100.0	0.928826694369	91.0084393167	77.3567270427	78.6316646985	16.8483359015	24.7433545936	26.570194302	24.7200724913	2.01339029342	1.0	1.0	0.0510155133031
12	0.00224684341208	86.4074977078	2.88036	1.23893	100.0	0.980897504869	79.8207407257	91.6168154731	93.3962282621	16.296415362	33.8376449741	42.9222658557	43.4443746804	1.99208148475	1.0	1.0	0.0188399237161
13	0.00202997494624	84.6056231085	2.88036	1.23893	100.0	1.03410219362	88.9375335946	93.7832438882	67.957351998	18.2151431915	34.146683072	35.6052686295	41.7017912876	1.95044744943	1.0	1.0	0.0109810627798
14	0.00189600601948	77.5104051636	2.88036	1.23893	100.0	1.0250802954	72.3157759122	81.1207515305	67.957351998	18.2151431915	36.1368729942	35.6052686295	41.7017912876	1.95044744943	1.0	1.0	0.0109810627798
15	0.00161508349726	74.3169944055	2.88036	1.23893	100.0	1.01474886588	92.0245387311	79.2389038073	66.4946153643	14.7740637342	23.8265531339	37.5287456876	41.1672793961	1.83176079109	1.0	1.0	0.00756666142524
16	0.00137424120055	81.0048355269	2.88036	1.23893	100.0	1.01123124428	99.9167522437	84.9928153921	75.481259189	21.7251274706	33.9096578639	41.7860270687	43.3009614597	1.97452843448	1.0	1.0	0.00164506183922
17	0.00134578702132	86.2411829701	2.88036	1.23893	100.0	1.00681206184	99.8622622072	94.5633502688	98.119983461	21.1945934898	35.6326099795	45.3801093587	42.9519189003	1.92479791784	1.0	1.0	0.0016713497255
18	0.0013389152985	67.4420104483	2.88036	1.23893	100.0	1.01933565549	88.0655008716	75.7561492279	89.9615753738	16.7356022887	25.2834646801	30.7109399113	25.6695580821	1.81100578555	1.0	1.0	0.00289679837511
19	0.00128188106295	70.5266413631	2.88036	1.23893	100.0	1.01710943321	82.9022334298	77.0442981892	90.8228162586	15.5869859806	24.175379987	30.3267711124	25.5397196982	1.78643274837	1.0	1.0	0.0101527992305
20	0.00125595656438	80.7755427446	2.88036	1.23893	100.0	1.00732107772	88.8182775774	85.2530711236	82.7108069172	19.7075985141	32.6660556644	37.4248028786	35.5218320822	1.8766303577	1.0	1.0	0.000974692005418
21	0.00116445756737	74.2414260048	2.88036	1.23893	100.0	1.02802114707	89.9920656881	80.3762113348	78.8984628161	16.9435571825	27.3725029177	36.0041731827	33.118821925	1.84016068165	1.0	1.0	0.00263770392532
22	0.00116151055842	69.2831045769	2.88036	1.23893	100.0	1.01848858149	93.8313585872	72.7653588716	75.7337762378	16.3137181249	23.298280242	35.3320709765	31.3618449241	1.80899178094	1.0	1.0	0.00344681469169
23	0.0011548611952	77.0894499321	2.88036	1.23893	100.0	1.02395646922	99.2891167922	82.6510868756	93.4382819361	17.1411716555	25.1056442898	35.576879478	30.3538115685	1.77615851439	1.0	1.0	0.00148295536185
24	0.00111487246135	70.0432745607	2.88036	1.23893	100.0	1.03158544111	99.2668116215	73.8080187544	74.9078272835	16.6123698364	22.4720520691	31.9161457543	29.7159269593	1.76801180683	1.0	1.0	0.000858069457234
25	0.00111140066507	68.1092757597	2.88036	1.23893	100.0	1.0098153275	99.2067780913	74.3319457034	81.0025364502	16.4934378907	21.4353374016	32.5309182731	28.641903973	1.75692156375	1.0	1.0	0.000367966021343
26	0.00110847396796	62.7124426823	2.88036	1.23893	100.0	1.01366446428	94.0380089649	66.9113736227	67.3784213521	15.0699466009	19.4519778781	29.8294464711	28.76927544	1.77273719407	1.0	1.0	0.00115611004502
27	0.00110730051764	54.241007166	2.88036	1.23893	100.0	1.03115519078	86.3042035656	56.9374556809	60.8438673996	12.2062188256	15.3639194836	25.6977492653	22.1984840961	1.75607378873	1.0	1.0	0.00270741852507
28	0.0010871344153	48.608673735	2.88036	1.23893	100.0	1.01987551279	82.84043007	53.2360606178	53.7859885886	11.1767712052	13.2259830736	21.9597530733	20.0004873604	1.75852843704	1.0	1.0	0.00556648087004
29	0.00106771509924	55.8264533883	2.88036	1.23893	100.0	1.01069046146	83.6842996977	60.4814639265	57.5595853738	13.2760695068	17.4416624654	26.5707832322	26.2731636901	1.78855493017	1.0	1.0	0.00124565955213
30	0.00105326534344	54.5876992747	2.88036	1.23893	100.0	1.01421157555	85.7800652888	59.1957918722	55.0895661701	13.0682479103	16.5407091342	25.0159475792	24.5949934055	1.7636977645	1.0	1.0	0.000237703270983
31	0.00104780865013	57.999660056	2.88036	1.23893	100.0	1.02654971469	94.3935850866	63.3894089447	64.7828836805	13.5702345781	16.763563686	26.7151347261	23.7142713118	1.73637093626	1.0	1.0	0.000434973054168
32	0.00104704399751	56.8513761719	2.88036	1.23893	100.0	1.0185438903	96.7230176214	61.1550507105	60.6429590158	13.4676541205	15.8673881596	26.7252908188	25.099776229	1.74656505416	1.0	1.0	0.000159325652993
33	0.00104442962871	57.419195074	2.88036	1.23893	100.0	1.02124308122	97.3197841783	62.4432898828	60.331159747	13.5127751093	15.8035105149	25.7289063099	24.4943845073	1.72121299724	1.0	1.0	0.000601716263989
34	0.00104205579948	55.3996545359	2.88036	1.23893	100.0	1.02314118519	92.4281302973	59.6427254727	58.3927706638	13.0819662753	15.6946566496	25.9231652611	24.0478201187	1.74180595149	1.0	1.0	0.000464064972931
35	0.00104180940022	54.614615334	2.88036	1.23893	100.0	1.02378088753	91.147426553	59.1000684362	59.4306775704	12.8536868615	15.3891382418	25.1592191968	22.9330633156	1.7317480031	1.0	1.0	0.000485045453729
36	0.00104175624332	53.119909528	2.88036	1.23893	100.0	1.021031163	94.2813388329	57.6400201736	55.7905608846	12.5291660432	14.4538819573	24.8780278974	23.3123961874	1.73886982067	1.0	1.0	0.000398522719231
37	0.00104132996956	58.3502475441	2.88036	1.23893	100.0	1.02070933939	91.574856133	63.2654980726	63.7134937483	13.7811729917	17.5864122321	27.5183709389	25.1388079785	1.76274975474	1.0	1.0	0.000275496379504
