# Supplementary material for: Digital logic circuits in yeast with CRISPR-dCas9 NOR gates
Source: Nat Commun. 2017 May 25;8:15459. doi: 10.1038/ncomms15459 (PMC5458518; doi:10.1038/ncomms15459)
Supplement: Supplementary Software 1 — R cytometry data processing scripts and mathematical modeling scripts [file ncomms15459-s3.zip › Supplementary Software 1/FittingScripts/Results/Output/FittingScript_DoseExp2_20160330.py_solution_2016-04-01-12-26-48_1459538808647907.csv]

	score	Vmax	Km	nu	u	vmax	vmax	vmax	vmax	k	k	k	k	n	b	B	leak
	0	0	0	0	0	0	1	2	3	0	1	2	3	0	0	0	0
0	0.0700024057041	44.4970980137	2.88036	1.23893	100.0	0.949830954125	11.2535965421	58.4143849843	76.7311455008	4.42956336683	50.9933612028	3.68188702734	1.61121720908	1.62048690658	1.0	1.0	0.277638240158
1	0.0618964881128	85.2371685965	2.88036	1.23893	100.0	0.963066838461	53.9841543961	81.855612572	52.826945624	11.0753423325	95.3291284174	41.9001845566	48.014845513	1.43761526216	1.0	1.0	0.0289023851762
2	0.04433245757	99.6380230686	2.88036	1.23893	100.0	1.08512505579	96.6988235006	74.0502790766	75.2672694227	19.4979142252	40.9412404477	69.3785422585	65.9225144761	1.48691927964	1.0	1.0	0.135498857122
3	0.0364908482596	92.4046609976	2.88036	1.23893	100.0	1.07800804343	89.1619754645	79.8539444465	75.4346466868	32.0657188636	48.8761866268	41.4784744491	22.6359234169	1.81373904362	1.0	1.0	0.06647397323
4	0.012605946999	98.3504451056	2.88036	1.23893	100.0	1.07874429508	60.2722465344	85.971467901	74.4315182099	13.3285109469	43.2618793292	62.1013453461	88.1986994676	2.35173170311	1.0	1.0	0.0571612797931
5	0.0123678136967	71.3192732722	2.88036	1.23893	100.0	1.08580804515	62.4024387713	74.9480679593	94.5982309249	18.5352298999	53.0975795442	53.8623458223	51.060768236	2.14283342098	1.0	1.0	0.00426825212025
6	0.00899694876471	89.1041821726	2.88036	1.23893	100.0	0.945752413965	96.8026218116	99.8459413309	77.6576263898	23.962013439	46.0697215733	71.0917068967	70.6418727357	1.80622349629	1.0	1.0	0.00966419522996
7	0.00668827180885	93.1368616493	2.88036	1.23893	100.0	0.998100751128	99.0544284592	86.3762219853	67.9324399988	26.5042252721	52.6092086304	71.407501678	63.6386666856	2.41530803492	1.0	1.0	0.0150723395535
8	0.005889168822	73.755443352	2.88036	1.23893	100.0	0.961826285616	99.2663652583	88.390837131	91.3001494728	19.8058308431	39.061291197	86.3572565262	64.8860782274	2.25931073726	1.0	1.0	0.0302125826564
9	0.00510486655737	69.5292370454	2.88036	1.23893	100.0	0.918074892125	69.1655398039	88.3275634477	69.1491089055	15.793666439	41.2850575778	64.1209534254	64.7715146009	2.44923721095	1.0	1.0	0.0455190365678
10	0.00491047756774	93.1368616493	2.88036	1.23893	100.0	0.9600826514	94.9529029204	92.282089971	67.9324399988	23.4942059014	52.6092086304	71.0899137849	84.3637372135	2.46744955799	1.0	1.0	0.0445292265889
11	0.0047357940848	83.9400245367	2.88036	1.23893	100.0	0.995287592384	94.9378063513	88.73280283	86.2448880163	21.6216588184	43.5130163971	56.3059535111	43.9199308938	1.94248463103	1.0	1.0	0.00145890333507
12	0.00436644750651	75.5740297984	2.88036	1.23893	100.0	1.00055291153	82.0108182428	81.2112039214	83.0888568344	18.2618306137	37.8575277609	54.9706342566	69.4959339998	2.42545955801	1.0	1.0	0.0503894313403
13	0.00421434310251	82.1257715203	2.88036	1.23893	100.0	1.00937880626	87.2011226325	87.7830536471	78.1844027973	19.2041693834	38.0518625035	54.235142556	69.6077687854	2.30319676377	1.0	1.0	0.0392250224144
14	0.00392499225937	84.7780574104	2.88036	1.23893	100.0	0.970704557516	71.5616060081	87.6382780148	88.0895483597	24.5668148507	54.4835726306	57.7507813608	56.2224515715	2.27145661875	1.0	1.0	0.0230515232302
15	0.00389986770852	67.9465742662	2.88036	1.23893	100.0	0.953652972019	75.0064171369	79.5480324726	88.1136907641	18.5398137414	37.4429711674	63.1646920923	61.0511708208	2.44917860322	1.0	1.0	0.0269693738148
16	0.00353684814007	65.207613959	2.88036	1.23893	100.0	1.00243676299	77.3027354781	77.6823249622	71.0599365165	13.5842321785	23.5917187253	30.0436274045	32.4950184441	1.78708129567	1.0	1.0	0.0319805806969
17	0.00317284085177	68.6991815777	2.88036	1.23893	100.0	0.941959633815	74.4073113985	83.2866189453	96.9226594053	16.0572093109	27.569881046	36.2114014471	36.2848447056	1.87197457665	1.0	1.0	0.0162218152874
18	0.00216867685922	69.9716288667	2.88036	1.23893	100.0	0.975367255106	55.173779012	80.4996106436	69.7280618602	16.5960074195	46.9097624943	52.3708970729	56.2554200794	2.38496207643	1.0	1.0	0.0152078187676
19	0.00212068392341	64.258328192	2.88036	1.23893	100.0	0.985984353206	63.8810176652	73.106139381	76.0666749682	18.2358169872	42.2660406286	64.716602246	63.0229692633	2.49748893119	1.0	1.0	0.0059913996228
20	0.00210975652217	73.241067708	2.88036	1.23893	100.0	0.978513430015	75.0293815707	92.1458765428	75.7219473861	18.4792506718	41.4829641551	55.2695443915	64.5941535246	2.19148914382	1.0	1.0	0.0195301810475
21	0.00198340137662	66.5305331824	2.88036	1.23893	100.0	0.985058813978	72.7082281364	82.1088176721	70.2604352355	20.3242104239	45.2124785971	52.829773658	56.0144563776	2.34644965808	1.0	1.0	0.0119632301305
22	0.00182179640762	74.9492805647	2.88036	1.23893	100.0	0.97319165748	80.5059079166	84.8657882185	70.8129770981	18.4503187909	41.1912271486	61.7273118874	74.3335055879	2.31363978436	1.0	1.0	0.00023024146891
23	0.00173271701737	73.6086244625	2.88036	1.23893	100.0	0.973663764303	93.4291902765	84.6521091741	70.8350927779	19.4139236766	35.0528309086	48.5444103352	61.2398386253	2.19937249896	1.0	1.0	0.0177069773197
24	0.00159722030422	70.873772269	2.88036	1.23893	100.0	0.980958427801	90.5892372448	78.8703046657	90.14760505	19.5781447534	36.7021039661	55.1453762598	49.9953257067	2.17845827578	1.0	1.0	0.000285967836792
25	0.00141470120592	81.3340300536	2.88036	1.23893	100.0	0.991370373692	87.1812317958	99.3884064212	89.1285177372	21.6976339623	45.7625523169	58.0367389514	69.6620053562	2.11491277285	1.0	1.0	0.00199184588912
26	0.00132229045577	80.4161254771	2.88036	1.23893	100.0	0.992484305711	95.5511674442	98.9910016705	97.1799286044	20.8624635613	43.0313150082	66.8449434454	67.931949335	2.10914793495	1.0	1.0	0.00196641837473
27	0.00131477403265	74.9077245761	2.88036	1.23893	100.0	1.00047105893	90.8100606595	88.3521293021	94.5720692793	21.7565135547	42.7418422996	64.5328224851	60.3485881319	2.23431404002	1.0	1.0	0.00394835392946
28	0.00115718170692	67.8654001195	2.88036	1.23893	100.0	0.987954700656	93.2055561632	82.0657190164	79.6640182689	18.4913058361	32.0718569154	50.9316174561	52.8272006046	2.05775011832	1.0	1.0	0.000635422157549
29	0.00114721316707	71.1816753046	2.88036	1.23893	100.0	0.993487170268	89.6469868595	82.9898708412	88.7640696969	19.2681715817	35.8281685434	53.5398002148	51.7707775722	2.09761517127	1.0	1.0	0.00298779333156
30	0.00114653367393	70.3907945916	2.88036	1.23893	100.0	0.981384397935	97.6486653762	84.2579928727	81.7089222821	19.219404206	34.5650330029	57.1544108243	56.5796977572	2.14571396643	1.0	1.0	0.000630367565531
31	0.00114483189529	70.8506841491	2.88036	1.23893	100.0	0.999000079581	89.9069866967	82.6357262094	85.1075130339	19.5537631497	38.0853300512	59.8794521631	57.9868142158	2.21015138219	1.0	1.0	0.00125392155429
32	0.00106214525854	67.3119344523	2.88036	1.23893	100.0	0.99418141028	83.1026715709	82.1879976896	83.964767618	18.8946020275	36.0013099623	49.4018292178	48.486642044	2.06923491668	1.0	1.0	0.000813115852983
33	0.00105873097979	66.1379271769	2.88036	1.23893	100.0	0.990973336059	95.4469289365	77.0075819824	78.9784636597	19.6592810571	33.5219046308	54.5832969093	52.2082709932	2.11755372572	1.0	1.0	0.000773561506806
34	0.00103922115102	65.3548412507	2.88036	1.23893	100.0	1.00085815945	99.5852622361	79.2527672102	80.209378922	16.804276694	28.0940760729	48.8841256992	45.8868742375	1.98990618607	1.0	1.0	0.00239987104927
35	0.00103303247315	63.7343572595	2.88036	1.23893	100.0	0.982661090827	99.3735938519	76.436408455	74.9630807492	17.0765951219	26.8114445631	47.3966319188	47.0491338189	1.98487257408	1.0	1.0	0.00614061011256
36	0.0010260905104	62.0701129081	2.88036	1.23893	100.0	0.985539965521	90.7810256548	75.4654863361	77.2067501148	16.897664736	28.4634465243	46.663868353	44.9887194385	2.03857853459	1.0	1.0	0.00311186516952
37	0.000986716668101	58.7078135478	2.88036	1.23893	100.0	0.989634610692	90.3791478109	70.3426557037	74.2058376277	16.4902565498	26.419204752	44.7888987855	41.9186115056	2.02229004093	1.0	1.0	0.00302231775526
38	0.000983033671767	53.1190328095	2.88036	1.23893	100.0	0.986543793129	85.4337155126	64.3355456761	63.4164740521	15.2264586975	23.3100154344	41.1038461835	40.0521963615	1.98489135274	1.0	1.0	0.000931678249572
39	0.00098084983556	49.4916335961	2.88036	1.23893	100.0	0.986229750139	88.6517829933	61.2013867725	55.6777586466	13.1536983226	19.4954901003	36.8478254428	38.4031938587	1.97569704134	1.0	1.0	0.00511367774415
40	0.000951133474787	53.3341357624	2.88036	1.23893	100.0	0.992857897975	92.523811698	65.4887347869	63.979352835	14.662505726	21.9486195722	40.5197470338	40.1983397194	1.98372949935	1.0	1.0	0.000948989351773
41	0.000930100559775	51.961328864	2.88036	1.23893	100.0	1.00513826085	91.0954459824	64.0361951228	63.6740541997	13.9593924357	21.0407016948	39.7788908229	37.9014894348	1.94530170162	1.0	1.0	0.000439679108801
42	0.000920280849909	42.8217630809	2.88036	1.23893	100.0	0.990244712025	87.4200684323	52.0230216337	50.4926745456	12.2268736169	16.3921289789	34.1673046653	33.4194141745	1.97312191871	1.0	1.0	0.000858885359431
43	0.000911739144285	47.564616594	2.88036	1.23893	100.0	0.992225845593	92.6674989416	57.2025770099	55.6600142427	13.286412622	18.4636422156	38.2019893542	37.1241924829	1.98250200585	1.0	1.0	0.00100569502356
44	0.00090775155818	50.6059930434	2.88036	1.23893	100.0	0.99262794215	98.0786864673	61.9790587315	58.78078351	13.9191077256	19.5725183614	39.2326045672	38.6166441842	1.9598086444	1.0	1.0	0.000121222932612
45	0.000907301573438	51.0504973799	2.88036	1.23893	100.0	0.991330282553	94.5472598962	61.8128590463	60.3165337697	14.1596072462	20.068260434	39.655755963	39.1151977131	1.95674766467	1.0	1.0	9.9243286198e-05
46	0.000904262957992	49.7165444839	2.88036	1.23893	100.0	0.994938733449	97.450268052	59.9735004086	57.6183901981	13.6312274731	19.02548212	39.4343197254	38.6508174581	1.97449988607	1.0	1.0	0.000211581415714
47	0.000903201088494	48.5591675308	2.88036	1.23893	100.0	0.994162294816	94.1440273819	58.9458707561	56.5796352616	13.3962524418	18.6608674356	38.0323066049	37.7657000734	1.96111190341	1.0	1.0	0.000479524773798
48	0.00090084199899	48.7665381457	2.88036	1.23893	100.0	0.993873596087	95.3031356503	59.1242294913	56.8807830165	13.5754525658	18.8491505125	38.4392689234	37.8848378327	1.96812018979	1.0	1.0	0.000253758312744
49	0.000900841998919	48.7665381557	2.88036	1.23893	100.0	0.993873596087	95.3031356503	59.1242294913	56.8807830165	13.5754525658	18.8491505125	38.4392689234	37.8848378327	1.96812018979	1.0	1.0	0.000253758312744
50	0.000900841995096	48.7665381457	2.88036	1.23893001	100.0	0.993873596087	95.3031356503	59.1242294913	56.8807830165	13.5754525658	18.8491505125	38.4392689234	37.8848378327	1.96812018979	1.0	1.0	0.000253758312744
51	0.000899006984451	48.7665451988	2.88036	1.23893	100.0	0.993824507912	95.3031363865	59.1242262378	56.8807836724	13.5754391071	18.8491550068	38.4392668223	37.8848357129	1.96809148738	1.0	1.0	1e-06
52	0.000899006984416	48.7665452088	2.88036	1.23893	100.0	0.993824507912	95.3031363865	59.1242262378	56.8807836724	13.5754391071	18.8491550068	38.4392668223	37.8848357129	1.96809148738	1.0	1.0	1e-06
53	0.0008990069807	48.7665451988	2.88036	1.23893001	100.0	0.993824507912	95.3031363865	59.1242262378	56.8807836724	13.5754391071	18.8491550068	38.4392668223	37.8848357129	1.96809148738	1.0	1.0	1e-06
54	0.000898991508201	48.7665460913	2.88036	1.23893	100.0	0.993794574673	95.3031368232	59.1242249836	56.8807838767	13.5754345727	18.8491585731	38.4392663315	37.8848354646	1.9680487881	1.0	1.0	1e-06
55	0.000898991508166	48.7665461013	2.88036	1.23893	100.0	0.993794574673	95.3031368232	59.1242249836	56.8807838767	13.5754345727	18.8491585731	38.4392663315	37.8848354646	1.9680487881	1.0	1.0	1e-06
56	0.000898991504431	48.7665460913	2.88036	1.23893001	100.0	0.993794574673	95.3031368232	59.1242249836	56.8807838767	13.5754345727	18.8491585731	38.4392663315	37.8848354646	1.9680487881	1.0	1.0	1e-06
57	0.000898943604306	48.7665496612	2.88036	1.23893	100.0	0.993674841719	95.3031385698	59.1242199667	56.8807846939	13.5754164354	18.8491728381	38.4392643681	37.8848344713	1.96787799097	1.0	1.0	1e-06
58	0.000898943604265	48.7665496712	2.88036	1.23893	100.0	0.993674841719	95.3031385698	59.1242199667	56.8807846939	13.5754164354	18.8491728381	38.4392643681	37.8848344713	1.96787799097	1.0	1.0	1e-06
59	0.000898943600454	48.7665496612	2.88036	1.23893001	100.0	0.993674841719	95.3031385698	59.1242199667	56.8807846939	13.5754164354	18.8491728381	38.4392643681	37.8848344713	1.96787799097	1.0	1.0	1e-06
60	0.00089890595779	48.7665574386	2.88036	1.23893	100.0	0.993505525582	95.3031418862	59.1242101787	56.8807862706	13.575381069	18.8491998137	38.4392605664	37.8848321346	1.96755083247	1.0	1.0	1e-06
61	0.000898905957738	48.7665574486	2.88036	1.23893	100.0	0.993505525582	95.3031418862	59.1242101787	56.8807862706	13.575381069	18.8491998137	38.4392605664	37.8848321346	1.96755083247	1.0	1.0	1e-06
62	0.000898905953805	48.7665574386	2.88036	1.23893001	100.0	0.993505525582	95.3031418862	59.1242101787	56.8807862706	13.575381069	18.8491998137	38.4392605664	37.8848321346	1.96755083247	1.0	1.0	1e-06
63	0.000898898425954	48.7665603343	2.88036	1.23893	100.0	0.993511905006	95.3031427288	59.1242074571	56.8807866954	13.5753712128	18.8492065577	38.4392595259	37.8848311291	1.96746579366	1.0	1.0	1e-06
64	0.0008988984259	48.7665603443	2.88036	1.23893	100.0	0.993511905006	95.3031427288	59.1242074571	56.8807866954	13.5753712128	18.8492065577	38.4392595259	37.8848311291	1.96746579366	1.0	1.0	1e-06
65	0.000898898421955	48.7665603343	2.88036	1.23893001	100.0	0.993511905006	95.3031427288	59.1242074571	56.8807866954	13.5753712128	18.8492065577	38.4392595259	37.8848311291	1.96746579366	1.0	1.0	1e-06
66	0.000898850992841	48.7665846343	2.88036	1.23893	100.0	0.993706537273	95.3031489201	59.1241867151	56.8807899015	13.5752958781	18.8492557105	38.4392516133	37.8848223986	1.96683737666	1.0	1.0	1e-06
67	0.000898850992776	48.7665846443	2.88036	1.23893	100.0	0.993706537273	95.3031489201	59.1241867151	56.8807899015	13.5752958781	18.8492557105	38.4392516133	37.8848223986	1.96683737666	1.0	1.0	1e-06
68	0.000898850988803	48.7665846343	2.88036	1.23893001	100.0	0.993706537273	95.3031489201	59.1241867151	56.8807899015	13.5752958781	18.8492557105	38.4392516133	37.8848223986	1.96683737666	1.0	1.0	1e-06
69	0.000898828586524	48.7666008118	2.88036	1.23893	100.0	0.993935622522	95.3031522911	59.1241747351	56.8807917357	13.5752519465	18.8492820283	38.4392470114	37.8848163539	1.96649557997	1.0	1.0	1e-06
70	0.000898828586455	48.7666008218	2.88036	1.23893	100.0	0.993935622522	95.3031522911	59.1241747351	56.8807917357	13.5752519465	18.8492820283	38.4392470114	37.8848163539	1.96649557997	1.0	1.0	1e-06
71	0.000898828582516	48.7666008118	2.88036	1.23893001	100.0	0.993935622522	95.3031522911	59.1241747351	56.8807917357	13.5752519465	18.8492820283	38.4392470114	37.8848163539	1.96649557997	1.0	1.0	1e-06
72	0.000898819854131	48.7666109957	2.88036	1.23893	100.0	0.994116113599	95.3031534904	59.1241696012	56.880792548	13.5752316315	18.8492904972	38.4392447982	37.8848123321	1.96639039465	1.0	1.0	1e-06
73	0.000898819854064	48.7666110057	2.88036	1.23893	100.0	0.994116113599	95.3031534904	59.1241696012	56.880792548	13.5752316315	18.8492904972	38.4392447982	37.8848123321	1.96639039465	1.0	1.0	1e-06
74	0.000898819850179	48.7666109957	2.88036	1.23893001	100.0	0.994116113599	95.3031534904	59.1241696012	56.880792548	13.5752316315	18.8492904972	38.4392447982	37.8848123321	1.96639039465	1.0	1.0	1e-06
75	0.000898818940268	48.7666229244	2.88036	1.23893	100.0	0.994138649896	95.3031538687	59.1241666936	56.880793188	13.5752151876	18.8492908023	38.4392426102	37.8848075632	1.96643179528	1.0	1.0	1e-06
76	0.000898818940201	48.7666229344	2.88036	1.23893	100.0	0.994138649896	95.3031538687	59.1241666936	56.880793188	13.5752151876	18.8492908023	38.4392426102	37.8848075632	1.96643179528	1.0	1.0	1e-06
77	0.000898818936331	48.7666229244	2.88036	1.23893001	100.0	0.994138649896	95.3031538687	59.1241666936	56.880793188	13.5752151876	18.8492908023	38.4392426102	37.8848075632	1.96643179528	1.0	1.0	1e-06
