# Supplementary material for: Digital logic circuits in yeast with CRISPR-dCas9 NOR gates
Source: Nat Commun. 2017 May 25;8:15459. doi: 10.1038/ncomms15459 (PMC5458518; doi:10.1038/ncomms15459)
Supplement: Supplementary Software 1 — R cytometry data processing scripts and mathematical modeling scripts [file ncomms15459-s3.zip › Supplementary Software 1/FittingScripts/Results/Output/FittingScript_DoseExp2_20160330.py_solution_2016-04-01-17-12-58_1459555978528267.csv]

	score	Vmax	Km	nu	u	vmax	vmax	vmax	vmax	k	k	k	k	n	b	B	leak
	0	0	0	0	0	0	1	2	3	0	1	2	3	0	0	0	0
0	1.37488517002	20.354070645	2.88036	1.23893	100.0	0.905688228266	27.3173112991	68.8928235888	86.3294535246	99.2782476428	8.48588160966	70.8573019381	40.6499915893	0.532219262473	1.0	1.0	0.815897312348
1	0.596881051474	48.9269923367	2.88036	1.23893	100.0	0.947893565831	31.0668965112	29.9214074898	78.8358508165	91.376409498	69.7707290994	8.4168386685	20.6772084203	1.1762803317	1.0	1.0	0.263395975359
2	0.298835091989	56.6860239947	2.88036	1.23893	100.0	1.04015526717	24.5335635117	8.43069490518	31.7518339975	13.0308474566	88.3063321812	5.14809335197	61.0970962966	0.957070812896	1.0	1.0	0.393666113457
3	0.238231139238	88.1038594535	2.88036	1.23893	100.0	0.948158987937	63.5729786406	37.874651207	82.1146591776	69.9758739344	45.5967283222	78.8121971874	39.0196174969	1.2237919826	1.0	1.0	0.131183692659
4	0.0520587773457	65.3085594929	2.88036	1.23893	100.0	0.926900553628	78.3462329895	55.773911067	18.30959441	12.3231402489	46.9348908209	61.8920254416	17.3664368533	1.21902743799	1.0	1.0	0.141405699763
5	0.0368988694259	81.1120168106	2.88036	1.23893	100.0	0.923928085536	44.2279607846	55.9362780909	43.5838265982	15.3599970289	36.3452869137	69.6120678442	93.9075164261	1.59298332225	1.0	1.0	0.061718050585
6	0.0323460461084	48.6681012857	2.88036	1.23893	100.0	1.031277074	70.0603460212	79.0744604922	35.986821953	14.0341902724	20.3949759702	28.0331680741	37.7851852427	1.43952577237	1.0	1.0	0.06257421458
7	0.0272267016564	58.9064599613	2.88036	1.23893	100.0	1.07870422341	78.5762230285	87.3370618848	16.2695887162	17.7623860053	46.8767503834	11.3830085743	21.377903951	1.91606256844	1.0	1.0	0.0677018345288
8	0.0247021947269	74.155863995	2.88036	1.23893	100.0	0.976689089636	71.4936813685	54.1947143339	63.9873711049	22.713654703	42.6701664984	42.5278784425	59.4522843219	1.99499393925	1.0	1.0	0.090009208975
9	0.0230878375127	94.7517112717	2.88036	1.23893	100.0	0.933448014855	78.0776308654	76.0058528314	28.2973881679	29.1714089204	48.1377001587	23.5057227794	76.7567852909	1.99543311193	1.0	1.0	0.0908076206384
10	0.0199474484807	80.1675241846	2.88036	1.23893	100.0	0.991002838888	58.5428724249	79.6944727152	69.9027666085	18.9416143544	60.5899856886	50.7473130036	58.740388995	1.95558720517	1.0	1.0	0.0737497536334
11	0.0123556085312	73.1849258214	2.88036	1.23893	100.0	0.91905102607	56.0726846949	67.5319908051	72.6313550529	21.5161608681	36.5405560328	34.3822943045	50.0159134984	2.18411985459	1.0	1.0	0.0337181221431
12	0.0121862364263	84.8771966629	2.88036	1.23893	100.0	0.913970486998	75.6880973738	74.0720870979	93.8236539193	14.5699910358	26.9771364416	66.5551993759	35.7810945302	1.821605199	1.0	1.0	0.0478005539745
13	0.0120627302543	70.2857074198	2.88036	1.23893	100.0	0.940289549845	75.6697017596	59.5022756702	69.4131942312	12.8659038689	20.2177498374	60.8681358909	55.0575286017	2.27639491644	1.0	1.0	0.0874062294509
14	0.00868523714042	85.1758804153	2.88036	1.23893	100.0	0.920871961613	61.6162158579	90.6395423249	44.2437064543	16.0488803296	46.5091895076	24.5946847096	46.5187236878	2.40719000189	1.0	1.0	0.0684435857324
15	0.00557271100852	68.9832860714	2.88036	1.23893	100.0	0.954436200627	57.3797363737	90.3890084492	58.038623444	16.5505732545	41.8190429425	34.7525674553	41.4508358985	1.93010594377	1.0	1.0	0.0324416036922
16	0.00512095780941	63.68263637	2.88036	1.23893	100.0	0.950737008313	62.0789909939	82.033641434	73.7046926718	9.41174366707	19.9843722225	27.7542887654	38.1137260899	1.9230540773	1.0	1.0	0.0499366893159
17	0.00335780367793	66.6530571872	2.88036	1.23893	100.0	0.926128818033	60.8983500083	82.7809654623	85.2061091706	19.9814964866	43.1289815209	49.5320998504	50.4846674398	2.24639016044	1.0	1.0	0.033316587693
18	0.0027250877545	70.9780908929	2.88036	1.23893	100.0	0.963424785396	98.4842870307	72.5970642313	79.1262515774	19.5410139326	29.9518464225	51.6521643977	54.4045151816	2.13560148733	1.0	1.0	0.0347927781545
19	0.00223558450292	77.956905597	2.88036	1.23893	100.0	0.939240240561	96.4223961688	87.5870403426	89.6053259386	23.7039011704	39.3662847793	54.2068995131	60.1777539445	2.2652024768	1.0	1.0	0.0289392519917
20	0.0021947457956	70.2247098397	2.88036	1.23893	100.0	0.961266225983	79.8857220096	87.5642044533	96.2263793206	17.3123971041	36.8072616459	50.8877370836	49.0997531216	2.31382516361	1.0	1.0	0.0347914605794
21	0.00187844634274	62.1756920994	2.88036	1.23893	100.0	0.922726712589	87.8721371112	73.9202790378	80.3288512752	18.6548899949	30.0358921017	50.5599430257	46.139802733	2.04797775846	1.0	1.0	0.00727357569964
22	0.0018049413619	58.6273455847	2.88036	1.23893	100.0	1.02013492554	76.3412948251	71.3548553464	75.3314692582	12.8798927283	24.4953813259	39.5608352542	38.1570170963	1.8502681972	1.0	1.0	0.00179954581998
23	0.00178638769188	51.400200487	2.88036	1.23893	100.0	0.963675100034	86.6253880646	61.9058245779	53.2787506223	15.4888664439	23.0718744857	40.4718276238	40.2699726032	1.96420843174	1.0	1.0	0.000985576380244
24	0.00163528177587	62.4251631108	2.88036	1.23893	100.0	0.964760065985	71.3231686336	70.1556901337	75.1760844034	17.2141925161	35.0019904837	48.8459519054	42.5519176628	2.25311340036	1.0	1.0	0.00542397905985
25	0.00154772261689	66.5896362883	2.88036	1.23893	100.0	0.982825437986	89.4240877855	74.3226789423	79.8054379211	17.9659035645	34.0900571753	56.7949341909	50.8955920418	2.23800152007	1.0	1.0	0.0102287097959
26	0.00152761908174	60.8449569314	2.88036	1.23893	100.0	1.00115705301	91.2792634056	78.1513834198	82.0666551827	16.427011594	29.4321600413	46.0432342143	42.584802664	2.08183247243	1.0	1.0	0.0109710015725
27	0.00128917971044	60.6510161341	2.88036	1.23893	100.0	0.967239097093	80.7181119236	75.006700185	76.1606284265	18.2510448279	31.3638177037	46.3245842544	44.7673255511	2.07062260761	1.0	1.0	0.00238409141834
28	0.00116813345295	70.8147461318	2.88036	1.23893	100.0	0.987411283622	96.1953398638	82.6030645789	79.0138523136	18.4144543924	33.3160803193	53.7327146597	56.7381730811	2.09525409291	1.0	1.0	0.00119417488945
29	0.00115837391247	67.8518137722	2.88036	1.23893	100.0	0.994842582286	83.556411937	79.8779506396	87.7477973375	17.8985499503	34.4707366463	53.6532131679	49.4680614584	2.10781766959	1.0	1.0	0.000646598378913
30	0.00112770558092	73.8432126141	2.88036	1.23893	100.0	0.989816089643	98.6495223134	87.3957728868	88.6941156767	18.9450575798	34.116069575	57.7414102877	55.1440558014	2.0390773229	1.0	1.0	0.00465957664601
31	0.0011227443482	70.9353657696	2.88036	1.23893	100.0	0.966116697441	96.520697658	82.3971993757	84.3297571771	20.2185463977	35.8036196329	56.9662550977	54.444429548	2.15763305583	1.0	1.0	0.00271805479291
32	0.00105249331152	68.3508263172	2.88036	1.23893	100.0	0.973408310895	99.7117532396	81.4678535391	78.019324816	19.6792996732	34.0569859491	56.2008597404	56.2427114098	2.16208219122	1.0	1.0	0.000931300916226
33	0.00103041593045	70.2284404299	2.88036	1.23893	100.0	0.986815300998	96.2291633621	84.4207453892	80.5663488569	18.7293379373	34.245603452	55.6397907416	56.174795006	2.10050958901	1.0	1.0	0.00175142570632
34	0.00102834958857	66.1277210132	2.88036	1.23893	100.0	0.981811914506	97.3946607986	79.2662518721	77.3525729531	17.9373149784	30.526945177	52.4950596666	49.3725339004	2.03495646903	1.0	1.0	0.000933905677862
35	0.00102806604789	58.2945183012	2.88036	1.23893	100.0	0.993643590023	91.8356476237	68.2481831698	68.4305279906	16.5068325299	27.0054740391	48.2171160499	43.7875937617	2.09731091131	1.0	1.0	0.00173278541408
36	0.00101972379184	53.8888374796	2.88036	1.23893	100.0	1.00006685229	97.8280222321	63.3759401537	63.2831360828	15.2020333799	23.2513276608	47.0296342025	44.2421436182	2.08184376696	1.0	1.0	0.00102677334551
37	0.000977176405082	58.5112944421	2.88036	1.23893	100.0	0.987402893527	96.5837659618	71.1221356394	75.754836967	16.2069811347	25.1217388011	45.3633850949	40.4558681316	1.97924188684	1.0	1.0	0.00220378146135
38	0.000946920689517	56.9899228506	2.88036	1.23893	100.0	0.99110494928	99.220866736	69.3833427051	65.6676358219	15.7295125462	23.7011830853	44.8043963789	45.1263348637	1.9952904604	1.0	1.0	0.00307894217021
39	0.000945558868758	55.9560419566	2.88036	1.23893	100.0	0.987492052625	97.3829044435	67.5088920921	66.2817147519	15.0318730445	22.3988895875	43.5895920417	42.2606088383	1.97229264479	1.0	1.0	0.00177896108789
40	0.000930538784421	57.581967354	2.88036	1.23893	100.0	0.987318059417	97.2380137829	69.0187997742	69.0065915384	16.4006421142	24.8234625056	46.0138955604	44.0501261512	2.01196636774	1.0	1.0	0.000747864218796
41	0.00093045644679	47.865376438	2.88036	1.23893	100.0	0.993399063085	99.4696597394	57.8583891058	56.9759769144	13.1707482807	17.3319752251	37.6578388517	35.9860924793	1.92941429231	1.0	1.0	0.00163539119159
42	0.000929743186925	52.6350690236	2.88036	1.23893	100.0	0.99133125299	98.2464962799	62.4365009713	62.4097645694	14.734283149	20.9362722146	42.6291827705	40.5895265623	1.9799757057	1.0	1.0	0.000338717523351
43	0.000927866631644	48.9146253327	2.88036	1.23893	100.0	0.987118347221	96.1105094173	59.1393882086	56.8790266375	13.5950318678	18.6851043839	38.0955575748	38.6346126738	1.9737796253	1.0	1.0	0.000889145143348
44	0.000927201360666	56.9899228506	2.88036	1.23893	100.0	0.99110494928	99.220866736	69.1896277972	65.6676358219	15.6024519914	23.7011830853	44.8043963789	44.0226447781	1.9952904604	1.0	1.0	0.00105440275692
45	0.000919777779707	55.7556833213	2.88036	1.23893	100.0	0.990417851855	97.9334939927	67.0054014258	66.4844172621	15.7945885147	23.5137678614	44.7830457446	43.3489046999	2.01164147398	1.0	1.0	0.000736555583477
46	0.000918727107551	54.7866303565	2.88036	1.23893	100.0	0.993299959705	97.8516507022	66.4393307883	67.1257064588	15.1000133116	22.4556190265	43.8471465436	41.1660200145	1.98516569422	1.0	1.0	0.000781883326162
47	0.000915632015545	50.2066738398	2.88036	1.23893	100.0	0.992014728409	96.0711652015	61.557853805	61.115523943	13.8843786031	19.2206935909	38.546310403	36.8740550073	1.93033709073	1.0	1.0	0.00115157414647
48	0.000914420791753	49.3556259635	2.88036	1.23893	100.0	1.00031374927	97.2501848492	60.1026065851	59.5291988502	13.8442992096	19.1656645288	39.0848582065	37.0281278247	1.95933864112	1.0	1.0	0.000302985652743
49	0.000914168171455	51.2646895178	2.88036	1.23893	100.0	0.994539932421	98.5798339805	62.2040795643	61.0056080661	14.3388007252	19.7287628237	39.727103567	39.1277619115	1.93922901175	1.0	1.0	0.000308744148109
50	0.000911364368678	53.9779833983	2.88036	1.23893	100.0	0.998955656449	99.6403678316	64.7974932062	64.2700746275	14.9948786563	21.77826304	43.1355611079	40.9019039547	1.99032488001	1.0	1.0	0.000340580961736
51	0.000909429173678	54.0510157388	2.88036	1.23893	100.0	0.99260306816	97.5291831029	65.2612866612	63.7509593006	14.8618666475	21.93382404	42.9120704545	41.8810681474	1.98417735478	1.0	1.0	0.000310181513547
52	0.000907664948425	54.7903011287	2.88036	1.23893	100.0	0.994606688936	99.9461165589	66.2020888181	65.3708425498	15.1373157354	21.8280637183	42.7205131997	41.9923775169	1.96480456955	1.0	1.0	8.36304199078e-05
53	0.000906680191581	52.519663487	2.88036	1.23893	100.0	0.995099678915	98.7913465274	64.3238179272	63.412639791	14.6353088753	20.6650158076	40.5118843004	39.4079085367	1.9543539966	1.0	1.0	0.000188597224068
54	0.000906451064997	51.0157963816	2.88036	1.23893	100.0	0.991539099824	97.9990185051	62.185735002	61.2721844478	14.213829035	19.7643710542	39.8768917275	38.9842815472	1.95657093007	1.0	1.0	0.000236137187084
55	0.000905605980876	50.0937818325	2.88036	1.23893	100.0	0.994275646256	95.9980380295	61.6751126449	59.560229444	13.8893532157	19.2662174355	37.6078867271	37.1991945235	1.93301615782	1.0	1.0	4.53423209711e-05
56	0.000902340680731	46.3083398222	2.88036	1.23893	100.0	0.997143784461	92.7979999787	56.609263383	54.462091066	12.7298929255	17.4948214612	36.4186697266	35.5859081562	1.94998958051	1.0	1.0	0.000158354684806
57	0.000901718105743	51.6560497417	2.88036	1.23893	100.0	0.99835164094	98.5882663834	62.5066501411	61.3142064948	14.3054453108	20.2995709	40.8640665137	39.4046275474	1.97319257241	1.0	1.0	3.21078448219e-05
58	0.000900434017771	48.7804953095	2.88036	1.23893	100.0	0.998666302693	98.285790105	59.6923251058	57.6329265373	13.3756345161	18.1794983664	37.8755514373	37.1134668526	1.93496815315	1.0	1.0	0.000101654601637
59	0.000900434017651	48.7804953195	2.88036	1.23893	100.0	0.998666302693	98.285790105	59.6923251058	57.6329265373	13.3756345161	18.1794983664	37.8755514373	37.1134668526	1.93496815315	1.0	1.0	0.000101654601637
60	0.000900434017649	48.7804953095	2.88036001	1.23893	100.0	0.998666302693	98.285790105	59.6923251058	57.6329265373	13.3756345161	18.1794983664	37.8755514373	37.1134668526	1.93496815315	1.0	1.0	0.000101654601637
61	0.000900434012566	48.7804953095	2.88036	1.23893001	100.0	0.998666302693	98.285790105	59.6923251058	57.6329265373	13.3756345161	18.1794983664	37.8755514373	37.1134668526	1.93496815315	1.0	1.0	0.000101654601637
62	0.000898941659906	48.7805072876	2.88036	1.23893	100.0	0.997979172794	98.2857887086	59.6923230897	57.632926826	13.3756436775	18.1794824221	37.8755496025	37.1134639818	1.93526734472	1.0	1.0	1e-06
63	0.000898941659797	48.7805072976	2.88036	1.23893	100.0	0.997979172794	98.2857887086	59.6923230897	57.632926826	13.3756436775	18.1794824221	37.8755496025	37.1134639818	1.93526734472	1.0	1.0	1e-06
64	0.000898941659716	48.7805072876	2.88036001	1.23893	100.0	0.997979172794	98.2857887086	59.6923230897	57.632926826	13.3756436775	18.1794824221	37.8755496025	37.1134639818	1.93526734472	1.0	1.0	1e-06
65	0.000898941654543	48.7805072876	2.88036	1.23893001	100.0	0.997979172794	98.2857887086	59.6923230897	57.632926826	13.3756436775	18.1794824221	37.8755496025	37.1134639818	1.93526734472	1.0	1.0	1e-06
66	0.000898497868177	48.7805438882	2.88036	1.23893	100.0	0.996320949017	98.285783592	59.6923175936	57.6329272525	13.3756827117	18.1794272476	37.8755455161	37.1134547302	1.93619321291	1.0	1.0	1e-06
67	0.00089849786806	48.7805438982	2.88036	1.23893	100.0	0.996320949017	98.285783592	59.6923175936	57.6329272525	13.3756827117	18.1794272476	37.8755455161	37.1134547302	1.93619321291	1.0	1.0	1e-06
68	0.000898497867866	48.7805438882	2.88036001	1.23893	100.0	0.996320949017	98.285783592	59.6923175936	57.6329272525	13.3756827117	18.1794272476	37.8755455161	37.1134547302	1.93619321291	1.0	1.0	1e-06
69	0.000898497862305	48.7805438882	2.88036	1.23893001	100.0	0.996320949017	98.285783592	59.6923175936	57.6329272525	13.3756827117	18.1794272476	37.8755455161	37.1134547302	1.93619321291	1.0	1.0	1e-06
70	0.000898164744496	48.7805748215	2.88036	1.23893	100.0	0.99621709278	98.2857758192	59.692320188	57.6329260633	13.3757477052	18.1793512661	37.8755460773	37.1134455521	1.93721183565	1.0	1.0	1e-06
71	0.000898164744401	48.7805748315	2.88036	1.23893	100.0	0.99621709278	98.2857758192	59.692320188	57.6329260633	13.3757477052	18.1793512661	37.8755460773	37.1134455521	1.93721183565	1.0	1.0	1e-06
72	0.000898164744189	48.7805748215	2.88036001	1.23893	100.0	0.99621709278	98.2857758192	59.692320188	57.6329260633	13.3757477052	18.1793512661	37.8755460773	37.1134455521	1.93721183565	1.0	1.0	1e-06
73	0.000898164738777	48.7805748215	2.88036	1.23893001	100.0	0.99621709278	98.2857758192	59.692320188	57.6329260633	13.3757477052	18.1793512661	37.8755460773	37.1134455521	1.93721183565	1.0	1.0	1e-06
74	0.000897985039747	48.7806254588	2.88036	1.23893	100.0	0.99586903303	98.2857637739	59.6923225151	57.6329244122	13.3758490603	18.1792329828	37.8755463258	37.1134308726	1.93881093718	1.0	1.0	1e-06
75	0.000897985039683	48.7806254688	2.88036	1.23893	100.0	0.99586903303	98.2857637739	59.6923225151	57.6329244122	13.3758490603	18.1792329828	37.8755463258	37.1134308726	1.93881093718	1.0	1.0	1e-06
76	0.000897985039432	48.7806254588	2.88036001	1.23893	100.0	0.99586903303	98.2857637739	59.6923225151	57.6329244122	13.3758490603	18.1792329828	37.8755463258	37.1134308726	1.93881093718	1.0	1.0	1e-06
77	0.000897985034194	48.7806254588	2.88036	1.23893001	100.0	0.99586903303	98.2857637739	59.6923225151	57.6329244122	13.3758490603	18.1792329828	37.8755463258	37.1134308726	1.93881093718	1.0	1.0	1e-06
78	0.000897984991028	48.7806267711	2.88036	1.23893	100.0	0.995859726607	98.2857636653	59.692321657	57.6329244526	13.3758510424	18.179231971	37.8755462117	37.1134306506	1.93881680531	1.0	1.0	1e-06
79	0.000897984990963	48.7806267811	2.88036	1.23893	100.0	0.995859726607	98.2857636653	59.692321657	57.6329244526	13.3758510424	18.179231971	37.8755462117	37.1134306506	1.93881680531	1.0	1.0	1e-06
80	0.000897984990712	48.7806267711	2.88036001	1.23893	100.0	0.995859726607	98.2857636653	59.692321657	57.6329244526	13.3758510424	18.179231971	37.8755462117	37.1134306506	1.93881680531	1.0	1.0	1e-06
81	0.000897984985472	48.7806267711	2.88036	1.23893001	100.0	0.995859726607	98.2857636653	59.692321657	57.6329244526	13.3758510424	18.179231971	37.8755462117	37.1134306506	1.93881680531	1.0	1.0	1e-06
