# Supplementary material for: Digital logic circuits in yeast with CRISPR-dCas9 NOR gates
Source: Nat Commun. 2017 May 25;8:15459. doi: 10.1038/ncomms15459 (PMC5458518; doi:10.1038/ncomms15459)
Supplement: Supplementary Software 1 — R cytometry data processing scripts and mathematical modeling scripts [file ncomms15459-s3.zip › Supplementary Software 1/FittingScripts/Results/Output/FittingScript_DoseExp2_20160330.py_solution_2016-04-01-21-53-03_1459572783123379.csv]

	score	Vmax	Km	nu	u	vmax	vmax	vmax	vmax	k	k	k	k	n	b	B	leak
	0	0	0	0	0	0	1	2	3	0	1	2	3	0	0	0	0
0	1.68727683472	34.4540843896	2.88036	1.23893	100.0	0.947873136192	29.3765093922	20.0842816422	83.1614630547	95.8458482076	32.5728384463	82.5330233267	1.92285541182	0.859025779263	1.0	1.0	0.851522165457
1	0.529730054952	58.6853341545	2.88036	1.23893	100.0	0.974543857787	1.26002599146	20.6432659466	28.0390420028	9.66062802064	77.724930809	29.6390541861	75.0340031767	0.642523378776	1.0	1.0	0.219664342091
2	0.0778719654624	40.9929704197	2.88036	1.23893	100.0	0.950995528386	85.1953797437	34.0859231686	35.1115752264	19.3100852999	32.37249193	67.5048534285	16.6247981293	2.03317406445	1.0	1.0	0.24856860973
3	0.0751419118546	93.5014551916	2.88036	1.23893	100.0	0.962568429886	25.1202172416	2.56141769848	69.5686611444	7.64162421629	37.4555217666	40.5355121394	17.357486384	0.61483788834	1.0	1.0	0.0647508920171
4	0.0683338442949	78.6842649006	2.88036	1.23893	100.0	1.02561189558	57.1083172007	56.4303975782	81.0368997054	25.0892108202	83.2954697929	6.98423359449	20.4593739697	2.04738121097	1.0	1.0	0.212489361376
5	0.0488682011527	75.3491979194	2.88036	1.23893	100.0	0.907557421424	41.8737823523	73.0196764965	73.2218511563	11.3499158535	83.0056921374	28.2312342879	85.2222874658	1.75296359703	1.0	1.0	0.13347346497
6	0.02937623116	70.9697680886	2.88036	1.23893	100.0	0.996815651179	66.6110392095	69.9852684894	49.5081530759	17.6023769145	27.6674858149	6.8661501326	58.3255787378	2.18660789783	1.0	1.0	0.157278128021
7	0.021849342725	79.468420809	2.88036	1.23893	100.0	1.05750498064	91.8132371894	75.1124494987	81.409037965	26.6249720925	41.9693310085	94.0678324328	91.8556546414	1.96098776518	1.0	1.0	0.0257202489484
8	0.0153109101351	64.6276168015	2.88036	1.23893	100.0	1.07754219931	98.3423035275	68.6538000436	78.4182666212	21.6755438539	34.4885731208	54.6550041415	88.7076422471	2.40102639168	1.0	1.0	0.052395568864
9	0.0150190575263	80.6529746618	2.88036	1.23893	100.0	1.02010469293	70.07586598	79.7917380673	73.6443359632	20.9362746886	55.1497286474	53.6968001714	84.9156072353	2.39552202604	1.0	1.0	0.0757546596713
10	0.0084798522552	97.9608515993	2.88036	1.23893	100.0	0.955849775514	63.869808205	98.6182028238	54.6880655985	20.2111606342	53.6400666637	31.0476596189	71.0778456412	2.07065887907	1.0	1.0	0.0466897595185
11	0.00647518215326	85.674570003	2.88036	1.23893	100.0	0.998940660684	82.0362788305	96.2770365508	90.4862495835	24.9325438696	50.9419337085	34.5459641201	36.0745503478	2.07185651511	1.0	1.0	0.0481947597217
12	0.0040054311864	83.6613362169	2.88036	1.23893	100.0	1.00875725999	76.0362419814	95.3099180318	93.7222545203	19.4118646209	48.3944301806	45.6024052261	55.0445991379	2.46501602313	1.0	1.0	0.058705799258
13	0.00367413795026	61.9751452026	2.88036	1.23893	100.0	1.02764706723	57.42228096	73.3320574178	83.2205232934	12.5928039195	33.7272961202	56.9771594906	41.0680279424	2.13836351878	1.0	1.0	0.0235191892281
14	0.00253460195239	65.0979261599	2.88036	1.23893	100.0	0.960140913907	67.2621076696	84.4632755077	80.3960542382	18.8691742063	42.1231515577	41.9408958871	48.5700959982	2.15069778324	1.0	1.0	0.0146191124272
15	0.00231245174397	78.0114878327	2.88036	1.23893	100.0	0.948629562082	84.779064484	98.8205807858	99.0598298237	19.2246213182	43.2509524097	67.3524632339	68.2926460714	2.145127352	1.0	1.0	0.00232072111927
16	0.00210267672018	76.7719267806	2.88036	1.23893	100.0	0.946610465843	86.2311022252	86.5331744477	90.6213560007	21.1747923604	44.7506399862	76.096684895	73.7365448401	2.41812783059	1.0	1.0	0.0158590598281
17	0.0020587956922	78.6682335856	2.88036	1.23893	100.0	0.973824724156	78.7371935106	93.1864143859	85.2349239191	23.2535485652	52.6521274122	67.5786615831	64.2600649091	2.3500947573	1.0	1.0	0.0118879150088
18	0.00199731014828	73.3383904711	2.88036	1.23893	100.0	0.941352984656	73.0229228942	87.2781502389	71.4607218892	23.4610185149	49.8177481716	52.9762861762	64.5370896014	2.44668306977	1.0	1.0	0.018044889339
19	0.00192890741446	69.7592228027	2.88036	1.23893	100.0	0.955856995066	88.878767241	78.5831520542	93.2783627248	20.8700764053	39.1936748896	71.5269680483	55.7842946838	2.34621867492	1.0	1.0	0.00690285337791
20	0.00185376556375	75.3117215763	2.88036	1.23893	100.0	0.945718800676	87.6529204397	86.1853374438	92.2747755482	20.5874539035	42.3539490383	63.3327131014	61.4645975428	2.32730430669	1.0	1.0	0.0167532478762
21	0.00157646539786	74.1923495984	2.88036	1.23893	100.0	0.964818331809	93.7149727621	93.6487494585	70.5845310303	20.6975121152	40.223510781	50.4035357159	61.9973816541	2.14033976256	1.0	1.0	0.0135558466755
22	0.00147045144671	79.3142223751	2.88036	1.23893	100.0	0.960719696705	85.5449561013	94.387259178	82.1933303507	20.450941852	44.3237268184	60.690976763	66.4903561054	2.21180747168	1.0	1.0	0.00225978353592
23	0.0014667523316	71.498064646	2.88036	1.23893	100.0	0.997353623259	87.2828458052	89.9732888583	92.5200531524	18.7311875775	38.0324296276	55.0889612752	55.091102776	2.0276758734	1.0	1.0	0.00109710201746
24	0.00139967207118	61.0996051275	2.88036	1.23893	100.0	1.00940410163	75.9645092772	79.081868667	79.6176620763	15.993131517	31.9055655277	45.4198271162	46.2438112512	1.98862828919	1.0	1.0	0.00121233565759
25	0.00131776711556	61.3289410164	2.88036	1.23893	100.0	0.969258328098	72.0987528294	75.4187977271	86.1283758827	17.531095305	34.5198467684	48.1974933957	41.0965596318	2.11598206801	1.0	1.0	0.00600543480661
26	0.00125650519314	62.4421255921	2.88036	1.23893	100.0	0.986916478202	91.8649363642	74.7930888087	71.1576869146	17.1630115437	31.4172461731	55.39482303	54.1437990888	2.20045868099	1.0	1.0	0.00505315304051
27	0.00124896561334	57.924919303	2.88036	1.23893	100.0	0.967256964036	92.1670676574	71.7681632274	71.3502617332	15.5147765776	23.5054065708	42.3647390415	43.2446534756	1.90740175715	1.0	1.0	0.00626982401983
28	0.00122973949993	62.3709295133	2.88036	1.23893	100.0	0.98999584919	94.7005398366	80.2153736974	70.8605786364	15.5768599864	27.4433301455	47.3603692502	49.4815525051	1.97302674881	1.0	1.0	0.0015182316363
29	0.0011965230367	64.7706386783	2.88036	1.23893	100.0	0.963873906506	94.9129189791	78.4167325513	74.0433530873	18.3723476096	32.3659018993	52.7193903077	52.2584559586	2.14864923226	1.0	1.0	0.0019784161448
30	0.00118388743727	72.5586935981	2.88036	1.23893	100.0	0.996060570572	88.9485736648	83.7098869645	73.9429099463	20.175358675	40.5475276588	60.6038655177	63.9381991367	2.24612297838	1.0	1.0	0.00202114657775
31	0.0010541152313	64.4306040649	2.88036	1.23893	100.0	0.995112786823	95.9784926738	75.8715206636	67.5693547513	17.425520285	30.2191580259	52.7886197941	57.0476974834	2.12618854286	1.0	1.0	0.00129396290594
32	0.00104781700193	59.0292692755	2.88036	1.23893	100.0	0.99669830859	92.6990766874	70.3847693188	71.3850196841	16.1905658991	26.9467605739	49.8823558068	48.9973159945	2.07789023344	1.0	1.0	0.000478081709024
33	0.000997846464863	58.7889168135	2.88036	1.23893	100.0	0.997010205561	96.1205674982	73.3965992177	74.4411462708	15.5683610172	24.4653137494	44.3783362546	42.349650494	1.95849893434	1.0	1.0	0.00147766362517
34	0.000978928776139	57.2594107847	2.88036	1.23893	100.0	1.00321627331	96.3294785187	69.6656682919	70.0748273038	15.4452432283	23.4044501881	42.2742931121	40.2418501398	1.91436995231	1.0	1.0	0.00090036732742
35	0.000957089528651	54.9704660011	2.88036	1.23893	100.0	0.99987474856	97.9910339055	67.4115518215	69.2925484731	15.5676981964	22.5661285934	42.2393482841	39.3372182051	1.92660544432	1.0	1.0	0.00021590580707
36	0.000954063183225	56.0589155054	2.88036	1.23893	100.0	1.00292597188	96.6175573372	68.1332035952	71.1598817918	15.7712208252	23.4360310797	43.5423382951	40.2786553951	1.94884567933	1.0	1.0	0.000690522886946
37	0.000952298512212	54.9379706418	2.88036	1.23893	100.0	1.00493110529	99.8629567374	65.1170406651	62.6895209173	15.2402675799	22.432244241	44.856877855	43.810895077	2.00173555045	1.0	1.0	0.00088132798428
38	0.000947244569248	52.1769401875	2.88036	1.23893	100.0	1.00627138264	94.2443675309	63.9860895949	62.4681337626	14.6192261088	21.0492342362	39.4604066549	38.9810656715	1.92822699595	1.0	1.0	0.000192651406996
39	0.000945981065104	57.9637061041	2.88036	1.23893	100.0	1.0013916182	96.3430096163	70.2824546936	67.3446276282	15.6669103013	24.8113582798	44.259133204	43.7421507032	1.99006439284	1.0	1.0	0.000225919577871
40	0.000941035799745	53.8366512746	2.88036	1.23893	100.0	1.00356499389	94.5880229566	66.2302101675	69.4838287097	14.6079409096	21.6982831668	40.6887347174	37.1694990666	1.93488221233	1.0	1.0	0.00051547405853
41	0.000934810392506	49.8879081814	2.88036	1.23893	100.0	1.00290947108	97.1332533918	61.35371296	58.7245078399	13.7431519606	19.3731289914	37.7810444472	37.0738187598	1.95578866598	1.0	1.0	0.000244321442566
42	0.00093118092816	51.8844701773	2.88036	1.23893	100.0	0.99369112262	91.8680831386	63.3452747809	63.1637452417	14.1155873348	21.229883244	41.3533255513	38.5958746307	1.97216906341	1.0	1.0	0.0007421484072
43	0.000931114459877	51.2696629053	2.88036	1.23893	100.0	0.99578197313	91.9229578365	62.8322755076	61.0769317772	14.350134147	20.744409163	38.6593852148	37.6407967805	1.94508408305	1.0	1.0	0.00144926742673
44	0.000926766984683	55.4437239121	2.88036	1.23893	100.0	0.999034892021	96.5212557029	66.6142626696	66.5858981892	15.212236701	23.110106936	44.6017868449	42.1656385393	2.00724950286	1.0	1.0	0.000308749382461
45	0.000916558201022	48.7650714446	2.88036	1.23893	100.0	0.987102806553	99.955783333	59.2154770115	56.2645558001	13.4841218697	18.3154402137	39.1825800408	38.7869829782	1.97226258079	1.0	1.0	2.91661822375e-05
46	0.000906456628299	51.6366570467	2.88036	1.23893	100.0	0.995867863568	99.1296479584	63.2612465793	60.2904618111	14.1537955336	19.908824837	39.1974262503	38.8178447836	1.94753617868	1.0	1.0	9.61253030434e-05
47	0.00090458985126	49.0199640433	2.88036	1.23893	100.0	0.991327472583	97.4182736541	59.4585409289	57.1377253493	13.5953636362	18.7158070818	38.6759140455	37.8693148188	1.96290051209	1.0	1.0	0.000263949644878
48	0.000904273922948	47.2725971895	2.88036	1.23893	100.0	0.995476899452	96.6028970077	57.713921873	56.2361768404	12.8724487246	17.4344926731	37.3140519709	36.1710415475	1.94097686413	1.0	1.0	0.000244807706086
49	0.000903983770131	48.745477527	2.88036	1.23893	100.0	0.999957717011	97.9943288204	59.7058652748	58.2744428207	13.1455029275	17.8585685642	37.1494869247	36.074251907	1.92000078812	1.0	1.0	1.71085703882e-05
50	0.000903629752536	50.2378854184	2.88036	1.23893	100.0	0.998778417022	97.2873133146	60.7016647552	59.4502699175	13.637754822	19.2142596476	39.8140326983	38.3750834992	1.96043400151	1.0	1.0	0.000156368160714
51	0.000903196769634	47.7264125887	2.88036	1.23893	100.0	0.994835129597	94.6219774126	57.9369719494	56.8110863106	13.1230744191	18.1555498189	37.7248624649	36.2227997456	1.96300143963	1.0	1.0	0.000448511787024
52	0.000903096883198	45.8932914392	2.88036	1.23893	100.0	0.991821617759	91.177831519	55.8704498049	54.3937370167	12.7979627968	17.4188111583	36.0492389173	35.2352614056	1.95113602318	1.0	1.0	0.000281315978471
53	0.00090214555611	45.5715183901	2.88036	1.23893	100.0	0.993414662836	92.0071438338	55.5622961506	54.313270265	12.3958770233	16.8744486	35.784805817	34.5992292447	1.94347088459	1.0	1.0	0.000131567692096
54	0.000902049745927	43.4677493762	2.88036	1.23893	100.0	0.994422552421	89.5242731376	52.7936738691	49.9916699047	11.9569561256	16.0434351613	34.0865809026	34.0334590711	1.95213488749	1.0	1.0	0.000154872208253
55	0.000900699905094	41.4012046728	2.88036	1.23893	100.0	0.994512058681	80.8847972865	49.9517744259	48.3175886999	11.5916206167	16.0131899079	32.6889998147	32.063077516	1.96719152623	1.0	1.0	1.65336384735e-05
56	0.000900699902386	41.4012046728	2.88036	1.23893001	100.0	0.994512058681	80.8847972865	49.9517744259	48.3175886999	11.5916206167	16.0131899079	32.6889998147	32.063077516	1.96719152623	1.0	1.0	1.65336384735e-05
57	0.000900381600105	41.4012007362	2.88036	1.23893	100.0	0.993997037679	80.884802013	49.9517723049	48.3175918607	11.5915647248	16.013224696	32.6889938659	32.063078114	1.96709934867	1.0	1.0	1e-06
58	0.000900381597176	41.4012007362	2.88036	1.23893001	100.0	0.993997037679	80.884802013	49.9517723049	48.3175918607	11.5915647248	16.013224696	32.6889938659	32.063078114	1.96709934867	1.0	1.0	1e-06
59	0.000900337744891	41.4011963892	2.88036	1.23893	100.0	0.993640742059	80.8848069869	49.9517732597	48.3175957465	11.5914981571	16.0132592119	32.6889868191	32.0630778482	1.96710925198	1.0	1.0	1e-06
60	0.000900337741814	41.4011963892	2.88036	1.23893001	100.0	0.993640742059	80.8848069869	49.9517732597	48.3175957465	11.5914981571	16.0132592119	32.6889868191	32.0630778482	1.96710925198	1.0	1.0	1e-06
61	0.000900329045263	41.4011939496	2.88036	1.23893	100.0	0.993575813382	80.8848096536	49.9517759017	48.3175982105	11.5914572292	16.0132763007	32.6889824946	32.0630771127	1.96718649818	1.0	1.0	1e-06
62	0.000900329042172	41.4011939496	2.88036	1.23893001	100.0	0.993575813382	80.8848096536	49.9517759017	48.3175982105	11.5914572292	16.0132763007	32.6889824946	32.0630771127	1.96718649818	1.0	1.0	1e-06
63	0.000900286391065	41.4011735358	2.88036	1.23893	100.0	0.993245869535	80.8848312488	49.9517988912	48.3176184114	11.5911225415	16.0134140063	32.6889473028	32.063070836	1.96784749117	1.0	1.0	1e-06
64	0.000900286387951	41.4011735358	2.88036	1.23893001	100.0	0.993245869535	80.8848312488	49.9517988912	48.3176184114	11.5911225415	16.0134140063	32.6889473028	32.063070836	1.96784749117	1.0	1.0	1e-06
65	0.000900278104254	41.4011653773	2.88036	1.23893	100.0	0.993207389714	80.884839506	49.9518081959	48.317626206	11.5909936828	16.0134665353	32.6889338509	32.0630683625	1.96810711022	1.0	1.0	1e-06
66	0.00090027810117	41.4011653773	2.88036	1.23893001	100.0	0.993207389714	80.884839506	49.9518081959	48.317626206	11.5909936828	16.0134665353	32.6889338509	32.0630683625	1.96810711022	1.0	1.0	1e-06
67	0.000900275945056	41.4011620351	2.88036	1.23893	100.0	0.993237596248	80.8848426021	49.9518115876	48.3176290925	11.5909459379	16.0134864884	32.688928952	32.0630675235	1.96819190926	1.0	1.0	1e-06
68	0.000900275941999	41.4011620351	2.88036	1.23893001	100.0	0.993237596248	80.8848426021	49.9518115876	48.3176290925	11.5909459379	16.0134864884	32.688928952	32.0630675235	1.96819190926	1.0	1.0	1e-06
