# Supplementary material for: Digital logic circuits in yeast with CRISPR-dCas9 NOR gates
Source: Nat Commun. 2017 May 25;8:15459. doi: 10.1038/ncomms15459 (PMC5458518; doi:10.1038/ncomms15459)
Supplement: Supplementary Software 1 — R cytometry data processing scripts and mathematical modeling scripts [file ncomms15459-s3.zip › Supplementary Software 1/FittingScripts/Results/Output/FittingScript_DoseExp2_20160330.py_solution_2016-04-02-00-51-12_1459583472139206.csv]

	score	Vmax	Km	nu	u	vmax	vmax	vmax	vmax	k	k	k	k	n	b	B	leak
	0	0	0	0	0	0	1	2	3	0	1	2	3	0	0	0	0
0	0.485089559787	95.4169340408	2.88036	1.23893	100.0	1.03972610013	68.4726901767	26.5184846527	70.9307652533	16.7674929032	86.0216448581	81.5990260709	68.1116839484	2.14905833453	1.0	1.0	0.756102133726
1	0.25472836933	8.07065601462	2.88036	1.23893	100.0	1.06061979853	66.1582062934	37.653008752	79.2728414425	27.6514619751	37.5103381622	7.74816621751	56.9272844948	1.9674768092	1.0	1.0	0.2104131228
2	0.0648599983286	67.7740280076	2.88036	1.23893	100.0	0.93574967244	65.5667185857	31.411695042	78.6328968395	17.5866036726	33.059128545	17.4055727169	18.8948532834	0.661076620985	1.0	1.0	0.0451950009851
3	0.054237978206	47.4000442319	2.88036	1.23893	100.0	1.01833092414	53.3736792556	64.6832682245	48.5946870421	11.0850387429	55.9562668925	66.9071821	49.0562256718	1.72398659064	1.0	1.0	0.168811427487
4	0.0172492822625	60.4563155097	2.88036	1.23893	100.0	0.920263813499	61.2403374798	83.105353576	62.2249145425	24.0011735209	39.6020212832	24.1910917969	60.4222018756	2.4240698455	1.0	1.0	0.0713260705498
5	0.0164884752114	86.2875357028	2.88036	1.23893	100.0	0.945308162555	84.537122536	92.7786978403	43.6176437732	13.2396085062	24.920053649	26.8500342841	25.9514554243	2.39192454112	1.0	1.0	0.128872015415
6	0.0151866380325	58.8369524374	2.88036	1.23893	100.0	0.926050751457	71.6698101514	64.7933715008	70.2103792644	20.8598108196	41.1747045995	40.0390867136	41.5311081557	2.2198682805	1.0	1.0	0.075574904292
7	0.0100295577962	58.3389051269	2.88036	1.23893	100.0	0.966357205928	29.8346664173	78.2375983393	53.4864460024	8.09537732506	42.2257653097	50.8979399867	64.1302883559	2.37575366536	1.0	1.0	0.0316797819209
8	0.00944734866684	67.095480605	2.88036	1.23893	100.0	0.904750470663	54.8219965783	79.2720685293	53.2725536738	15.3489213747	31.0926629574	28.4644356658	64.9533097847	2.32262382774	1.0	1.0	0.12591095401
9	0.00697119960032	62.0160540708	2.88036	1.23893	100.0	0.90466512035	73.7506649246	68.2266487175	87.645643997	9.78576573523	14.5524978886	34.9582321624	29.6363283563	1.78154317321	1.0	1.0	0.030238828675
10	0.00619857247274	79.4461502446	2.88036	1.23893	100.0	0.974553401323	97.6194740104	95.2191673332	90.5334229625	12.828536762	30.3721220873	53.0606866027	64.9285823416	2.34361523791	1.0	1.0	0.0520944834658
11	0.00390019084396	77.1891351686	2.88036	1.23893	100.0	0.905673110942	79.6906056561	84.9212509364	86.069326877	26.0039356792	50.6188002823	42.7410372613	45.9538360582	2.45252740831	1.0	1.0	0.0553159596923
12	0.00362146056581	68.1373638558	2.88036	1.23893	100.0	0.988557293582	78.101176717	84.7730355935	52.2645979041	15.9672548678	34.9875106748	43.5943052511	79.1441295758	2.36998115132	1.0	1.0	0.0280925458107
13	0.00351102749391	67.8300121422	2.88036	1.23893	100.0	0.987668733606	85.3621651616	75.088152587	66.989157342	18.3641211669	33.8479097797	63.6435512897	85.4957336103	2.27821029244	1.0	1.0	0.00594640764824
14	0.00270761008779	60.4536438115	2.88036	1.23893	100.0	1.05352858773	75.1789819986	71.7319421051	61.2941581349	14.0581205151	29.5474886803	45.3543079312	53.4477037482	2.16825895605	1.0	1.0	0.0265367524744
15	0.00248913210501	60.6080802629	2.88036	1.23893	100.0	0.940513759104	61.7956175984	72.5784148425	72.2720346666	13.5110262056	31.9961689988	47.1912168488	50.120443002	2.31038004815	1.0	1.0	0.0219101117807
16	0.00222885985984	66.6758678644	2.88036	1.23893	100.0	0.998708958405	86.0333493884	77.2462732882	77.2883408971	18.4195556293	32.9664231081	39.3996021354	36.6219288287	2.03970525772	1.0	1.0	0.00882727682802
17	0.00217039910931	52.0719355913	2.88036	1.23893	100.0	0.968880805287	81.2873498954	67.3732522401	94.5531018763	16.194541834	22.9673868169	30.6347310465	26.3860401621	1.79524756744	1.0	1.0	0.000759031414353
18	0.00166096404414	64.9742849987	2.88036	1.23893	100.0	0.967574856138	85.7748074595	80.3834818732	97.6744189037	21.3933028061	36.7389626857	48.5916326312	40.8838266666	2.02665756722	1.0	1.0	0.000743505063917
19	0.00149004083473	78.3672556553	2.88036	1.23893	100.0	0.984510889047	90.2331447938	90.078445805	93.0666684542	21.3671813496	45.1992017033	66.3972667526	63.723772604	2.30419282579	1.0	1.0	0.0146770759644
20	0.00140630532338	70.5230872744	2.88036	1.23893	100.0	0.976676194123	87.9629745166	79.7727428137	75.5637459028	19.7907533106	38.7853644895	60.971267523	63.2464912217	2.25248133048	1.0	1.0	0.00545940985392
21	0.00136190808537	63.8494809238	2.88036	1.23893	100.0	1.01725596263	91.9760134212	72.5446888073	67.6443939176	18.5076477106	32.183264335	52.6733114116	49.8644874679	2.12408465141	1.0	1.0	0.00173974283773
22	0.00118260508746	69.580423922	2.88036	1.23893	100.0	0.97959786499	94.818643814	84.786018899	82.402001621	19.4426982575	35.2349358852	56.4488702908	55.5068845762	2.08189698768	1.0	1.0	0.00681364530643
23	0.00111224504335	66.4010546373	2.88036	1.23893	100.0	0.974707724938	89.8950642994	77.2511338462	79.2522700742	18.3506716054	32.625215569	51.6270441789	49.3624443284	2.14260319591	1.0	1.0	0.00829115221735
24	0.00110231182006	63.9952469863	2.88036	1.23893	100.0	0.976356358152	87.0186979902	76.9399686535	75.2953712541	16.903269062	30.4054220551	47.7456362261	47.9878058524	2.06185927907	1.0	1.0	0.00150141261858
25	0.00110135974422	59.5820771493	2.88036	1.23893	100.0	0.985167634468	88.9940906163	69.2409349154	61.5822370272	17.5602953307	30.0283105386	49.6716496071	54.2811617434	2.21493775689	1.0	1.0	0.00339163406104
26	0.001080228626	68.73114533	2.88036	1.23893	100.0	0.996558425921	94.72972594	82.5249444955	77.2223975772	18.3219776095	32.8476284649	52.2568086853	51.5483936206	2.01997688732	1.0	1.0	0.00243642167527
27	0.00104115465754	68.8119686871	2.88036	1.23893	100.0	1.00221927793	92.6171868738	82.6696090533	90.8300258055	18.359527537	33.2838527639	55.0314480026	48.2555547699	2.01671786748	1.0	1.0	0.000818834164988
28	0.00104110811561	59.4830212256	2.88036	1.23893	100.0	0.995235404593	91.5169734722	75.0201303145	83.9943144703	16.1310935501	26.4829459478	44.9451277916	39.91929984	1.95605112212	1.0	1.0	0.00074638499633
29	0.00100051327108	64.4464920351	2.88036	1.23893	100.0	0.990168013768	98.3157838185	79.9314793885	78.8884416132	17.6523887872	29.5688129838	49.6230312293	49.388304026	2.02910091805	1.0	1.0	0.00017188902814
30	0.000984698488593	60.4981243706	2.88036	1.23893	100.0	0.995235404593	91.6933052375	75.3656395139	72.5852399656	16.1310935501	26.4829459478	42.9384095693	44.0709088384	1.95605112212	1.0	1.0	0.00074638499633
31	0.000954995797618	63.9164395643	2.88036	1.23893	100.0	0.988756587045	99.8066138755	78.9627736534	74.0056028439	17.7523491068	28.3381522408	46.9713166907	48.274255511	1.9840719381	1.0	1.0	0.000544613612463
32	0.00094792218542	61.8777166857	2.88036	1.23893	100.0	0.989099917783	99.4133225394	75.4933947389	68.7733069356	17.2863473661	27.4752523414	46.046177376	48.2587284903	2.00640828564	1.0	1.0	2.75982988821e-05
33	0.000932951095103	59.9309606642	2.88036	1.23893	100.0	0.997284472731	98.456187723	71.097653354	69.7797802934	16.6810884067	26.3586124271	49.4082227395	47.555327345	2.03640733153	1.0	1.0	2.0732573642e-05
34	0.000931478892485	57.4885637225	2.88036	1.23893	100.0	0.99644155792	98.1969412515	69.1736202245	66.2191366948	15.783385208	24.6401118194	47.0910921099	45.9806906988	2.02252141897	1.0	1.0	0.00010242130748
35	0.000929651816841	59.3191917948	2.88036	1.23893	100.0	0.996269727743	98.8818059578	71.8903394132	68.7572976111	16.5196195041	25.4594476492	45.1433457565	45.8991053694	1.9974532822	1.0	1.0	0.00109859105546
36	0.000928221626502	56.735764975	2.88036	1.23893	100.0	0.994484796519	98.3780271649	70.1569476762	69.4904803689	15.6393899425	23.7596046066	43.8023171022	42.1438252459	1.96375246417	1.0	1.0	0.00028399573557
37	0.000917606770387	50.7538153612	2.88036	1.23893	100.0	0.995183315853	96.7116225712	62.482710397	60.7353184713	13.7964075797	19.0674928601	38.3522341576	38.2490612201	1.91427364781	1.0	1.0	0.000246863601953
38	0.000913853799227	51.8702363498	2.88036	1.23893	100.0	0.998305919977	98.2665490521	63.0737164609	61.8139922718	14.1822573886	19.6769661612	38.98117064	38.3330687612	1.9211639987	1.0	1.0	0.000180324929526
39	0.000913296531945	50.8505486653	2.88036	1.23893	100.0	0.992709280816	98.0006273059	61.9162853635	58.4921520622	14.0500509488	19.5065025387	39.4664436523	39.6620996529	1.94918715001	1.0	1.0	0.000654249063932
40	0.000908654102196	49.5521559907	2.88036	1.23893	100.0	0.997654808794	97.2490651723	59.4543129712	58.878891506	13.7275110791	19.0621566536	39.7524291252	38.0794974245	1.97914671328	1.0	1.0	0.00042209347004
41	0.000907830263849	52.1799802699	2.88036	1.23893	100.0	0.994557753205	95.3484130168	63.4539288499	61.6648736465	14.4863892492	20.8118449829	39.6343008522	39.3468595872	1.95966063352	1.0	1.0	0.000110180941791
42	0.000906941862508	50.3874993129	2.88036	1.23893	100.0	0.999251210524	95.2581777496	61.7509473927	59.3333025636	13.9044318747	19.8144508819	38.7958332391	38.35361273	1.9552067845	1.0	1.0	0.000284581144779
43	0.000906288911337	52.7961495295	2.88036	1.23893	100.0	0.990908309588	93.9242305309	63.7020450219	61.2988980417	14.7186912094	21.6634942247	41.2139662825	40.9556442776	1.98245798677	1.0	1.0	5.65452435142e-05
44	0.000904530694659	46.6937724419	2.88036	1.23893	100.0	0.98985225103	92.784851018	57.2806453053	54.687719284	12.9153588737	17.7168963521	36.355615439	35.99130102	1.95178501572	1.0	1.0	4.98645088605e-05
45	0.000903739770849	47.879457092	2.88036	1.23893	100.0	0.998218979703	92.7148555091	58.2904034421	56.2210588424	13.1055836857	18.3557807546	37.2095006986	36.1835175487	1.94710704178	1.0	1.0	0.000252102509998
46	0.000902162963547	45.2033481563	2.88036	1.23893	100.0	0.99617014999	90.4643268341	55.2642566126	53.780846353	12.3939572449	16.9027486235	34.8674100772	34.175366604	1.94190552377	1.0	1.0	0.000340104161789
47	0.00090149445589	47.2037172003	2.88036	1.23893	100.0	0.997063844635	95.0945546736	57.4590017976	55.4445583714	12.9611167812	17.6957393745	37.1045799129	36.1593040385	1.94435608627	1.0	1.0	7.4081196365e-05
48	0.000901494455727	47.2037172103	2.88036	1.23893	100.0	0.997063844635	95.0945546736	57.4590017976	55.4445583714	12.9611167812	17.6957393745	37.1045799129	36.1593040385	1.94435608627	1.0	1.0	7.4081196365e-05
49	0.000901494450115	47.2037172003	2.88036	1.23893001	100.0	0.997063844635	95.0945546736	57.4590017976	55.4445583714	12.9611167812	17.6957393745	37.1045799129	36.1593040385	1.94435608627	1.0	1.0	7.4081196365e-05
50	0.000901494450062	47.2037172003	2.88036	1.23893	100.0	0.997063854635	95.0945546736	57.4590017976	55.4445583714	12.9611167812	17.6957393745	37.1045799129	36.1593040385	1.94435608627	1.0	1.0	7.4081196365e-05
51	0.000901494446165	47.2037172003	2.88036	1.23893	100.0	0.997063844635	95.0945546736	57.4590017976	55.4445583714	12.9611167812	17.6957393745	37.1045799129	36.1593040385	1.94435609627	1.0	1.0	7.4081196365e-05
52	0.000899650702024	47.2037335259	2.88036	1.23893	100.0	0.997646613115	95.0945470359	57.4590127882	55.44455975	12.9611763893	17.6956651027	37.1045768716	36.159301336	1.94532860776	1.0	1.0	1e-06
53	0.000899650701905	47.2037335359	2.88036	1.23893	100.0	0.997646613115	95.0945470359	57.4590127882	55.44455975	12.9611763893	17.6956651027	37.1045768716	36.159301336	1.94532860776	1.0	1.0	1e-06
54	0.000899650696726	47.2037335259	2.88036	1.23893001	100.0	0.997646613115	95.0945470359	57.4590127882	55.44455975	12.9611763893	17.6956651027	37.1045768716	36.159301336	1.94532860776	1.0	1.0	1e-06
55	0.000899650696238	47.2037335259	2.88036	1.23893	100.0	0.997646613115	95.0945470359	57.4590127882	55.44455975	12.9611763893	17.6956651027	37.1045768716	36.159301336	1.94532861776	1.0	1.0	1e-06
56	0.000899327948273	47.2037507095	2.88036	1.23893	100.0	0.998096179379	95.0945395954	57.459022481	55.4445618284	12.9612349522	17.6955920783	37.1045724334	36.1592991819	1.94630237446	1.0	1.0	1e-06
57	0.000899327948185	47.2037507195	2.88036	1.23893	100.0	0.998096179379	95.0945395954	57.459022481	55.4445618284	12.9612349522	17.6955920783	37.1045724334	36.1592991819	1.94630237446	1.0	1.0	1e-06
58	0.000899327943349	47.2037507095	2.88036	1.23893001	100.0	0.998096179379	95.0945395954	57.459022481	55.4445618284	12.9612349522	17.6955920783	37.1045724334	36.1592991819	1.94630237446	1.0	1.0	1e-06
59	0.000899242204391	47.2037567857	2.88036	1.23893	100.0	0.998074143552	95.0945376301	57.4590238589	55.4445632295	12.9612509012	17.6955720038	37.1045695264	36.1592991706	1.94659109256	1.0	1.0	1e-06
60	0.00089924220431	47.2037567957	2.88036	1.23893	100.0	0.998074143552	95.0945376301	57.4590238589	55.4445632295	12.9612509012	17.6955720038	37.1045695264	36.1592991706	1.94659109256	1.0	1.0	1e-06
61	0.000899242199514	47.2037567857	2.88036	1.23893001	100.0	0.998074143552	95.0945376301	57.4590238589	55.4445632295	12.9612509012	17.6955720038	37.1045695264	36.1592991706	1.94659109256	1.0	1.0	1e-06
62	0.000898718957003	47.2038016861	2.88036	1.23893	100.0	0.997454668114	95.0945248444	57.4590285472	55.4445753883	12.9613566674	17.6954386948	37.1045444545	36.1593011423	1.94857611436	1.0	1.0	1e-06
63	0.000898718956959	47.2038016961	2.88036	1.23893	100.0	0.997454668114	95.0945248444	57.4590285472	55.4445753883	12.9613566674	17.6954386948	37.1045444545	36.1593011423	1.94857611436	1.0	1.0	1e-06
64	0.000898718952252	47.2038016861	2.88036	1.23893001	100.0	0.997454668114	95.0945248444	57.4590285472	55.4445753883	12.9613566674	17.6954386948	37.1045444545	36.1593011423	1.94857611436	1.0	1.0	1e-06
65	0.0008984316783	47.2038318425	2.88036	1.23893	100.0	0.996657887792	95.0945177964	57.4590266021	55.4445852568	12.9614174855	17.6953625449	37.104524278	36.1593044402	1.94977250962	1.0	1.0	1e-06
66	0.00089843167827	47.2038318525	2.88036	1.23893	100.0	0.996657887792	95.0945177964	57.4590266021	55.4445852568	12.9614174855	17.6953625449	37.104524278	36.1593044402	1.94977250962	1.0	1.0	1e-06
67	0.000898431678213	47.2038318425	2.88036001	1.23893	100.0	0.996657887792	95.0945177964	57.4590266021	55.4445852568	12.9614174855	17.6953625449	37.104524278	36.1593044402	1.94977250962	1.0	1.0	1e-06
68	0.000898431673449	47.2038318425	2.88036	1.23893001	100.0	0.996657887792	95.0945177964	57.4590266021	55.4445852568	12.9614174855	17.6953625449	37.104524278	36.1593044402	1.94977250962	1.0	1.0	1e-06
69	0.000898304473492	47.2038468639	2.88036	1.23893	100.0	0.995968005928	95.0945159155	57.459019215	55.444592441	12.9614392317	17.6953390549	37.1045099892	36.1593088625	1.9501998205	1.0	1.0	1e-06
70	0.000898304473459	47.2038468739	2.88036	1.23893	100.0	0.995968005928	95.0945159155	57.459019215	55.444592441	12.9614392317	17.6953390549	37.1045099892	36.1593088625	1.9501998205	1.0	1.0	1e-06
71	0.000898304473355	47.2038468639	2.88036001	1.23893	100.0	0.995968005928	95.0945159155	57.459019215	55.444592441	12.9614392317	17.6953390549	37.1045099892	36.1593088625	1.9501998205	1.0	1.0	1e-06
72	0.000898304468437	47.2038468639	2.88036	1.23893001	100.0	0.995968005928	95.0945159155	57.459019215	55.444592441	12.9614392317	17.6953390549	37.1045099892	36.1593088625	1.9501998205	1.0	1.0	1e-06
73	0.000898293820965	47.2038519693	2.88036	1.23893	100.0	0.995872763464	95.0945172156	57.4590045886	55.444599614	12.9614464402	17.6953493885	37.1044970274	36.159316682	1.95003975611	1.0	1.0	1e-06
74	0.000898293820926	47.2038519793	2.88036	1.23893	100.0	0.995872763464	95.0945172156	57.4590045886	55.444599614	12.9614464402	17.6953493885	37.1044970274	36.159316682	1.95003975611	1.0	1.0	1e-06
75	0.000898293820819	47.2038519693	2.88036001	1.23893	100.0	0.995872763464	95.0945172156	57.4590045886	55.444599614	12.9614464402	17.6953493885	37.1044970274	36.159316682	1.95003975611	1.0	1.0	1e-06
76	0.00089829381584	47.2038519693	2.88036	1.23893001	100.0	0.995872763464	95.0945172156	57.4590045886	55.444599614	12.9614464402	17.6953493885	37.1044970274	36.159316682	1.95003975611	1.0	1.0	1e-06
