# Supplementary material for: Digital logic circuits in yeast with CRISPR-dCas9 NOR gates
Source: Nat Commun. 2017 May 25;8:15459. doi: 10.1038/ncomms15459 (PMC5458518; doi:10.1038/ncomms15459)
Supplement: Supplementary Software 1 — R cytometry data processing scripts and mathematical modeling scripts [file ncomms15459-s3.zip › Supplementary Software 1/FittingScripts/Results/Output/FittingScript_DoseExp2_20160330.py_solution_2016-04-02-03-50-08_1459594208486466.csv]

	score	Vmax	Km	nu	u	vmax	vmax	vmax	vmax	k	k	k	k	n	b	B	leak
	0	0	0	0	0	0	1	2	3	0	1	2	3	0	0	0	0
0	0.278220562972	85.7976368031	2.88036	1.23893	100.0	0.958439702512	90.9418305875	98.9304196337	18.4129190339	91.7747372524	17.9965727354	6.75911616009	88.1947312037	1.3487184213	1.0	1.0	0.0506000743112
1	0.215888164105	27.4628200987	2.88036	1.23893	100.0	0.912922620852	74.2190911442	40.8102981501	75.1276323723	43.0174044144	62.1117841437	29.8817471307	16.9581453675	0.917260866499	1.0	1.0	0.25981997464
2	0.139955631327	93.8388243572	2.88036	1.23893	100.0	1.08499440814	15.9581461886	2.60914550136	32.6451029641	4.11382501506	31.2161542261	84.6315332572	19.3608055314	2.2530951002	1.0	1.0	0.408160134491
3	0.106092994574	93.5730212244	2.88036	1.23893	100.0	0.94372096645	94.6017662085	77.6633937213	29.5643275176	15.9411093759	47.5871313426	45.0767178795	29.5227947844	2.04826204154	1.0	1.0	0.423526772434
4	0.0743600140899	36.9088238626	2.88036	1.23893	100.0	0.971607535776	97.9566989707	82.9074956867	76.0659988902	1.80271076001	11.2932582532	17.4463580038	16.3545788913	1.77205999729	1.0	1.0	0.196892407848
5	0.0525446315457	53.0724869289	2.88036	1.23893	100.0	1.0941499941	42.6769559787	82.3558666818	2.10701895158	7.79094260825	83.9250335844	60.5613018248	45.5958493817	1.13691777053	1.0	1.0	0.0554408959536
6	0.0352189879812	92.3804318698	2.88036	1.23893	100.0	1.01686863718	24.2341152692	66.9678607081	41.7674369874	10.3672738898	61.4233056206	57.7180041661	33.7482769272	2.48765283882	1.0	1.0	0.0994424560218
7	0.0269405225764	95.2356071766	2.88036	1.23893	100.0	0.973348246569	38.9139476534	72.3781259625	66.9549762612	7.54896595368	32.7109131468	31.6909103231	71.6466754492	2.39887553504	1.0	1.0	0.146346520623
8	0.015689615181	76.2213648958	2.88036	1.23893	100.0	0.941061512234	82.4474892657	98.6966730442	71.0528887935	31.4056355779	62.7666537161	18.3125836911	40.6668528055	2.08730439743	1.0	1.0	0.0475427053898
9	0.0153264346992	90.9163300351	2.88036	1.23893	100.0	0.957305696576	75.0860551636	84.8619343381	76.3296626707	32.5119819055	61.5314847406	23.2955062333	31.8592049964	2.42330101341	1.0	1.0	0.0687356126525
10	0.0139024868803	88.9196228586	2.88036	1.23893	100.0	1.07768143443	99.8918541566	99.8505050121	88.2605728788	26.6850043343	66.7980444974	74.0740625937	39.7424910035	2.18279225882	1.0	1.0	0.0242392164371
11	0.0101119018429	98.0464448955	2.88036	1.23893	100.0	0.960154974063	92.9751800283	84.5906832304	80.721802675	25.7375325049	45.5450040088	47.7188054722	54.4991507727	2.46325348413	1.0	1.0	0.101828439597
12	0.0075792563714	75.0697826311	2.88036	1.23893	100.0	0.91551990184	90.3747949943	99.4634244862	83.2888519372	24.1664573739	48.3051264186	75.8661998121	72.8722640567	2.28733490273	1.0	1.0	0.0396015351862
13	0.00559781759542	67.7262455601	2.88036	1.23893	100.0	0.953559933915	90.719890999	80.433022189	46.9498608674	23.5512352658	40.2206580422	33.6678208432	69.5216770931	2.13879987879	1.0	1.0	0.000313884623249
14	0.00548199059231	70.4007528183	2.88036	1.23893	100.0	0.917156460525	75.4977855838	70.5737594304	93.8612891016	24.1742012381	40.8296743526	41.8720267709	47.8915066876	2.41689020526	1.0	1.0	0.0270584908098
15	0.00515921623858	81.7654492108	2.88036	1.23893	100.0	1.01968507461	88.8719365404	86.3391862505	90.4688262754	13.5554080828	31.9839612553	59.6245802468	66.4156843542	2.42822743252	1.0	1.0	0.061179164718
16	0.00407838114406	73.4754822966	2.88036	1.23893	100.0	1.00261817348	87.8151195191	72.699518152	91.3038649248	17.7514611802	33.6145288765	78.1965229485	70.080817754	2.1823605458	1.0	1.0	0.0150821135796
17	0.0038047585719	76.5813891874	2.88036	1.23893	100.0	0.916290099139	94.5001144796	83.6776104667	78.0983047986	26.8761399489	47.6146860761	71.1390652147	74.749888904	2.48616987082	1.0	1.0	0.043415690642
18	0.00376719751451	74.3165299981	2.88036	1.23893	100.0	0.966111886276	92.0986794406	91.7898497298	66.3489751471	18.5917681338	35.2301998445	55.3819776637	75.0211189474	2.24622012246	1.0	1.0	0.054557027692
19	0.00367511770602	76.5835363364	2.88036	1.23893	100.0	0.938811749527	92.0986794406	76.1608699324	66.5231700047	17.4305901409	34.4189791591	55.3819776637	55.5077359544	2.46956677544	1.0	1.0	0.054557027692
20	0.00236713020761	66.817335014	2.88036	1.23893	100.0	0.923735924255	96.9417049009	81.7073815681	83.3697292164	18.3623136554	31.5852264873	51.745007935	50.2777627786	2.06338469345	1.0	1.0	0.0121304985291
21	0.00234085352117	66.817335014	2.88036	1.23893	100.0	1.00363158607	97.1545051165	81.7073815681	83.3697292164	18.3623136554	31.5852264873	41.6546038357	44.5575213558	2.06338469345	1.0	1.0	0.0259884113901
22	0.00220564611472	63.3385950714	2.88036	1.23893	100.0	0.966202545978	95.5882961335	67.2647461161	67.6373259563	19.4824839711	30.0721142349	53.0066656007	52.1124689523	2.22514272137	1.0	1.0	0.0291472776674
23	0.00181755283064	80.7175937925	2.88036	1.23893	100.0	0.954395213718	88.6192665218	98.3261787984	86.9065096993	19.7948243668	43.4549558652	65.6183443087	71.092390321	2.26853097828	1.0	1.0	0.0166396950246
24	0.00161565428215	75.2189181548	2.88036	1.23893	100.0	0.968423497936	93.1632404381	93.9849842962	78.5791042959	23.9916725803	45.9561489153	59.0984245613	68.6131119457	2.22030200808	1.0	1.0	0.00558702661423
25	0.00154083334272	75.3159724422	2.88036	1.23893	100.0	0.990115096524	85.2304693676	89.7735481797	97.9197453089	21.1427758621	42.1184901603	59.0905231483	58.7092628288	2.11717372812	1.0	1.0	0.0103451524714
26	0.00134265336525	81.9212759478	2.88036	1.23893	100.0	0.990424047902	97.8177710508	95.4350481074	82.1864956799	23.5542600316	47.6347992804	63.1067809394	69.6139496518	2.20685749845	1.0	1.0	0.000170942070228
27	0.00126564252078	69.0407244082	2.88036	1.23893	100.0	0.984348943099	99.9994491706	83.1886349476	90.2126642533	20.2518541237	34.790004397	54.881493789	50.4251442126	2.17236571779	1.0	1.0	0.00840873914983
28	0.00123500204333	69.2125544971	2.88036	1.23893	100.0	0.980159606678	91.7454596441	88.3643921407	87.2510289713	18.6341036005	34.7432756355	51.68476679	51.7920548288	2.06662986077	1.0	1.0	0.00832688800361
29	0.00119703423636	69.419132761	2.88036	1.23893	100.0	0.965193273072	93.5683959593	81.5913276227	79.3966101593	19.599629657	35.2145840829	53.8841585817	54.954582723	2.19335267735	1.0	1.0	0.00457822111975
30	0.00107648554484	68.293670513	2.88036	1.23893	100.0	0.992712106548	98.2052945356	78.6261813345	72.4023472079	19.7036560252	34.6459491431	59.1916000479	59.5067652416	2.17397525037	1.0	1.0	3.77612027416e-05
31	0.00106848856965	71.5305774744	2.88036	1.23893	100.0	0.991105517786	96.0977922426	89.12075154	81.4267477875	20.0177866344	36.9814604622	53.068242276	54.6862949928	2.07870688642	1.0	1.0	0.000189356176368
32	0.00105095919518	66.349945846	2.88036	1.23893	100.0	0.983608759983	94.2749399596	77.8261860659	75.4838261783	18.5633697866	31.8055512444	54.222538598	53.4559131727	2.09505512385	1.0	1.0	0.00414373726098
33	0.001026977217	56.9358759675	2.88036	1.23893	100.0	0.992700931242	98.2697243523	72.4855982395	72.8841273873	15.5881186079	23.2287640807	41.9532119317	39.2241739557	1.92510155991	1.0	1.0	0.00477385567784
34	0.000999444358185	55.1496044702	2.88036	1.23893	100.0	1.00639172744	98.0780561631	67.8560629403	69.1367893954	15.4690838171	22.4033874896	41.0680828864	40.2460620753	1.91919940771	1.0	1.0	0.000532136707063
35	0.000994523515207	50.2371657784	2.88036	1.23893	100.0	1.00245445666	98.2993289291	61.6754492438	61.8475283248	14.2970799137	19.4162554109	38.0500959103	37.3966620332	1.92746275621	1.0	1.0	0.0017054399814
36	0.000987595416235	60.2969263416	2.88036	1.23893	100.0	0.988073789324	92.7604046212	71.1431120845	70.3383561735	16.9936919752	27.6309142071	46.911062588	45.3027131237	2.06866584122	1.0	1.0	0.00350892311303
37	0.0009844061004	60.6683931955	2.88036	1.23893	100.0	0.991323499632	93.3041300467	75.6656229788	74.8108185915	17.0007811751	27.2423832899	44.0955673172	43.9161154925	1.9767551868	1.0	1.0	0.000469630202203
38	0.000973279025261	58.6362974108	2.88036	1.23893	100.0	1.00246514686	93.8280412769	70.825108224	73.4321297144	16.4341482719	26.2074142293	45.027945567	41.8541718188	1.99047134771	1.0	1.0	0.000843541405913
39	0.000954155445006	49.8197618172	2.88036	1.23893	100.0	1.0021268066	88.074159575	60.1825456083	60.6105409042	13.2108144322	19.2180033166	37.9548117863	36.444992925	1.90702201163	1.0	1.0	6.61709945549e-05
40	0.000944285734685	50.0463747289	2.88036	1.23893	100.0	0.999653196372	84.8109052917	61.0096753995	58.0206749906	13.5734388296	21.2470338016	39.495750198	38.8459662387	1.99728121484	1.0	1.0	0.00155764505815
41	0.000937937384738	51.8429453898	2.88036	1.23893	100.0	0.998522277423	84.3273824926	63.7740324281	60.007260348	14.4073336086	22.781444078	39.9618718031	40.5010347905	1.99065097468	1.0	1.0	0.000415211503043
42	0.000925494967665	45.1904430114	2.88036	1.23893	100.0	0.989521377874	80.6613835378	54.0842375703	53.3713804321	12.8742157398	18.8083986026	35.8370324092	34.1830353881	2.00260126268	1.0	1.0	0.000678701200309
43	0.000923804701828	49.3219008751	2.88036	1.23893	100.0	0.988318624956	87.6593223739	59.8270213287	60.451767932	13.7400636294	20.0102131375	38.1702099895	36.3054894017	1.96083252549	1.0	1.0	0.00114447587773
44	0.000915525944029	50.6310993035	2.88036	1.23893	100.0	0.994737804752	94.4626113205	62.9147040187	60.9227889793	13.6997503398	19.6385551118	38.4100536918	37.7781110952	1.92901161136	1.0	1.0	0.000425698280709
45	0.000914101868875	45.5145933557	2.88036	1.23893	100.0	0.99367464342	88.8448038382	54.631791034	53.500764752	12.6367941549	17.328018678	36.048191731	35.3061970662	1.95109095172	1.0	1.0	0.000148093223826
46	0.000909730618281	46.2092512611	2.88036	1.23893	100.0	0.995370584118	88.3559289705	55.7006615474	53.0362437994	12.4837636126	17.7578984831	36.2540735792	35.8841446049	1.96834599769	1.0	1.0	5.06906590619e-06
47	0.00090545674197	47.2561470738	2.88036	1.23893	100.0	0.995387674212	92.904489125	57.7797511649	56.9947115858	12.860678609	17.584853971	36.2705663713	35.2498913581	1.92806426325	1.0	1.0	0.000552833956712
48	0.000905205279625	50.8650850434	2.88036	1.23893	100.0	0.996675203827	95.9976264969	61.5360302388	60.517465918	13.9963689536	19.8536934403	39.9729418124	38.8526749931	1.96512169168	1.0	1.0	0.000602630294215
49	0.000904563771945	49.6695758686	2.88036	1.23893	100.0	0.996533879738	95.1573000642	60.1637819211	60.2064564202	13.7714938979	19.4134309551	39.5504708572	37.3644428554	1.96838054951	1.0	1.0	0.000121408074581
50	0.000904448050352	46.2983885131	2.88036	1.23893	100.0	0.996367422441	92.2576590726	56.8089062786	56.0253228679	12.6257841115	17.1819402437	35.380996179	33.9836286372	1.92720827939	1.0	1.0	0.000450965722599
51	0.000904381383705	45.5558551101	2.88036	1.23893	100.0	0.995738464293	89.3816372949	55.3751372556	55.5211160686	12.5475662961	17.262990482	35.7858493119	33.7051578166	1.94202420199	1.0	1.0	0.000382804969166
52	0.000904381383674	45.5558551201	2.88036	1.23893	100.0	0.995738464293	89.3816372949	55.3751372556	55.5211160686	12.5475662961	17.262990482	35.7858493119	33.7051578166	1.94202420199	1.0	1.0	0.000382804969166
53	0.000904381383647	45.5558551101	2.88036001	1.23893	100.0	0.995738464293	89.3816372949	55.3751372556	55.5211160686	12.5475662961	17.262990482	35.7858493119	33.7051578166	1.94202420199	1.0	1.0	0.000382804969166
54	0.000904381378837	45.5558551101	2.88036	1.23893001	100.0	0.995738464293	89.3816372949	55.3751372556	55.5211160686	12.5475662961	17.262990482	35.7858493119	33.7051578166	1.94202420199	1.0	1.0	0.000382804969166
55	0.000901181873417	45.5558582132	2.88036	1.23893	100.0	0.995611081185	89.3816395954	55.3751334791	55.5211174429	12.5475472073	17.2630035122	35.7858373602	33.7051645843	1.9421328591	1.0	1.0	1e-06
56	0.000901181873279	45.5558582132	2.88036001	1.23893	100.0	0.995611081185	89.3816395954	55.3751334791	55.5211174429	12.5475472073	17.2630035122	35.7858373602	33.7051645843	1.9421328591	1.0	1.0	1e-06
57	0.000901181868771	45.5558582132	2.88036	1.23893001	100.0	0.995611081185	89.3816395954	55.3751334791	55.5211174429	12.5475472073	17.2630035122	35.7858373602	33.7051645843	1.9421328591	1.0	1.0	1e-06
58	0.000901155292379	45.5558577904	2.88036	1.23893	100.0	0.995557893763	89.3816404884	55.3751318271	55.5211178048	12.5475408287	17.2630103523	35.785835106	33.7051661703	1.9420926845	1.0	1.0	1e-06
59	0.000901155292237	45.5558577904	2.88036001	1.23893	100.0	0.995557893763	89.3816404884	55.3751318271	55.5211178048	12.5475408287	17.2630103523	35.785835106	33.7051661703	1.9420926845	1.0	1.0	1e-06
60	0.000901155287703	45.5558577904	2.88036	1.23893001	100.0	0.995557893763	89.3816404884	55.3751318271	55.5211178048	12.5475408287	17.2630103523	35.785835106	33.7051661703	1.9420926845	1.0	1.0	1e-06
61	0.000901039918716	45.5558534804	2.88036	1.23893	100.0	0.995109974475	89.381649666	55.3751149885	55.521121534	12.5474758822	17.2630801973	35.7858110722	33.7051830996	1.94169988937	1.0	1.0	1e-06
62	0.000901039918534	45.5558534804	2.88036001	1.23893	100.0	0.995109974475	89.381649666	55.3751149885	55.521121534	12.5474758822	17.2630801973	35.7858110722	33.7051830996	1.94169988937	1.0	1.0	1e-06
63	0.000901039913777	45.5558534804	2.88036	1.23893001	100.0	0.995109974475	89.381649666	55.3751149885	55.521121534	12.5474758822	17.2630801973	35.7858110722	33.7051830996	1.94169988937	1.0	1.0	1e-06
64	0.000901035832884	45.5558528585	2.88036	1.23893	100.0	0.995119838564	89.3816511061	55.3751124689	55.5211221291	12.5474661698	17.2630907543	35.7858065536	33.7051862866	1.94165623633	1.0	1.0	1e-06
65	0.000901035832702	45.5558528585	2.88036001	1.23893	100.0	0.995119838564	89.3816511061	55.3751124689	55.5211221291	12.5474661698	17.2630907543	35.7858065536	33.7051862866	1.94165623633	1.0	1.0	1e-06
66	0.000901035827941	45.5558528585	2.88036	1.23893001	100.0	0.995119838564	89.3816511061	55.3751124689	55.5211221291	12.5474661698	17.2630907543	35.7858065536	33.7051862866	1.94165623633	1.0	1.0	1e-06
67	0.000901022240954	45.5558503707	2.88036	1.23893	100.0	0.995159294917	89.3816568665	55.3751023906	55.5211245095	12.5474273201	17.2631329823	35.7857884792	33.7051990347	1.94148162417	1.0	1.0	1e-06
68	0.000901022240773	45.5558503707	2.88036001	1.23893	100.0	0.995159294917	89.3816568665	55.3751023906	55.5211245095	12.5474273201	17.2631329823	35.7857884792	33.7051990347	1.94148162417	1.0	1.0	1e-06
69	0.000901022235992	45.5558503707	2.88036	1.23893001	100.0	0.995159294917	89.3816568665	55.3751023906	55.5211245095	12.5474273201	17.2631329823	35.7857884792	33.7051990347	1.94148162417	1.0	1.0	1e-06
70	0.000900994045551	45.5558421227	2.88036	1.23893	100.0	0.995445937984	89.3816766242	55.3750681158	55.5211327073	12.5472948516	17.2632768131	35.7857247585	33.7052438972	1.94092852625	1.0	1.0	1e-06
71	0.000900994045548	45.5558421327	2.88036	1.23893	100.0	0.995445937984	89.3816766242	55.3750681158	55.5211327073	12.5472948516	17.2632768131	35.7857247585	33.7052438972	1.94092852625	1.0	1.0	1e-06
72	0.000900994045386	45.5558421227	2.88036001	1.23893	100.0	0.995445937984	89.3816766242	55.3750681158	55.5211327073	12.5472948516	17.2632768131	35.7857247585	33.7052438972	1.94092852625	1.0	1.0	1e-06
73	0.000900994040598	45.5558421227	2.88036	1.23893001	100.0	0.995445937984	89.3816766242	55.3750681158	55.5211327073	12.5472948516	17.2632768131	35.7857247585	33.7052438972	1.94092852625	1.0	1.0	1e-06
74	0.000900992063936	45.5558411149	2.88036	1.23893	100.0	0.995530714446	89.3816800437	55.3750623706	55.5211341626	12.5472718711	17.2633009929	35.7857127152	33.7052521908	1.94086644337	1.0	1.0	1e-06
75	0.000900992063933	45.5558411249	2.88036	1.23893	100.0	0.995530714446	89.3816800437	55.3750623706	55.5211341626	12.5472718711	17.2633009929	35.7857127152	33.7052521908	1.94086644337	1.0	1.0	1e-06
76	0.000900992063777	45.5558411149	2.88036001	1.23893	100.0	0.995530714446	89.3816800437	55.3750623706	55.5211341626	12.5472718711	17.2633009929	35.7857127152	33.7052521908	1.94086644337	1.0	1.0	1e-06
77	0.000900992059005	45.5558411149	2.88036	1.23893001	100.0	0.995530714446	89.3816800437	55.3750623706	55.5211341626	12.5472718711	17.2633009929	35.7857127152	33.7052521908	1.94086644337	1.0	1.0	1e-06
