# Supplementary material for: Digital logic circuits in yeast with CRISPR-dCas9 NOR gates
Source: Nat Commun. 2017 May 25;8:15459. doi: 10.1038/ncomms15459 (PMC5458518; doi:10.1038/ncomms15459)
Supplement: Supplementary Software 1 — R cytometry data processing scripts and mathematical modeling scripts [file ncomms15459-s3.zip › Supplementary Software 1/FittingScripts/Results/Output/FittingScript_DoseExp2_20160330.py_solution_2016-04-02-07-04-17_1459605857570675.csv]

	score	Vmax	Km	nu	u	vmax	vmax	vmax	vmax	k	k	k	k	n	b	B	leak
	0	0	0	0	0	0	1	2	3	0	1	2	3	0	0	0	0
0	0.577335701496	89.1882653801	2.88036	1.23893	100.0	1.04561475576	48.2379983728	1.87382729601	56.3283988077	68.3397650231	93.2375152302	67.256112486	85.5947961196	2.45445214234	1.0	1.0	0.34610290011
1	0.554215928392	87.1155239911	2.88036	1.23893	100.0	0.999487020285	52.9990972531	10.0958247841	46.4434919623	6.306711658	55.9781497234	98.1580116053	79.7507945284	2.3990015738	1.0	1.0	0.868822360973
2	0.501610681276	11.0685055598	2.88036	1.23893	100.0	0.917824518026	61.755927545	75.3031986475	19.1691820965	19.4957127935	37.8626272034	80.3329123289	50.5241283365	1.84811966524	1.0	1.0	0.653560589251
3	0.261031193493	79.4387618887	2.88036	1.23893	100.0	0.954862760099	77.5930238885	36.9683164121	21.2289751808	14.5096243631	91.6768279344	86.3178760062	60.3769730978	1.47912914543	1.0	1.0	0.616070137827
4	0.164452927585	4.52740266814	2.88036	1.23893	100.0	1.03084273052	99.200999963	72.6687377682	59.8035217324	5.54771718601	50.2621437452	44.8543185579	59.0118943283	1.74937310888	1.0	1.0	0.190651608371
5	0.110447291638	54.3456584286	2.88036	1.23893	100.0	0.911961620804	27.2278876517	39.1399041521	44.8151150309	8.61453025604	10.0593992591	56.2225287729	22.9390877306	1.46548802173	1.0	1.0	0.20311308158
6	0.081763396579	71.7051552434	2.88036	1.23893	100.0	0.937150773828	46.0406557164	14.4564962979	68.1628849553	6.55309111405	80.4456275906	78.451729587	68.0251617748	2.19881968348	1.0	1.0	0.375338322878
7	0.0685380609038	13.4241516253	2.88036	1.23893	100.0	0.965354423056	53.3738897798	53.1582850458	64.2603399039	1.95480725505	27.4701643061	80.6680727703	80.6798597948	1.11628388746	1.0	1.0	0.24866755735
8	0.0435745748031	46.348372151	2.88036	1.23893	100.0	0.975008277907	70.9343529729	68.1604283404	80.4017193574	12.1971667269	36.6781134763	72.6658863715	50.3637860433	2.00537509907	1.0	1.0	0.149620223644
9	0.0344133771579	80.8989550847	2.88036	1.23893	100.0	0.966647166033	93.3139658865	43.8951840656	53.1113115293	11.0832501955	13.1147073896	86.9067474132	84.5902885311	1.6004289022	1.0	1.0	0.103112020117
10	0.0208285205811	55.2519201417	2.88036	1.23893	100.0	1.09529830021	51.3758778633	90.2800213268	83.1113857867	17.4598179885	61.7861406617	55.3481299974	71.5814590169	2.41825990113	1.0	1.0	0.0254411851601
11	0.0115545989637	90.9380141909	2.88036	1.23893	100.0	0.997965908249	79.1570261104	96.7379802582	50.1665485498	15.4366239989	39.0677560649	39.3482605477	35.5688340512	1.94685225835	1.0	1.0	0.0308679791634
12	0.0099218954872	43.2594699882	2.88036	1.23893	100.0	0.935647227602	68.6495959787	66.635464228	29.6125796257	12.1270840751	13.556909554	16.5313981513	42.0663766248	2.19658862516	1.0	1.0	0.0796991726002
13	0.00813316255472	33.2488763802	2.88036	1.23893	100.0	0.906585716437	64.1726258366	38.5492934857	54.4888400692	10.2003234133	11.7158448462	14.2114395555	6.0174519454	2.19596720763	1.0	1.0	0.070015170269
14	0.00684625634601	48.6986912097	2.88036	1.23893	100.0	0.951234164382	90.6663390125	76.6845657312	35.2503703635	15.4558811191	21.5641339795	14.7876517508	36.2240442053	1.85339044564	1.0	1.0	0.0180248448155
15	0.00674214690193	57.5295594761	2.88036	1.23893	100.0	0.956119678017	83.7952553733	92.0770917561	37.0087223945	15.9148981673	31.2231920898	30.5165514376	59.3403249408	2.1920883449	1.0	1.0	0.0491789490674
16	0.00581097358058	71.8563489686	2.88036	1.23893	100.0	0.983567790304	73.4887416362	99.4675454571	62.3313707006	19.4539506053	34.4924135107	26.2136505794	52.6322830071	1.90777915645	1.0	1.0	0.0358156323644
17	0.00410987612396	77.3030571081	2.88036	1.23893	100.0	0.94848351336	65.3577394023	98.7039427982	96.2806783448	25.155865314	67.5181040233	59.9906300575	55.012684461	2.33324665704	1.0	1.0	0.00461466256737
18	0.00407083022043	69.0897554842	2.88036	1.23893	100.0	0.926768473844	72.6446991701	75.8838069622	96.9493493387	14.6729593324	32.1407458759	62.0276616233	39.0925847873	2.25651660508	1.0	1.0	0.0457436919549
19	0.00404088046687	85.927353015	2.88036	1.23893	100.0	0.945759909887	87.9722331972	93.3884495169	97.1927209831	23.854228424	49.3305828006	44.5597583984	40.575422396	2.32505500011	1.0	1.0	0.046256831688
20	0.00401364457436	95.0589088472	2.88036	1.23893	100.0	0.921626594759	89.2089547544	96.0861978792	70.5995111255	22.8938001088	53.0338815747	59.4044931062	75.3722835435	2.4873880146	1.0	1.0	0.0477100314507
21	0.00360593673406	71.2467334879	2.88036	1.23893	100.0	0.947079914691	84.178148282	90.1565128785	50.1587925557	17.2703962618	38.2367600634	39.2854923698	61.4291207564	2.28726877572	1.0	1.0	0.0134088854168
22	0.00320730158222	73.7593486767	2.88036	1.23893	100.0	0.956185324486	61.1474532108	92.6203779479	95.7322716155	17.7192601239	45.6628154452	39.5565075554	36.7319640971	2.16112123246	1.0	1.0	0.0317194996043
23	0.00310085835319	71.2753283774	2.88036	1.23893	100.0	0.955358993177	82.192097126	87.788347966	92.7387213169	18.5444695923	36.0770915587	40.9893788144	40.5009369704	2.33056036408	1.0	1.0	0.0730278465896
24	0.00294585481079	73.3553487141	2.88036	1.23893	100.0	0.996384274447	87.9840446918	87.1471434221	87.8753333195	16.6598473989	36.9884958724	64.3345452663	65.3549780012	2.44244490094	1.0	1.0	0.0379322678645
25	0.00274116734262	65.0486334183	2.88036	1.23893	100.0	0.967663706025	99.4923698267	79.5227857838	76.1771890083	19.0794545144	30.1631878318	52.4936750511	55.1234648802	2.26183375691	1.0	1.0	0.0207303649419
26	0.00251495590626	85.9873427712	2.88036	1.23893	100.0	0.967941373548	82.0666054654	98.2627349016	77.6868695785	24.1999773636	54.5551562283	50.302994061	60.7910670913	2.31734498346	1.0	1.0	0.0318782197015
27	0.00248068947092	80.6489266957	2.88036	1.23893	100.0	0.956872831105	88.4358670721	90.8421914962	77.1107730616	24.0113862254	48.1279504362	61.3096865626	66.8956749628	2.39067703827	1.0	1.0	0.0437937855412
28	0.00238226760521	71.2088152803	2.88036	1.23893	100.0	0.945372531642	76.8819333761	97.7240765615	69.0342905813	19.6570840305	44.7486174425	49.6872027856	65.7361692749	2.19454202429	1.0	1.0	0.00550869089445
29	0.001822608795	70.1275590819	2.88036	1.23893	100.0	0.998047162733	89.2118538049	89.3777072886	77.7957652807	21.2193124486	39.1776107923	51.4759709775	57.2027191336	2.14778443721	1.0	1.0	0.00297562579474
30	0.00160933951975	63.8328362249	2.88036	1.23893	100.0	0.994522229065	87.0956843759	78.7229929974	92.2662881433	17.2145573893	31.6094763306	53.1598596485	41.6260404655	2.09837703248	1.0	1.0	0.0157554973845
31	0.00136539003817	69.9975226679	2.88036	1.23893	100.0	0.969667937679	84.2916078391	82.6818895455	80.1564685489	19.9936891216	40.2080029044	59.3328602388	53.9776057932	2.2059173364	1.0	1.0	0.00139509286096
32	0.00132231367169	63.7957002921	2.88036	1.23893	100.0	0.975607470225	90.9035290207	76.3254008365	88.9769536756	18.2503624065	31.6362207375	51.3522093386	43.3823933595	2.07087826183	1.0	1.0	0.00817347210897
33	0.00131967365098	75.2831153894	2.88036	1.23893	100.0	0.968687787767	88.4073029111	89.019881378	95.8438122521	21.2879569959	41.2980902789	58.5469162459	53.1737030831	2.16955660215	1.0	1.0	0.000959821465473
34	0.00125406330743	71.7551495913	2.88036	1.23893	100.0	0.98602549517	80.9133396748	83.6869160054	81.1277730262	21.4667240578	44.4049965628	62.4378158308	63.8024365865	2.31575704089	1.0	1.0	0.000803052799992
35	0.00121014018781	73.7918239492	2.88036	1.23893	100.0	1.01040724171	96.6919315253	93.7450376081	97.0300185962	20.1377672059	37.5781424618	50.3173313254	46.8394139015	1.95422625768	1.0	1.0	0.00100373077193
36	0.00120183391921	64.5655377869	2.88036	1.23893	100.0	0.985469364578	99.3916455433	85.1809750131	92.380278774	17.7506941063	27.3204213071	41.0559657737	37.1416922046	1.8532947053	1.0	1.0	0.00366688144162
37	0.0011537942784	68.5136525784	2.88036	1.23893	100.0	0.972492369432	97.3181820872	84.3978258437	84.6204443205	19.3512998774	34.419556121	53.8273007096	49.6160990088	2.0960776662	1.0	1.0	0.00234318859746
38	0.00114456942712	58.7849868456	2.88036	1.23893	100.0	0.985204174047	95.615215606	71.8705667411	70.5412188634	16.6681832713	26.3862791526	45.1271875256	47.3699310589	2.07028196687	1.0	1.0	0.00396177688916
39	0.00113147085016	57.00600654	2.88036	1.23893	100.0	0.977537516912	92.0238438154	70.9956871762	61.8417730002	15.6017509087	24.6242560381	41.9289690786	48.2019872513	1.98232996898	1.0	1.0	0.00374354382006
40	0.00109865471541	60.3067024246	2.88036	1.23893	100.0	0.990736199464	96.4968910921	73.360419485	63.6118213455	15.7843496506	25.3876127257	44.8508140213	49.3221396517	1.98989489815	1.0	1.0	0.00613939942248
41	0.00109257106586	62.7928531201	2.88036	1.23893	100.0	0.985724973156	96.4971304307	73.2271185326	73.9283368983	17.4054981468	29.001579493	55.3337896991	51.7414776781	2.12183953974	1.0	1.0	0.00482879769223
42	0.0010852980382	52.0131178297	2.88036	1.23893	100.0	0.983107024831	95.9182243065	63.9962711771	62.9153482381	15.4105849807	21.541705223	41.1937133801	41.3019940753	2.00448368974	1.0	1.0	0.00547196227807
43	0.00103698824713	65.2489114652	2.88036	1.23893	100.0	0.972582825715	99.680842264	79.9440217592	78.0381061433	18.5640244088	29.6015648189	47.7430844134	48.2823484382	1.98988026988	1.0	1.0	0.00239691467582
44	0.00103253150937	58.4411458937	2.88036	1.23893	100.0	0.983149016696	97.2824688892	70.2623014975	67.4546256739	16.2017686435	25.1349168004	48.2103525104	49.4154402592	2.03405725978	1.0	1.0	0.00311489084015
45	0.000989504430706	58.7342357985	2.88036	1.23893	100.0	0.98339078694	97.4574465045	71.2541265345	68.8371189272	16.8264665557	25.9635931139	44.2652813659	43.8360994598	2.03984119536	1.0	1.0	0.00375119498703
46	0.000976086949074	61.8784931685	2.88036	1.23893	100.0	0.991645266721	98.75826921	75.0479133848	73.0276577896	17.2179498941	27.7337245732	47.4276513961	46.4429427986	2.0118692252	1.0	1.0	0.00231282412786
47	0.000966381535545	58.9023189098	2.88036	1.23893	100.0	0.989975457343	95.2207209872	70.2601956578	70.4219283151	16.4408968154	25.9509519169	45.2705661795	44.3366743049	2.0276629465	1.0	1.0	0.0012955266841
48	0.000963062607684	61.4738607406	2.88036	1.23893	100.0	0.983233200246	97.9216925359	74.7884263426	74.2675903852	17.3391904044	27.1234056368	47.7872278808	47.2110801057	2.00522585146	1.0	1.0	0.00199599637259
49	0.000948238096983	57.4752990424	2.88036	1.23893	100.0	1.00385968492	95.4157225353	70.2168552755	67.8509951002	15.6993757812	24.3327325971	44.1515453223	44.4441531707	1.96679208263	1.0	1.0	0.00103846014758
50	0.000916510522483	52.4347484552	2.88036	1.23893	100.0	0.989066832983	97.9178739223	63.3860862442	60.618082006	14.2667210205	20.2869930173	40.669312542	40.6825729843	1.96225763911	1.0	1.0	0.00030074234721
51	0.000910770396557	51.1527631024	2.88036	1.23893	100.0	0.990638978258	96.4151739328	62.5044705375	59.4513833642	14.0058694468	19.7716325946	38.8203190812	38.8638689439	1.94212521115	1.0	1.0	0.000223453638995
52	0.000907021829317	49.6008977731	2.88036	1.23893	100.0	0.994824343015	93.5529612302	60.6398530706	58.1511339096	13.6540324423	19.1201586838	37.4219535073	37.3818482024	1.93337903916	1.0	1.0	0.000269959602826
53	0.000906321313039	50.3941915167	2.88036	1.23893	100.0	0.995777760868	92.7344642968	60.6583252464	59.3517700847	13.7911649618	19.9594175898	39.9664450727	38.5361336898	1.96668718828	1.0	1.0	6.59960820721e-05
54	0.000903697689092	53.3043658519	2.88036	1.23893	100.0	0.994488511464	97.2312258704	64.9791938957	63.6359842491	14.6898407677	21.4291421151	41.3502958129	40.3393896617	1.96806100968	1.0	1.0	9.89949240535e-05
55	0.000903565495635	50.7165184838	2.88036	1.23893	100.0	0.992661643053	98.9855485468	61.3725885289	59.6800477771	14.1285297282	19.5070591693	39.7091652958	38.3334076502	1.9564379351	1.0	1.0	0.000206430715403
56	0.000902493128396	50.0775281094	2.88036	1.23893	100.0	0.993642919378	97.8254788532	60.7454341249	58.3861704327	13.6943957819	18.9575005632	38.7071337412	38.1651828515	1.95012351856	1.0	1.0	0.000219305574232
57	0.000901335527325	47.3420489472	2.88036	1.23893	100.0	0.99585484733	97.6437373138	57.4976721875	55.5193616972	12.9792352553	17.5169867008	37.6276095099	36.8358737941	1.95811994201	1.0	1.0	4.29767679311e-06
58	0.000900978930552	48.6213139703	2.88036	1.23893	100.0	0.99476733502	98.0070598097	58.9329016664	58.8130125105	13.4093345621	18.116125013	38.1850052856	36.0899610632	1.9408278855	1.0	1.0	9.50097108571e-05
59	0.000900978930285	48.6213139703	2.88036001	1.23893	100.0	0.99476733502	98.0070598097	58.9329016664	58.8130125105	13.4093345621	18.116125013	38.1850052856	36.0899610632	1.9408278855	1.0	1.0	9.50097108571e-05
60	0.00090097892575	48.6213139703	2.88036	1.23893001	100.0	0.99476733502	98.0070598097	58.9329016664	58.8130125105	13.4093345621	18.116125013	38.1850052856	36.0899610632	1.9408278855	1.0	1.0	9.50097108571e-05
61	0.000900978925003	48.6213139703	2.88036	1.23893	100.0	0.99476734502	98.0070598097	58.9329016664	58.8130125105	13.4093345621	18.116125013	38.1850052856	36.0899610632	1.9408278855	1.0	1.0	9.50097108571e-05
62	0.000900003110804	48.6213102492	2.88036	1.23893	100.0	0.995322265568	98.0070585482	58.9329079714	58.813012665	13.4093422009	18.1161125063	38.1850017445	36.089966141	1.94104614159	1.0	1.0	1e-06
63	0.000900003110565	48.6213102492	2.88036001	1.23893	100.0	0.995322265568	98.0070585482	58.9329079714	58.813012665	13.4093422009	18.1161125063	38.1850017445	36.089966141	1.94104614159	1.0	1.0	1e-06
64	0.000900003106341	48.6213102492	2.88036	1.23893001	100.0	0.995322265568	98.0070585482	58.9329079714	58.813012665	13.4093422009	18.1161125063	38.1850017445	36.089966141	1.94104614159	1.0	1.0	1e-06
65	0.000899991661768	48.6213075012	2.88036	1.23893	100.0	0.99548223292	98.0070585886	58.93290974	58.8130129671	13.4093409546	18.116112476	38.1849995098	36.089969196	1.94108169281	1.0	1.0	1e-06
66	0.000899991661542	48.6213075012	2.88036001	1.23893	100.0	0.99548223292	98.0070585886	58.93290974	58.8130129671	13.4093409546	18.116112476	38.1849995098	36.089969196	1.94108169281	1.0	1.0	1e-06
67	0.000899991657378	48.6213075012	2.88036	1.23893001	100.0	0.99548223292	98.0070585886	58.93290974	58.8130129671	13.4093409546	18.116112476	38.1849995098	36.089969196	1.94108169281	1.0	1.0	1e-06
68	0.000899986769462	48.6213030962	2.88036	1.23893	100.0	0.995529579966	98.0070594366	58.9329103152	58.813013623	13.4093332228	18.1161197719	38.1849961038	36.0899736337	1.94104214173	1.0	1.0	1e-06
69	0.000899986769239	48.6213030962	2.88036001	1.23893	100.0	0.995529579966	98.0070594366	58.9329103152	58.813013623	13.4093332228	18.1161197719	38.1849961038	36.0899736337	1.94104214173	1.0	1.0	1e-06
70	0.000899986765084	48.6213030962	2.88036	1.23893001	100.0	0.995529579966	98.0070594366	58.9329103152	58.813013623	13.4093332228	18.1161197719	38.1849961038	36.0899736337	1.94104214173	1.0	1.0	1e-06
71	0.000899956249891	48.6212549121	2.88036	1.23893	100.0	0.995829816117	98.0070692612	58.9329154666	58.8130209828	13.4092435903	18.116204303	38.1849584606	36.0900221711	1.94056879624	1.0	1.0	1e-06
72	0.000899956249687	48.6212549121	2.88036001	1.23893	100.0	0.995829816117	98.0070692612	58.9329154666	58.8130209828	13.4092435903	18.116204303	38.1849584606	36.0900221711	1.94056879624	1.0	1.0	1e-06
73	0.000899956245543	48.6212549121	2.88036	1.23893001	100.0	0.995829816117	98.0070692612	58.9329154666	58.8130209828	13.4092435903	18.116204303	38.1849584606	36.0900221711	1.94056879624	1.0	1.0	1e-06
74	0.000899950184082	48.6212328624	2.88036	1.23893	100.0	0.99589071732	98.0070739261	58.9329175252	58.8130244155	13.4092008799	18.1162443955	38.1849410545	36.0900444173	1.94034290141	1.0	1.0	1e-06
75	0.000899950183879	48.6212328624	2.88036001	1.23893	100.0	0.99589071732	98.0070739261	58.9329175252	58.8130244155	13.4092008799	18.1162443955	38.1849410545	36.0900444173	1.94034290141	1.0	1.0	1e-06
76	0.000899950179713	48.6212328624	2.88036	1.23893001	100.0	0.99589071732	98.0070739261	58.9329175252	58.8130244155	13.4092008799	18.1162443955	38.1849410545	36.0900444173	1.94034290141	1.0	1.0	1e-06
77	0.000899949152054	48.6212264661	2.88036	1.23893	100.0	0.995873553698	98.0070753284	58.9329181114	58.8130254411	13.4091878158	18.1162563652	38.1849358656	36.0900509343	1.94027930164	1.0	1.0	1e-06
78	0.00089994915185	48.6212264661	2.88036001	1.23893	100.0	0.995873553698	98.0070753284	58.9329181114	58.8130254411	13.4091878158	18.1162563652	38.1849358656	36.0900509343	1.94027930164	1.0	1.0	1e-06
79	0.000899949147666	48.6212264661	2.88036	1.23893001	100.0	0.995873553698	98.0070753284	58.9329181114	58.8130254411	13.4091878158	18.1162563652	38.1849358656	36.0900509343	1.94027930164	1.0	1.0	1e-06
