# Supplementary material for: Digital logic circuits in yeast with CRISPR-dCas9 NOR gates
Source: Nat Commun. 2017 May 25;8:15459. doi: 10.1038/ncomms15459 (PMC5458518; doi:10.1038/ncomms15459)
Supplement: Supplementary Software 1 — R cytometry data processing scripts and mathematical modeling scripts [file ncomms15459-s3.zip › Supplementary Software 1/FittingScripts/Results/Output/FittingScript_DoseExp2_20160330.py_solution_2016-04-02-11-53-42_1459623222618295.csv]

	score	Vmax	Km	nu	u	vmax	vmax	vmax	vmax	k	k	k	k	n	b	B	leak
	0	0	0	0	0	0	1	2	3	0	1	2	3	0	0	0	0
0	1.03986865432	85.8495578712	2.88036	1.23893	100.0	0.914580921628	40.4495036974	9.89289325743	88.287831843	84.425774309	64.3618262312	54.1357158283	87.067297837	2.29764859398	1.0	1.0	0.647166701558
1	0.300269050746	80.5829418489	2.88036	1.23893	100.0	1.00793775146	58.635958706	16.1618231194	71.0843826172	42.0481486971	28.080977105	83.7404483936	56.333100984	1.93434980457	1.0	1.0	0.371563123941
2	0.126113125514	72.3282289506	2.88036	1.23893	100.0	0.951223025176	70.4314536337	45.3811179057	82.2555361584	25.7889467153	36.1182495891	65.4881632348	65.3357252705	1.52529798107	1.0	1.0	0.319984170268
3	0.109011404036	44.5263536266	2.88036	1.23893	100.0	0.935634156342	89.4242727004	27.691579593	55.8349509881	9.1102775682	85.0126419261	70.4008897324	30.397731781	2.20630209066	1.0	1.0	0.440185819987
4	0.0789307393964	31.3177554805	2.88036	1.23893	100.0	1.01404629665	78.0546715747	63.3164522709	62.9703107983	7.91731631146	56.0841606254	28.4376358809	86.9411671847	1.50458826729	1.0	1.0	0.264635317504
5	0.0610862288865	91.3112859175	2.88036	1.23893	100.0	0.968345178332	52.7390234758	60.0719137991	51.5328845704	4.37093842173	56.9663686663	73.2729899768	19.6535156793	0.68687195863	1.0	1.0	0.0982920319485
6	0.0516807528327	62.518095948	2.88036	1.23893	100.0	1.02309968171	82.6462618731	69.0320563342	14.2726217939	30.1295301154	71.4940221014	40.170696384	1.26499589117	2.27677277078	1.0	1.0	0.073392042828
7	0.0349422582514	37.2502936427	2.88036	1.23893	100.0	0.95094252779	99.5167956707	80.91212303	58.3259067759	13.1292411415	19.7150256188	24.6116077703	68.3425073593	1.45159612132	1.0	1.0	0.0899181714088
8	0.0239113439997	70.8009030244	2.88036	1.23893	100.0	1.09892646045	60.7246470554	88.1563163163	65.2326018382	8.22256602015	25.3835649998	76.4345888818	97.9961542406	1.89866184428	1.0	1.0	0.0421015839948
9	0.0232933972736	56.4806807382	2.88036	1.23893	100.0	0.95471283018	82.9357187038	66.5650073636	59.985972211	26.8430932829	32.8336243025	30.1428051117	27.4348128164	2.23176273228	1.0	1.0	0.116217186252
10	0.0188450905028	70.5102550812	2.88036	1.23893	100.0	1.07034774986	85.5015162927	71.695630179	71.1738330464	19.7293426214	40.0856330521	36.966634198	21.6869426651	2.39332472858	1.0	1.0	0.113888758622
11	0.0133547833484	57.9982464991	2.88036	1.23893	100.0	0.97916486498	40.7046305062	93.023392536	36.6254181579	16.4008698092	52.9653142588	21.7631538504	34.7460730632	2.16026413238	1.0	1.0	0.0422890040139
12	0.0112672136477	87.2025422217	2.88036	1.23893	100.0	1.05107438041	35.5187712999	99.8151416871	62.1190923448	9.19135057242	54.6634997868	50.8558235199	63.9746958415	2.34241594832	1.0	1.0	0.0399439465312
13	0.00857095921427	68.235680937	2.88036	1.23893	100.0	0.998660764018	84.8788484013	97.1408963569	83.0310206567	10.9273731353	26.2793140166	65.6835759841	53.8390371342	1.84523129405	1.0	1.0	0.019464026913
14	0.00541708449581	61.2272237265	2.88036	1.23893	100.0	0.913196180457	88.6221487188	69.6361991613	37.1539499933	17.9067596039	24.112045169	29.667404337	61.8747153462	2.15456191473	1.0	1.0	0.0341894634533
15	0.00521807630631	44.3941912926	2.88036	1.23893	100.0	0.991161861446	90.3303163154	55.7529809203	39.121676987	15.4602607564	24.2342772254	29.9296938017	34.8463328762	2.39519605225	1.0	1.0	0.00554745456458
16	0.00374787720502	51.4586615838	2.88036	1.23893	100.0	0.969886676888	78.807391173	70.2929419605	91.045804527	10.5394411031	16.4242382787	29.1938439396	21.8696859154	2.15591886902	1.0	1.0	0.0740874325566
17	0.00264681256754	68.5794414118	2.88036	1.23893	100.0	1.03705643167	87.6420487308	74.8994911016	81.4623764699	15.9066060593	29.8091692741	54.6751541677	55.0501787097	2.13390255168	1.0	1.0	0.00822869698094
18	0.00222374119234	72.5795618275	2.88036	1.23893	100.0	0.989751836104	87.2137474282	80.4206700981	92.7606582468	18.0611520549	34.2935729884	50.8601691882	44.8255887544	2.12878207553	1.0	1.0	0.0044151434025
19	0.00221181684059	58.8979700273	2.88036	1.23893	100.0	1.04205092547	83.6003897414	69.7862986583	93.4709732704	11.6653921924	21.5767760008	44.472522255	31.4320339985	1.87238503333	1.0	1.0	0.00542048536483
20	0.00217746691173	69.769373136	2.88036	1.23893	100.0	0.98438425853	74.8793534978	87.2647839784	87.9443364574	16.4218968644	34.488828501	37.3953665149	38.3238527487	1.89184190303	1.0	1.0	0.00733702990286
21	0.00197591013982	66.5635339249	2.88036	1.23893	100.0	0.934625674766	74.6837923268	75.5095552913	98.2011499413	18.9769635617	39.1296516253	60.7948398522	46.2156665765	2.32798882343	1.0	1.0	0.0129434056205
22	0.00194764320797	59.6716498685	2.88036	1.23893	100.0	0.994324589834	98.862669067	67.5734037547	76.5255659782	14.8824598747	21.883102217	45.7898118175	44.0962171457	2.03950194211	1.0	1.0	0.0317386598439
23	0.00189545849314	55.5008952886	2.88036	1.23893	100.0	0.987884484898	88.7184711096	72.0088055009	62.4095126825	11.8102089512	19.7598245055	38.0359641736	40.2213492895	1.88947561768	1.0	1.0	0.0171560168417
24	0.00188154480225	50.0928418081	2.88036	1.23893	100.0	0.977510394866	90.6641641573	64.0711959158	56.6986949248	13.1379814636	19.5575467144	35.2021962715	35.047324471	2.03526370891	1.0	1.0	0.00814610590141
25	0.00144681264395	68.5495130584	2.88036	1.23893	100.0	0.97924667484	85.9420382117	77.5514855005	69.6333870044	17.2784163536	33.4838160856	53.8247632112	55.1580483473	2.16163899896	1.0	1.0	0.00478792919353
26	0.00138784950099	69.3398424129	2.88036	1.23893	100.0	0.956757496221	96.0602802761	86.0997058284	76.1899740151	20.9216907055	35.7795143085	49.0751520538	51.9963737585	2.07250938528	1.0	1.0	0.0103521758104
27	0.00124220309416	68.2973952497	2.88036	1.23893	100.0	1.00014624835	81.58886693	80.8861051363	76.0317070564	16.8168295257	33.9271539408	51.2715224484	51.7642824932	2.06224194502	1.0	1.0	0.00129566639622
28	0.00114705072032	72.955899435	2.88036	1.23893	100.0	0.992253077658	93.1507069884	86.1514853919	82.8927109668	19.073342168	35.1974304188	54.7127305274	56.9171853984	2.06915109405	1.0	1.0	0.00645468186164
29	0.00114232652011	72.1838326383	2.88036	1.23893	100.0	0.982099627305	96.3789439455	85.4085057822	90.527983667	20.3391883778	37.523689666	58.5280474868	52.7331791244	2.17705685005	1.0	1.0	0.00647032349722
30	0.00109664535578	65.0737081196	2.88036	1.23893	100.0	1.00247686315	92.7897555636	77.7010188487	76.3298274833	18.9009920987	33.0419065009	49.2272422559	47.7897370889	2.09730177241	1.0	1.0	0.00190798202899
31	0.00108179983039	68.230298962	2.88036	1.23893	100.0	0.998998791086	98.2390187108	82.8552361465	81.4433987375	18.1045181801	31.0620577286	51.3751098994	51.3464162194	2.03942525623	1.0	1.0	0.00615675239037
32	0.00104603015102	65.9816609621	2.88036	1.23893	100.0	1.00622790119	96.1931977492	77.8529471073	72.3377703334	17.4559658427	29.7371160203	50.4021234698	53.5519687904	2.02709974409	1.0	1.0	7.68759092941e-05
33	0.00103517097364	72.902821417	2.88036	1.23893	100.0	0.988669466465	94.562991178	86.2514720643	84.6929813394	20.519739433	38.4755926889	58.2730852297	57.8443561801	2.12205212987	1.0	1.0	0.000418996541668
34	0.00103251066167	64.2775766101	2.88036	1.23893	100.0	0.985196078372	93.3979742802	75.5305466565	77.3766575408	17.6432122432	29.66459049	50.1010128063	49.6132358747	2.06539865688	1.0	1.0	0.00181711310463
35	0.00103094533826	54.6543099319	2.88036	1.23893	100.0	0.985160893986	91.0468701415	66.093572991	59.7957153113	15.0858426576	23.3077450444	42.8436896948	43.8182509384	2.02207510791	1.0	1.0	0.000808370043845
36	0.000981956741294	53.992199805	2.88036	1.23893	100.0	0.984415624506	93.8572838562	66.0642588784	65.4809779165	14.3680583638	21.1213388221	40.2735453006	39.4883753061	1.94933361055	1.0	1.0	0.00187340852829
37	0.00093455587472	52.6563743141	2.88036	1.23893	100.0	0.988714740771	95.4931788881	63.4169743338	62.5462752158	14.5562877743	20.8318511772	40.9659107672	39.9488802963	1.96853547084	1.0	1.0	0.00253867253005
38	0.00092523029703	51.1331487327	2.88036	1.23893	100.0	1.00071235604	94.1257649411	61.5310701561	62.3265113981	13.9070375756	20.1402492285	40.2872114851	38.7168844125	1.96391149403	1.0	1.0	0.000437241185723
39	0.000917299888144	50.8621251153	2.88036	1.23893	100.0	0.992078413854	97.1199763985	60.6561560281	60.4548119102	14.3530546185	20.0679226434	40.9686064603	39.349811637	1.99244647654	1.0	1.0	0.000639741628879
40	0.000907059610164	50.4028798468	2.88036	1.23893	100.0	0.996379762991	98.0571078957	61.3633701423	60.2275982956	13.8888455682	19.1312188419	38.7577184869	37.1859853388	1.93774396593	1.0	1.0	0.000579376240902
41	0.00090685217268	52.2622228707	2.88036	1.23893	100.0	0.99206206512	95.0653894611	63.0988394593	61.8324335128	14.3908021999	20.8035041608	40.9427203655	39.5510227373	1.96322745108	1.0	1.0	1.59096057701e-05
42	0.000903382349732	49.0819632799	2.88036	1.23893	100.0	0.99917644878	94.6601397067	59.7941410806	57.7236180902	13.3517983139	18.8679437227	38.3045042117	37.7108688002	1.95666376092	1.0	1.0	7.0955473472e-05
43	0.000903016488839	47.8504385921	2.88036	1.23893	100.0	0.994613785763	94.8196771617	58.8009388585	56.0366794523	13.2641263632	18.1417063814	36.5769314715	36.4414730509	1.93847245001	1.0	1.0	0.000194810067471
44	0.000902750978777	47.8772446562	2.88036	1.23893	100.0	0.997147929508	91.3941148274	58.3636377041	58.4015542453	13.1509874137	18.3679669925	37.1441780342	35.3239412363	1.93838534586	1.0	1.0	6.127342481e-05
45	0.000902750978414	47.8772446562	2.88036001	1.23893	100.0	0.997147929508	91.3941148274	58.3636377041	58.4015542453	13.1509874137	18.3679669925	37.1441780342	35.3239412363	1.93838534586	1.0	1.0	6.127342481e-05
46	0.000902750974539	47.8772446562	2.88036	1.23893001	100.0	0.997147929508	91.3941148274	58.3636377041	58.4015542453	13.1509874137	18.3679669925	37.1441780342	35.3239412363	1.93838534586	1.0	1.0	6.127342481e-05
47	0.000901098871215	47.8772364253	2.88036	1.23893	100.0	0.995927349556	91.394124015	58.3636236493	58.4015553497	13.150923926	18.3680367219	37.144168502	35.3239474186	1.93783095933	1.0	1.0	1e-06
48	0.000901098870739	47.8772364253	2.88036001	1.23893	100.0	0.995927349556	91.394124015	58.3636236493	58.4015553497	13.150923926	18.3680367219	37.144168502	35.3239474186	1.93783095933	1.0	1.0	1e-06
49	0.0009010988664	47.8772364253	2.88036	1.23893001	100.0	0.995927349556	91.394124015	58.3636236493	58.4015553497	13.150923926	18.3680367219	37.144168502	35.3239474186	1.93783095933	1.0	1.0	1e-06
50	0.000900891518411	47.8772287332	2.88036	1.23893	100.0	0.995220646614	91.3941319305	58.3636133464	58.4015553998	13.1508725781	18.3680943883	37.1441594909	35.3239529108	1.93745911914	1.0	1.0	1e-06
51	0.000900891517876	47.8772287332	2.88036001	1.23893	100.0	0.995220646614	91.3941319305	58.3636133464	58.4015553998	13.1508725781	18.3680943883	37.1441594909	35.3239529108	1.93745911914	1.0	1.0	1e-06
52	0.00090089151323	47.8772287332	2.88036	1.23893001	100.0	0.995220646614	91.3941319305	58.3636133464	58.4015553998	13.1508725781	18.3680943883	37.1441594909	35.3239529108	1.93745911914	1.0	1.0	1e-06
53	0.000900890368495	47.877227059	2.88036	1.23893	100.0	0.995233520239	91.3941335193	58.3636122052	58.4015549634	13.1508637346	18.3681046089	37.1441571856	35.3239540785	1.93744464126	1.0	1.0	1e-06
54	0.00090089036796	47.877227059	2.88036001	1.23893	100.0	0.995233520239	91.3941335193	58.3636122052	58.4015549634	13.1508637346	18.3681046089	37.1441571856	35.3239540785	1.93744464126	1.0	1.0	1e-06
55	0.000900890363316	47.877227059	2.88036	1.23893001	100.0	0.995233520239	91.3941335193	58.3636122052	58.4015549634	13.1508637346	18.3681046089	37.1441571856	35.3239540785	1.93744464126	1.0	1.0	1e-06
56	0.000900886328317	47.8772203619	2.88036	1.23893	100.0	0.995285014739	91.3941398743	58.3636076404	58.4015532177	13.1508283603	18.3681454914	37.144147964	35.323958749	1.93738672971	1.0	1.0	1e-06
57	0.000900886327786	47.8772203619	2.88036001	1.23893	100.0	0.995285014739	91.3941398743	58.3636076404	58.4015532177	13.1508283603	18.3681454914	37.144147964	35.323958749	1.93738672971	1.0	1.0	1e-06
58	0.000900886323147	47.8772203619	2.88036	1.23893001	100.0	0.995285014739	91.3941398743	58.3636076404	58.4015532177	13.1508283603	18.3681454914	37.144147964	35.323958749	1.93738672971	1.0	1.0	1e-06
59	0.000900874383979	47.8771804797	2.88036	1.23893	100.0	0.995478358169	91.3941780285	58.363579957	58.4015429133	13.1506149042	18.3683912356	37.144092692	35.3239866674	1.93702826871	1.0	1.0	1e-06
60	0.000900874383458	47.8771804797	2.88036001	1.23893	100.0	0.995478358169	91.3941780285	58.363579957	58.4015429133	13.1506149042	18.3683912356	37.144092692	35.3239866674	1.93702826871	1.0	1.0	1e-06
61	0.000900874378814	47.8771804797	2.88036	1.23893001	100.0	0.995478358169	91.3941780285	58.363579957	58.4015429133	13.1506149042	18.3683912356	37.144092692	35.3239866674	1.93702826871	1.0	1.0	1e-06
62	0.000900873629444	47.8771735012	2.88036	1.23893	100.0	0.995484816636	91.3941848287	58.3635750496	58.4015410832	13.1505766054	18.3684349442	37.1440828003	35.3239915972	1.93696946817	1.0	1.0	1e-06
63	0.000900873628924	47.8771735012	2.88036001	1.23893	100.0	0.995484816636	91.3941848287	58.3635750496	58.4015410832	13.1505766054	18.3684349442	37.1440828003	35.3239915972	1.93696946817	1.0	1.0	1e-06
64	0.00090087362427	47.8771735012	2.88036	1.23893001	100.0	0.995484816636	91.3941848287	58.3635750496	58.4015410832	13.1505766054	18.3684349442	37.1440828003	35.3239915972	1.93696946817	1.0	1.0	1e-06
