# Supplementary material for: Digital logic circuits in yeast with CRISPR-dCas9 NOR gates
Source: Nat Commun. 2017 May 25;8:15459. doi: 10.1038/ncomms15459 (PMC5458518; doi:10.1038/ncomms15459)
Supplement: Supplementary Software 1 — R cytometry data processing scripts and mathematical modeling scripts [file ncomms15459-s3.zip › Supplementary Software 1/FittingScripts/Results/Output/FittingScript_DoseExp2_20160330.py_solution_2016-04-02-15-01-39_1459634499752606.csv]

	score	Vmax	Km	nu	u	vmax	vmax	vmax	vmax	k	k	k	k	n	b	B	leak
	0	0	0	0	0	0	1	2	3	0	1	2	3	0	0	0	0
0	1.0559754379	31.3127729099	2.88036	1.23893	100.0	1.00420993383	42.7769494282	45.8861344777	41.8632335689	57.279300116	39.6394534255	97.8390264466	83.723518599	0.971285668843	1.0	1.0	0.619754825872
1	0.97807143319	50.8537528578	2.88036	1.23893	100.0	1.09279661	5.5401785507	39.2829925658	23.279860048	18.4843573135	61.6414928947	32.1379249374	10.6106914772	2.15196075892	1.0	1.0	0.230111851139
2	0.217391705616	48.6865669416	2.88036	1.23893	100.0	1.08107469876	47.8144785545	94.1963920407	52.0004745857	44.962177487	71.9868559179	52.9442342415	26.3067745708	0.707978701155	1.0	1.0	0.0447423045837
3	0.185668510306	17.1813818236	2.88036	1.23893	100.0	1.0091497895	87.4514429058	21.3588742274	51.6776199406	30.6922119135	42.3141890577	65.9306816629	11.7769966183	2.05367311751	1.0	1.0	0.179086893686
4	0.105075377482	44.0098393543	2.88036	1.23893	100.0	0.931831788496	98.1192897719	2.51929809605	54.5294150139	23.4607750524	95.1789689889	48.172213656	14.5624086725	1.88465023159	1.0	1.0	0.0123422773857
5	0.0776029404061	26.7415539525	2.88036	1.23893	100.0	0.992623682475	35.185486626	12.6940638678	76.9019727513	1.19061298287	7.61006236711	30.0573876453	67.3945109943	1.53989613781	1.0	1.0	0.161811702443
6	0.0700835322932	22.7470294886	2.88036	1.23893	100.0	1.03750139991	32.8918065629	21.0859666422	64.2884258056	11.2247052714	62.2783077852	21.0407923227	46.7558390731	0.92533915265	1.0	1.0	0.0405741355379
7	0.0597726063063	90.4332259858	2.88036	1.23893	100.0	0.901460163909	58.3259577641	4.22670941359	6.97610337989	38.2158523982	73.1548416365	52.6938907545	64.2197593602	1.71084628955	1.0	1.0	0.00716759068948
8	0.0315074514981	36.9162812302	2.88036	1.23893	100.0	0.987998539103	51.2943565122	59.1660845265	91.8040488317	9.69996296223	21.7593082939	15.805345191	85.1362517031	1.94843562253	1.0	1.0	0.162512053361
9	0.0310568485074	76.1998892277	2.88036	1.23893	100.0	1.07967883422	23.19257017	62.6427215182	82.4113292042	9.39790400698	65.7255189224	14.8473153278	25.7965206464	1.94137095593	1.0	1.0	0.0316772956707
10	0.0275903547985	95.8753405705	2.88036	1.23893	100.0	1.02661883876	38.8158075361	73.1129763495	70.0180893013	6.71167625476	23.6290286415	17.6005891188	31.6953868549	2.26740038434	1.0	1.0	0.100271251827
11	0.0214717291061	85.5239088912	2.88036	1.23893	100.0	0.984124174137	49.612364927	81.1543089672	11.2514718819	19.5769785417	59.6562007041	13.7332390911	81.2895546746	2.36475954335	1.0	1.0	0.0369778730551
12	0.0196234789751	53.4853923268	2.88036	1.23893	100.0	1.02026785173	38.627376637	55.7686785371	72.8405635007	8.02964996085	14.6751721207	21.9693865902	78.9193486215	1.71116406447	1.0	1.0	0.0835296983093
13	0.0150168276077	55.2813156677	2.88036	1.23893	100.0	0.905759606677	82.4894647198	56.5585164559	69.6475750437	9.84987250749	14.8549456823	29.3352412889	34.3280745263	2.0769359096	1.0	1.0	0.0861766679245
14	0.0112910458181	54.9950344256	2.88036	1.23893	100.0	0.926301219769	58.0900419588	79.9659213539	43.2493479675	7.30417530868	11.9655062069	15.7716666148	32.9014950406	2.03271745634	1.0	1.0	0.0570660475917
15	0.0107164753796	61.488000893	2.88036	1.23893	100.0	0.922850250264	51.8650165555	75.9024098592	54.5803459096	19.6754555605	47.6876867815	11.9201636109	25.3005160171	2.11780307645	1.0	1.0	0.01335980204
16	0.00907383658202	67.5669563038	2.88036	1.23893	100.0	1.0156145939	69.8232981504	66.266378263	87.1328115154	24.4962958924	43.3834060458	27.2194418795	23.6780586746	2.04586685414	1.0	1.0	0.0054800605296
17	0.00568471965094	56.7326846673	2.88036	1.23893	100.0	0.929310378831	70.1907057791	51.7281830348	72.3684612735	15.8460723184	24.5710552384	30.466415138	30.8791498337	2.48010894347	1.0	1.0	0.0648867370625
18	0.00404671278562	75.7803975959	2.88036	1.23893	100.0	0.90339686392	74.7960271572	86.3018002422	96.2927871295	22.4991419253	45.7944260365	53.8104630838	39.3454335012	2.17258272598	1.0	1.0	0.0159834164823
19	0.00397862796553	52.2366722725	2.88036	1.23893	100.0	1.00782464821	61.4781792694	55.7837038745	60.1713253369	14.8966226862	28.7561817787	35.3163365227	37.7044493882	2.11758959372	1.0	1.0	0.018357009191
20	0.00367553124508	53.7462693718	2.88036	1.23893	100.0	0.9366149004	78.624331134	54.6721717611	56.0043126833	15.8444309826	23.7275665616	30.9985745005	31.5838458157	2.23013191219	1.0	1.0	0.026846404368
21	0.00341263382969	39.0737558898	2.88036	1.23893	100.0	0.95020245018	55.5056081012	44.6526485853	42.6914766207	9.91657107359	16.3513056489	33.4555412807	33.7503484985	2.28650091375	1.0	1.0	0.0318928095328
22	0.00332126712418	63.7806848657	2.88036	1.23893	100.0	0.997863649467	80.3151622139	65.597870011	87.7242690358	14.8878864533	32.0384980069	66.8977775541	43.7811917172	2.33775181663	1.0	1.0	0.00647371769118
23	0.00192506718245	73.8095831278	2.88036	1.23893	100.0	1.02022076269	84.1159564815	83.2764741366	72.2161653786	20.7610804793	41.5009561746	47.9038814063	53.4680239198	2.14768742011	1.0	1.0	0.00672238761563
24	0.00189349419287	80.8762560096	2.88036	1.23893	100.0	0.964536150914	83.4816107274	95.9188795753	95.8262144025	22.9835094334	47.2732642628	47.6230297728	53.7029073036	2.12151482058	1.0	1.0	0.00463847912044
25	0.00172712171028	73.5684930397	2.88036	1.23893	100.0	0.956145385088	92.9005729034	82.5068600932	70.2990917416	21.18792134	38.9980961336	57.1238168853	60.5257780374	2.20803896535	1.0	1.0	0.0135566219407
26	0.00168680167057	60.7003526788	2.88036	1.23893	100.0	0.939250211636	93.0615662723	66.1439229247	62.5260430645	15.9517477663	26.0324592113	50.7489792889	51.5004882917	2.25981208978	1.0	1.0	0.0171184069224
27	0.00159304662918	64.1126301435	2.88036	1.23893	100.0	0.984974853989	77.1116505417	71.4744192743	82.1423647373	19.4057836391	34.7189018004	50.1504292007	48.6141106981	2.15166862475	1.0	1.0	0.00438125736443
28	0.0015772026448	74.6682558914	2.88036	1.23893	100.0	0.981466087768	94.9748057522	81.1168268772	76.7234587397	22.8605460294	41.5274097268	61.6334352813	64.3559835631	2.38356942849	1.0	1.0	0.00679825517875
29	0.00156051651312	75.4618258297	2.88036	1.23893	100.0	0.986575401232	94.0998916252	90.1371586456	81.9697572822	22.0041725766	43.3306372998	60.5289211363	60.2964116177	2.31110254393	1.0	1.0	0.0143042318808
30	0.00153253796999	75.6348438071	2.88036	1.23893	100.0	0.976913363766	98.6615391828	84.3927921777	69.8280163155	20.135528402	39.0871176917	60.8839837604	70.96872599	2.30982649218	1.0	1.0	0.0116644622744
31	0.00145414870489	72.3955003418	2.88036	1.23893	100.0	0.991652905633	76.5412410032	83.6681073753	81.1003743553	18.6596476499	39.9909467587	54.8955519893	59.5160446461	2.16921752756	1.0	1.0	0.0117121910967
32	0.00123796188909	65.3521365828	2.88036	1.23893	100.0	0.986526683302	97.9587592983	78.81409715	76.3825303669	19.4733591389	32.7930988881	50.7973012252	47.6429411278	2.07158922172	1.0	1.0	0.00466754787855
33	0.00118265500046	74.1795554909	2.88036	1.23893	100.0	1.00465021724	97.3949699119	85.2508133807	90.7141632382	19.9733400332	35.9791937051	59.074665214	57.3321011193	2.03959067886	1.0	1.0	0.00070927565161
34	0.00117315606173	62.4662579304	2.88036	1.23893	100.0	0.995440509785	88.7249859336	77.4444663445	83.1837698928	16.9977628958	28.6490574119	48.0615941231	45.3175771123	1.93816239885	1.0	1.0	0.0031960843815
35	0.00103771406454	60.7784627191	2.88036	1.23893	100.0	1.01074875993	95.2115309406	74.0893674858	75.677293859	16.5341072997	26.3314308006	45.5044603152	44.9366362107	1.95133582739	1.0	1.0	0.00209381467352
36	0.00103616670696	64.7112319042	2.88036	1.23893	100.0	0.998026068197	95.3296308341	78.5512449231	72.2674852247	17.2979101942	29.6404287767	47.5990425539	50.0549383026	2.04790625826	1.0	1.0	0.00421468953844
37	0.00100834495417	64.077095318	2.88036	1.23893	100.0	0.990999827256	94.925191346	74.341262372	70.7986041186	17.6313520989	29.5025711096	50.8114079016	52.2365905771	2.06963011535	1.0	1.0	0.00123608839988
38	0.00100077863474	72.1200717038	2.88036	1.23893	100.0	0.987248844991	99.5672838435	85.6270683799	85.4650910595	20.3390482443	35.4932581585	55.3570454011	53.2215518002	2.05209959524	1.0	1.0	0.000971243947882
39	0.000983611527155	66.4308880324	2.88036	1.23893	100.0	0.997638115427	99.911550146	81.3589069182	77.8554634563	18.3905018159	31.1452914636	50.6138007367	49.4148846387	2.0320253951	1.0	1.0	0.00163058554566
40	0.000974464896292	63.3773867073	2.88036	1.23893	100.0	0.997225314938	97.9252345657	77.5146090994	80.7080255851	17.9625613669	29.1394949786	49.0713569342	44.1774866666	1.98696453965	1.0	1.0	2.40945823324e-05
41	0.000973980203528	67.0662270013	2.88036	1.23893	100.0	0.989238518228	99.4949871848	79.2642588535	77.0021065218	19.1684217237	32.1875548546	54.4591677695	54.4850333943	2.08909167717	1.0	1.0	0.00181327907702
42	0.00097071439899	68.3693586485	2.88036	1.23893	100.0	0.995183053856	99.5166813936	80.1660879948	78.4073871457	19.2192153913	32.8315728893	55.0819349389	53.3885319972	2.07615610553	1.0	1.0	0.000558318309906
43	0.000965823026378	66.1335252098	2.88036	1.23893	100.0	0.999029885227	98.7185399084	78.9136330598	79.1037883564	18.1138948558	30.4114356856	53.1718361464	50.2961774561	2.03439932778	1.0	1.0	0.000399302988426
44	0.000961074070063	58.6123554638	2.88036	1.23893	100.0	1.00261589136	93.7031254088	72.2193688654	70.3316159247	15.4843318514	25.2744764005	44.433684173	42.5863393909	1.96981827734	1.0	1.0	0.000164208519934
45	0.000942979443617	58.4658144108	2.88036	1.23893	100.0	1.00075004493	99.770504057	71.5516737912	70.4739575156	15.7675749092	24.5821934448	46.7575389207	44.4022550464	1.9900380081	1.0	1.0	0.000503911408896
46	0.000926366997192	59.3451335858	2.88036	1.23893	100.0	0.993492450145	98.9415101358	73.2456964292	69.3609096503	16.5381559768	25.6139813675	44.8320374996	45.647632755	1.98218548412	1.0	1.0	0.000359779298394
47	0.000919682472064	57.3197369213	2.88036	1.23893	100.0	0.998448113128	97.9325257836	70.8528239199	68.8581102122	15.7304003669	23.9429556725	43.7414351079	43.1090085516	1.95746860396	1.0	1.0	0.000320567142779
48	0.000917313504503	55.8139443769	2.88036	1.23893	100.0	0.995747506727	99.1476695979	67.1744622304	66.6539350675	15.419537947	22.9473990094	44.8530076958	43.0786744142	1.99817810262	1.0	1.0	0.000835420469609
49	0.000917192528445	59.5339744675	2.88036	1.23893	100.0	0.994199666556	99.0660566163	72.0111492888	73.6124236982	16.4203784965	25.3031317583	46.9536139829	44.0616895102	1.98028557233	1.0	1.0	2.81642804399e-05
50	0.000915931297019	57.8619805386	2.88036	1.23893	100.0	0.995226382886	98.7341944586	70.0931769277	66.4711806013	15.7418155529	24.1404493516	45.0762835822	44.8963415455	1.98698751481	1.0	1.0	1.63749283564e-05
51	0.000912291156425	51.242158417	2.88036	1.23893	100.0	0.998562503636	98.328977204	61.88602563	58.8776395609	14.1426470518	20.0775788054	40.8770107195	39.92205444	1.97126408862	1.0	1.0	9.33258461371e-05
52	0.000903949082707	51.6128864894	2.88036	1.23893	100.0	0.992730905691	96.9682963313	62.8922599173	60.2835178207	14.2477527369	20.2316166449	39.7315923621	39.4031187467	1.96132570041	1.0	1.0	0.00045921321308
53	0.000902919573192	50.9574626495	2.88036	1.23893	100.0	0.996202874737	97.8069488627	61.8427560825	61.2304828541	14.1090267336	19.8445584847	39.9557347919	38.3731563528	1.96418271547	1.0	1.0	0.000317372231204
54	0.000902569355037	47.0458848779	2.88036	1.23893	100.0	0.996074392222	95.0596329423	57.6040931738	57.6019712109	12.8828051382	17.3571591689	36.5442869621	34.720763366	1.9283120579	1.0	1.0	0.000160789046638
55	0.000902057681517	50.8481860351	2.88036	1.23893	100.0	0.99183469866	96.6226711417	62.0105869584	60.4949324868	13.9745740376	19.6494746902	39.1639404346	38.3755708766	1.95246826612	1.0	1.0	2.41540248438e-05
56	0.000902057680777	50.8481860351	2.88036001	1.23893	100.0	0.99183469866	96.6226711417	62.0105869584	60.4949324868	13.9745740376	19.6494746902	39.1639404346	38.3755708766	1.95246826612	1.0	1.0	2.41540248438e-05
57	0.000902057676357	50.8481860351	2.88036	1.23893001	100.0	0.99183469866	96.6226711417	62.0105869584	60.4949324868	13.9745740376	19.6494746902	39.1639404346	38.3755708766	1.95246826612	1.0	1.0	2.41540248438e-05
58	0.000902057674547	50.8481860351	2.88036	1.23893	100.0	0.99183470866	96.6226711417	62.0105869584	60.4949324868	13.9745740376	19.6494746902	39.1639404346	38.3755708766	1.95246826612	1.0	1.0	2.41540248438e-05
59	0.000901300552318	50.8481750182	2.88036	1.23893	100.0	0.992531759147	96.6226734982	62.0105839337	60.4949296923	13.9745732441	19.6494976913	39.1639481316	38.3755694901	1.95193791647	1.0	1.0	1e-06
60	0.000901300551622	50.8481750182	2.88036001	1.23893	100.0	0.992531759147	96.6226734982	62.0105839337	60.4949296923	13.9745732441	19.6494976913	39.1639481316	38.3755694901	1.95193791647	1.0	1.0	1e-06
61	0.000901300547364	50.8481750182	2.88036	1.23893001	100.0	0.992531759147	96.6226734982	62.0105839337	60.4949296923	13.9745732441	19.6494976913	39.1639481316	38.3755694901	1.95193791647	1.0	1.0	1e-06
62	0.000899095507018	50.8480868156	2.88036	1.23893	100.0	0.995506015619	96.6226989617	62.0105475506	60.4949108455	13.9745051373	19.6497322308	39.1640006937	38.3755618151	1.94733218322	1.0	1.0	1e-06
63	0.000899095506501	50.8480868156	2.88036001	1.23893	100.0	0.995506015619	96.6226989617	62.0105475506	60.4949108455	13.9745051373	19.6497322308	39.1640006937	38.3755618151	1.94733218322	1.0	1.0	1e-06
64	0.000899095502434	50.8480868156	2.88036	1.23893001	100.0	0.995506015619	96.6226989617	62.0105475506	60.4949108455	13.9745051373	19.6497322308	39.1640006937	38.3755618151	1.94733218322	1.0	1.0	1e-06
65	0.000898922474912	50.8480671079	2.88036	1.23893	100.0	0.995772670296	96.6227052726	62.0105392825	60.4949062517	13.9744840866	19.6497884191	39.1640129616	38.3755590157	1.94630311828	1.0	1.0	1e-06
66	0.000898922474404	50.8480671079	2.88036001	1.23893	100.0	0.995772670296	96.6227052726	62.0105392825	60.4949062517	13.9744840866	19.6497884191	39.1640129616	38.3755590157	1.94630311828	1.0	1.0	1e-06
67	0.000898922470244	50.8480671079	2.88036	1.23893001	100.0	0.995772670296	96.6227052726	62.0105392825	60.4949062517	13.9744840866	19.6497884191	39.1640129616	38.3755590157	1.94630311828	1.0	1.0	1e-06
68	0.000898838877423	50.8480533306	2.88036	1.23893	100.0	0.995684657326	96.6227100165	62.0105338141	60.4949025751	13.974466207	19.6498293653	39.1640223202	38.3755559527	1.94559726527	1.0	1.0	1e-06
69	0.0008988388769	50.8480533306	2.88036001	1.23893	100.0	0.995684657326	96.6227100165	62.0105338141	60.4949025751	13.974466207	19.6498293653	39.1640223202	38.3755559527	1.94559726527	1.0	1.0	1e-06
70	0.000898838872585	50.8480533306	2.88036	1.23893001	100.0	0.995684657326	96.6227100165	62.0105338141	60.4949025751	13.974466207	19.6498293653	39.1640223202	38.3755559527	1.94559726527	1.0	1.0	1e-06
71	0.000898833691588	50.8480531342	2.88036	1.23893	100.0	0.995559753344	96.6227100399	62.0105347095	60.4949018886	13.9744662814	19.6498287835	39.1640236913	38.3755546609	1.94562054994	1.0	1.0	1e-06
72	0.000898833691055	50.8480531342	2.88036001	1.23893	100.0	0.995559753344	96.6227100399	62.0105347095	60.4949018886	13.9744662814	19.6498287835	39.1640236913	38.3755546609	1.94562054994	1.0	1.0	1e-06
73	0.000898833686703	50.8480531342	2.88036	1.23893001	100.0	0.995559753344	96.6227100399	62.0105347095	60.4949018886	13.9744662814	19.6498287835	39.1640236913	38.3755546609	1.94562054994	1.0	1.0	1e-06
74	0.000898833329706	50.8480505807	2.88036	1.23893	100.0	0.995526498629	96.6227097399	62.0105388734	60.4948985491	13.9744736345	19.6498246101	39.164030957	38.3755493803	1.94565921877	1.0	1.0	1e-06
75	0.000898833329172	50.8480505807	2.88036001	1.23893	100.0	0.995526498629	96.6227097399	62.0105388734	60.4948985491	13.9744736345	19.6498246101	39.164030957	38.3755493803	1.94565921877	1.0	1.0	1e-06
76	0.000898833324815	50.8480505807	2.88036	1.23893001	100.0	0.995526498629	96.6227097399	62.0105388734	60.4948985491	13.9744736345	19.6498246101	39.164030957	38.3755493803	1.94565921877	1.0	1.0	1e-06
