# Supplementary material for: Digital logic circuits in yeast with CRISPR-dCas9 NOR gates
Source: Nat Commun. 2017 May 25;8:15459. doi: 10.1038/ncomms15459 (PMC5458518; doi:10.1038/ncomms15459)
Supplement: Supplementary Software 1 — R cytometry data processing scripts and mathematical modeling scripts [file ncomms15459-s3.zip › Supplementary Software 1/FittingScripts/Results/Output/FittingScript_DoseExp2_20160330.py_solution_2016-04-02-18-58-40_1459648720451950.csv]

	score	Vmax	Km	nu	u	vmax	vmax	vmax	vmax	k	k	k	k	n	b	B	leak
	0	0	0	0	0	0	1	2	3	0	1	2	3	0	0	0	0
0	1.77653271092	59.1289964533	2.88036	1.23893	100.0	0.964055497303	40.3922032159	2.90343511008	86.702659042	87.737842636	17.3927701285	86.1756554338	32.125257593	0.522757043401	1.0	1.0	0.986329551325
1	0.880415579718	65.5270839736	2.88036	1.23893	100.0	1.02064916493	27.334028575	3.5363027504	0.732106847653	56.7627616013	42.8136367985	41.199996649	60.878343614	2.02596847136	1.0	1.0	0.398506483712
2	0.115237533953	70.5312387484	2.88036	1.23893	100.0	1.06645485045	74.7637435804	63.1634167466	92.6318843703	12.9933165491	84.2660818575	75.4835007391	10.6015310316	1.82905765555	1.0	1.0	0.35807983271
3	0.0773264130503	66.2523930949	2.88036	1.23893	100.0	0.998932912756	68.0833371894	47.9025175339	50.7217971134	12.8177042527	90.1436325831	65.6037227666	89.4330483295	2.11519630586	1.0	1.0	0.101977410395
4	0.0398684274225	82.774004717	2.88036	1.23893	100.0	1.05797357411	78.6419805205	87.3094439898	90.0397087294	11.282760241	30.7262882941	5.49646016598	98.5127659979	1.45802601897	1.0	1.0	0.129936076069
5	0.0281873918918	91.7766857623	2.88036	1.23893	100.0	0.989722284786	54.1667800269	80.0944208192	48.4827851233	20.2316603663	58.3570127083	33.0120800826	26.7855143474	2.25049432278	1.0	1.0	0.15411110773
6	0.0154418333569	99.8426459832	2.88036	1.23893	100.0	0.965885641004	71.2778310858	83.8617615869	74.515500244	20.4818787181	38.156569399	42.8041019738	46.9178070834	1.75772415613	1.0	1.0	0.043644847398
7	0.00918908253674	90.9960422493	2.88036	1.23893	100.0	0.953185064128	63.6436299162	93.1869490437	73.7472969373	12.8794639302	42.4504309072	57.1193965709	61.2149677998	2.36764043778	1.0	1.0	0.0925741725783
8	0.0074537646389	67.080897723	2.88036	1.23893	100.0	0.991725180802	62.3675849704	81.1103813318	58.9633721976	11.0550418228	23.5379934319	21.1300076312	40.3502229673	1.96480130008	1.0	1.0	0.0355524607999
9	0.00734157281815	44.3043120756	2.88036	1.23893	100.0	0.963425614826	82.267029974	89.9286434928	55.3977661269	6.57398486668	6.58739668479	12.3326949451	33.884727705	1.416063679	1.0	1.0	0.0236730710042
10	0.00431596403133	64.2641395393	2.88036	1.23893	100.0	0.9310236651	65.1945071029	83.869896281	81.991413945	12.623261842	27.6940633146	39.4974058784	38.0476397388	2.22428949383	1.0	1.0	0.0561315365013
11	0.00342355040444	49.2015021757	2.88036	1.23893	100.0	1.01324030353	42.6256295703	62.1525673614	92.7686923079	14.1218272964	35.1702988063	31.1760900854	24.4386259738	2.25919118563	1.0	1.0	0.026163050542
12	0.00318761887396	63.4329828189	2.88036	1.23893	100.0	0.927223838604	59.9995820886	67.4926005128	79.1728745069	18.1694074244	38.5919803083	46.3882371013	38.8291398141	2.33001126924	1.0	1.0	0.0492949480721
13	0.00155581556996	67.4162186758	2.88036	1.23893	100.0	0.955668021413	85.6440677875	81.4892657785	71.6242880964	19.2762869462	34.7471695031	54.400665449	62.3440048601	2.10930973337	1.0	1.0	0.00496551301972
14	0.00153468714929	58.2465553538	2.88036	1.23893	100.0	0.996576298341	84.7835416043	65.6715566063	73.6805087534	17.0155354371	27.6078886207	44.4672507315	37.4744422964	2.04083178127	1.0	1.0	0.0102460502587
15	0.00150637165585	59.1200266772	2.88036	1.23893	100.0	1.02744723343	81.5952403803	73.3113382818	76.0618687023	14.2132753663	27.4015769212	48.1421511847	44.4259898516	2.0539985676	1.0	1.0	0.00567825783817
16	0.00150115562888	57.5824339701	2.88036	1.23893	100.0	1.02641372693	84.0371485899	68.6181555776	56.8955678056	15.2771601353	28.2070426238	45.1958966264	53.2786868983	2.18313902122	1.0	1.0	0.00546022866708
17	0.00138731904005	71.7211622456	2.88036	1.23893	100.0	0.999726038496	97.2023767964	90.9232325059	82.2130794406	17.7538068599	30.8946540741	44.6596286159	51.6855114487	1.93658522064	1.0	1.0	0.00761241973898
18	0.0013641901297	64.9592759734	2.88036	1.23893	100.0	0.98954733844	77.6706694537	78.1964053135	94.5216653832	17.2146883184	32.8511923308	43.2188308162	38.8981233105	1.98759853878	1.0	1.0	0.00108873740575
19	0.00113678381604	59.6954825997	2.88036	1.23893	100.0	0.995848094735	82.5044511402	70.6434785125	65.7510884621	16.7327249661	31.0260196844	48.9477559642	48.1453671944	2.18827856683	1.0	1.0	0.00568773188413
20	0.0010906864659	60.0596867328	2.88036	1.23893	100.0	1.00259375497	87.1083036526	74.5879352532	73.0958937634	16.8145640978	29.3974242175	46.1394161963	45.8309585522	2.06463423218	1.0	1.0	0.00354107940838
21	0.00107509687582	61.0086996744	2.88036	1.23893	100.0	0.993341401667	98.628673147	74.068816141	74.8101709028	17.7084165797	28.9062009138	49.0847171599	45.496664938	2.0652441889	1.0	1.0	0.00113799162593
22	0.00105910063541	62.6462495955	2.88036	1.23893	100.0	0.986130858631	97.2852673594	72.4004997569	73.3709457431	17.0131694871	27.565119992	50.3359781394	46.1168601283	2.0344755191	1.0	1.0	0.00155017877231
23	0.00103022426531	59.6127685987	2.88036	1.23893	100.0	0.990360123404	92.0620452251	70.8278949869	75.8763725636	17.0384965128	26.5230624141	46.1768506121	43.8415071869	1.99873190131	1.0	1.0	0.000776793876897
24	0.000996783044145	56.8070076557	2.88036	1.23893	100.0	0.977648557986	92.3233611335	69.8370889973	66.6805801511	16.4530344982	25.5923474888	43.4120610457	43.9552378691	2.03770293034	1.0	1.0	4.8013714849e-05
25	0.000962305436308	59.3488382635	2.88036	1.23893	100.0	0.992354823175	90.6457414987	70.9846748356	71.3986730966	16.4236048182	27.4345110545	46.8943364614	45.0390880583	2.06273662941	1.0	1.0	0.001468185975
26	0.000957725245829	59.4147353483	2.88036	1.23893	100.0	0.986935905952	97.9983753044	72.2728722305	69.9908869472	16.7577584255	26.3676632919	47.0598524172	47.4696256476	2.03469096609	1.0	1.0	0.00112867717317
27	0.000952906619946	47.9082996246	2.88036	1.23893	100.0	0.989967246342	94.8744881986	58.6841914945	60.5801979915	13.1866315613	18.2991548311	37.8190132318	34.9690994728	1.97179806851	1.0	1.0	0.00185089378501
28	0.000950000075523	44.472456407	2.88036	1.23893	100.0	0.991065643929	88.6187538477	53.1408688651	52.4413878183	12.3742050754	17.1130883736	37.2725321802	36.4082921691	2.00006812673	1.0	1.0	0.000818351107942
29	0.000946885771546	54.4819303985	2.88036	1.23893	100.0	0.991462639136	95.6695023284	65.0810407043	62.9181661047	15.6184706123	23.3151192765	44.2876110952	43.3113235385	2.03954841337	1.0	1.0	0.00206234532075
30	0.000938988457411	48.8066711273	2.88036	1.23893	100.0	0.984807034829	95.9011318751	60.1571790564	59.621941105	13.9816728996	19.1573078544	38.4946939225	36.9257563064	1.96505771244	1.0	1.0	0.000606740160165
31	0.00093896943746	52.1167247872	2.88036	1.23893	100.0	0.994824567881	84.6155076048	62.4130454263	59.3271255219	14.8025372684	23.1981007238	40.5768541232	40.8263510161	2.03003578756	1.0	1.0	0.00106145220912
32	0.000935478650607	46.1375951336	2.88036	1.23893	100.0	1.00239742427	87.6531268163	55.4301489619	54.9158641446	12.5662535291	17.7217746398	36.3764075474	35.5139720805	1.94946893051	1.0	1.0	0.00108887947614
33	0.000935291710711	53.6976315281	2.88036	1.23893	100.0	0.992652408186	96.5166421381	66.4562026503	64.107442925	14.3196690147	21.3130066185	41.4559522162	40.1610618924	1.94832875932	1.0	1.0	0.000708388287305
34	0.000921057529979	46.8546472701	2.88036	1.23893	100.0	0.992129090752	89.6625074259	56.8602505802	57.8562366349	12.783881661	17.7087991076	35.8593584793	33.5289441819	1.93523656092	1.0	1.0	0.00114653929972
35	0.000919680535391	52.0271110459	2.88036	1.23893	100.0	1.00052758709	94.2351113626	63.4443644239	63.6874686126	14.255597348	20.743853844	39.6128312013	38.3049264129	1.94428118342	1.0	1.0	0.000136329313471
36	0.000918951346363	56.6723233336	2.88036	1.23893	100.0	0.998317593659	97.9980357412	68.4873306818	66.9019026601	15.5732569565	23.4691517584	44.0159310091	43.7735471479	1.97926224097	1.0	1.0	0.000653113130143
37	0.000908733612415	49.8235023883	2.88036	1.23893	100.0	0.995680218629	95.0478938527	61.031738048	58.9079040751	13.6605380605	19.4633514375	38.8173390326	37.7255848688	1.96568604186	1.0	1.0	8.29955549641e-05
38	0.000907784796009	49.2587738401	2.88036	1.23893	100.0	0.998343942629	95.1618183167	59.8611090041	58.7326199377	13.4959469097	18.9962470712	38.3170958134	36.4472101173	1.95681492036	1.0	1.0	4.29880765215e-05
39	0.000907270888145	49.6256775123	2.88036	1.23893	100.0	0.994573380588	94.1219951066	60.0498091369	59.1495405059	13.8984715476	19.66014751	39.3168437767	38.0627556148	1.98040407919	1.0	1.0	0.000482285911277
40	0.000906144023705	47.79662526	2.88036	1.23893	100.0	0.994443954396	89.7532453115	57.4744080689	56.1580719476	13.1369116637	18.7155065229	37.7419218718	37.2209727616	1.97460051855	1.0	1.0	7.21313590215e-05
41	0.000904346510024	50.3446181587	2.88036	1.23893	100.0	0.996892886335	95.8841399587	61.3236433798	59.007625214	13.7687894421	19.4162304612	39.1411995656	38.9647021085	1.95329267435	1.0	1.0	0.000234721378613
42	0.000901636607758	49.3894669861	2.88036	1.23893	100.0	0.994099373422	93.0219424966	59.8969583644	58.1030103578	13.5248564371	19.2332334115	38.7936603976	38.0016333152	1.95785571432	1.0	1.0	5.97201399514e-05
43	0.00090084299173	46.5662072649	2.88036	1.23893	100.0	0.996838470688	91.1086538835	56.1974647211	55.5748212115	12.7993057243	17.708937104	36.7331127845	35.2669541916	1.95417266807	1.0	1.0	0.000200027947196
44	0.000900842991525	46.5662072649	2.88036001	1.23893	100.0	0.996838470688	91.1086538835	56.1974647211	55.5748212115	12.7993057243	17.708937104	36.7331127845	35.2669541916	1.95417266807	1.0	1.0	0.000200027947196
45	0.000900842987579	46.5662072649	2.88036	1.23893001	100.0	0.996838470688	91.1086538835	56.1974647211	55.5748212115	12.7993057243	17.708937104	36.7331127845	35.2669541916	1.95417266807	1.0	1.0	0.000200027947196
46	0.000899163617428	46.5661990594	2.88036	1.23893	100.0	0.99649565445	91.1086550117	56.1974714428	55.5748198095	12.799302792	17.7089434979	36.7331112044	35.2669531086	1.95423963851	1.0	1.0	1e-06
47	0.00089916361716	46.5661990594	2.88036001	1.23893	100.0	0.99649565445	91.1086550117	56.1974714428	55.5748198095	12.799302792	17.7089434979	36.7331112044	35.2669531086	1.95423963851	1.0	1.0	1e-06
48	0.000899163613281	46.5661990594	2.88036	1.23893001	100.0	0.99649565445	91.1086550117	56.1974714428	55.5748198095	12.799302792	17.7089434979	36.7331112044	35.2669531086	1.95423963851	1.0	1.0	1e-06
49	0.000899111673545	46.5661925502	2.88036	1.23893	100.0	0.996261730471	91.1086560258	56.1974758603	55.5748188298	12.7992997204	17.7089501236	36.733110126	35.2669524989	1.95425613281	1.0	1.0	1e-06
50	0.000899111673259	46.5661925502	2.88036001	1.23893	100.0	0.996261730471	91.1086560258	56.1974758603	55.5748188298	12.7992997204	17.7089501236	36.733110126	35.2669524989	1.95425613281	1.0	1.0	1e-06
51	0.000899111669304	46.5661925502	2.88036	1.23893001	100.0	0.996261730471	91.1086560258	56.1974758603	55.5748188298	12.7992997204	17.7089501236	36.733110126	35.2669524989	1.95425613281	1.0	1.0	1e-06
52	0.000899086957529	46.5661757663	2.88036	1.23893	100.0	0.995954310426	91.108658016	56.1974877611	55.5748161173	12.799297931	17.7089628333	36.7331084569	35.2669508357	1.9543033233	1.0	1.0	1e-06
53	0.00089908695722	46.5661757663	2.88036001	1.23893	100.0	0.995954310426	91.108658016	56.1974877611	55.5748161173	12.799297931	17.7089628333	36.7331084569	35.2669508357	1.9543033233	1.0	1.0	1e-06
54	0.000899086953169	46.5661757663	2.88036	1.23893001	100.0	0.995954310426	91.108658016	56.1974877611	55.5748161173	12.799297931	17.7089628333	36.7331084569	35.2669508357	1.9543033233	1.0	1.0	1e-06
55	0.000899086053537	46.5661657119	2.88036	1.23893	100.0	0.995939642473	91.1086588696	56.197495095	55.5748143994	12.7993002268	17.7089681383	36.7331080881	35.2669498139	1.95433094914	1.0	1.0	1e-06
56	0.000899086053226	46.5661657119	2.88036001	1.23893	100.0	0.995939642473	91.1086588696	56.197495095	55.5748143994	12.7993002268	17.7089681383	36.7331080881	35.2669498139	1.95433094914	1.0	1.0	1e-06
57	0.000899086049176	46.5661657119	2.88036	1.23893001	100.0	0.995939642473	91.1086588696	56.197495095	55.5748143994	12.7993002268	17.7089681383	36.7331080881	35.2669498139	1.95433094914	1.0	1.0	1e-06
