# Supplementary material for: Digital logic circuits in yeast with CRISPR-dCas9 NOR gates
Source: Nat Commun. 2017 May 25;8:15459. doi: 10.1038/ncomms15459 (PMC5458518; doi:10.1038/ncomms15459)
Supplement: Supplementary Software 1 — R cytometry data processing scripts and mathematical modeling scripts [file ncomms15459-s3.zip › Supplementary Software 1/FittingScripts/Results/Output/FittingScript_DoseExp2_20160330.py_solution_2016-04-02-21-56-08_1459659368244087.csv]

	score	Vmax	Km	nu	u	vmax	vmax	vmax	vmax	k	k	k	k	n	b	B	leak
	0	0	0	0	0	0	1	2	3	0	1	2	3	0	0	0	0
0	0.809199019775	57.2319060735	2.88036	1.23893	100.0	0.95848755211	55.9126514404	35.3181183114	13.3354139102	78.0468488056	59.4754818127	1.05534262944	59.3373805388	2.17714602129	1.0	1.0	0.580463013979
1	0.432708288652	94.5114597553	2.88036	1.23893	100.0	0.991645644985	76.4723329908	96.7600012215	33.0262688665	84.6341421914	5.94090798817	56.9683131899	99.5928278591	0.884006292967	1.0	1.0	0.149680144407
2	0.3591350583	45.8981498157	2.88036	1.23893	100.0	0.982739555286	22.6562722357	26.3758829476	37.0576565316	34.9880730501	22.2861570077	5.45917494671	61.7248033315	1.49559770184	1.0	1.0	0.151400282135
3	0.213227611015	9.62745026317	2.88036	1.23893	100.0	0.992286143667	79.9411669561	23.8861297149	76.3284122502	68.8778560113	61.7881358014	37.85249709	69.6825907327	1.29284327711	1.0	1.0	0.0431395706168
4	0.091155497138	34.4001837929	2.88036	1.23893	100.0	1.09224128811	34.4482215202	56.8724030355	87.4556875965	8.52143378302	56.7490383142	71.1914368961	27.8263497445	2.39071812573	1.0	1.0	0.285417798885
5	0.0745695011775	18.5292134588	2.88036	1.23893	100.0	1.0529449794	33.6676645221	30.163490615	69.5229212775	1.79393300408	52.9099224372	64.6527063064	15.857242713	2.27519090249	1.0	1.0	0.248408892945
6	0.0727784407306	27.4202543572	2.88036	1.23893	100.0	1.00977432304	11.0290443109	55.7590963356	33.4851419742	1.53561939858	18.5347469994	35.1449234376	39.6129400585	0.943306220146	1.0	1.0	0.210969856863
7	0.0653561621129	80.4914334194	2.88036	1.23893	100.0	0.930544911428	92.3013662445	8.43144407173	33.6504718823	37.6136502652	79.0584562365	92.5129909533	14.4927025138	1.36505336034	1.0	1.0	0.100185606879
8	0.0623098832924	51.0742546453	2.88036	1.23893	100.0	0.934272829838	23.8342407427	0.477210342702	85.6342030714	5.56911811691	28.4631928242	6.6264217165	5.01978919602	0.732741285059	1.0	1.0	0.0366407479886
9	0.0593743185966	35.5866532297	2.88036	1.23893	100.0	0.977367359895	21.9298828943	15.6961141561	22.9834448359	7.4672934352	61.3445606291	69.4113263692	58.7787327811	1.87960997106	1.0	1.0	0.16413631728
10	0.0473773252579	50.4524823041	2.88036	1.23893	100.0	0.920516863244	25.8390587125	32.0611303584	74.076275602	12.1729054086	75.2166944165	15.0384792395	43.7166745632	1.24712527667	1.0	1.0	0.00141150134152
11	0.0425847330461	71.2611682117	2.88036	1.23893	100.0	0.960671174021	93.3323625894	67.3928257992	45.9101765179	30.7124404471	32.2978943509	4.24199544026	14.6543010484	2.16153428873	1.0	1.0	0.176059619762
12	0.0419799006579	73.159824672	2.88036	1.23893	100.0	1.09879613408	44.995132063	60.1099320755	19.5916105368	3.91486138156	8.37207365728	10.0142606839	6.33820325707	1.22733751732	1.0	1.0	0.103460215606
13	0.039330917919	80.5824344114	2.88036	1.23893	100.0	0.944410919435	61.2496243643	77.2483854629	39.0394659714	21.7909489289	44.4585753868	44.6164926938	75.921768508	1.45964647318	1.0	1.0	0.0727468328112
14	0.0367064559727	99.9814383667	2.88036	1.23893	100.0	1.09022352217	84.1223391224	51.8827764558	48.8573067463	23.6594284566	47.2208148358	36.1520849915	92.2653839079	1.74969057155	1.0	1.0	0.053336913846
15	0.023615834515	81.3171167572	2.88036	1.23893	100.0	1.082556343	91.6450901946	85.1515934807	80.2152702456	27.8385876741	70.812650931	82.6725357501	31.1148244317	2.13287552927	1.0	1.0	0.00803741820626
16	0.0222329815123	51.9902012405	2.88036	1.23893	100.0	1.04884300291	14.4204858025	69.0458268561	42.6078670929	4.96091779526	40.7405961728	25.621753136	80.1327840385	1.60775099613	1.0	1.0	0.000171156927218
17	0.0159708712267	96.9072473718	2.88036	1.23893	100.0	0.992901082495	71.8667908546	98.9984987694	64.0685998121	27.5248585311	59.8027319805	33.7378145636	83.308294474	1.62339460984	1.0	1.0	0.00288599594352
18	0.0145312982312	97.2282179754	2.88036	1.23893	100.0	1.07535006083	87.2475303783	86.859643106	56.6275604977	23.0479913605	42.8510542846	37.8245479096	58.3004898626	2.02234033788	1.0	1.0	0.0295854441766
19	0.0113786355833	64.5958535507	2.88036	1.23893	100.0	0.923864350984	90.0587892759	69.8591260086	85.3434233563	17.5696497798	28.2743645219	64.9642473141	42.4154066744	2.44028243432	1.0	1.0	0.0250257317305
20	0.0110942543963	70.5073061069	2.88036	1.23893	100.0	1.04402777087	88.2549222216	92.4619787586	62.2015207543	16.2137672768	40.0991773961	32.4177826877	40.5210761219	2.03771934184	1.0	1.0	0.0444033788239
21	0.00476969947972	81.3749250213	2.88036	1.23893	100.0	1.06225856463	65.9543126675	96.1039458773	60.2091225224	20.696381207	59.4740305146	45.8528296552	66.294142644	2.48241580668	1.0	1.0	0.0294668418881
22	0.00460773098326	80.060170742	2.88036	1.23893	100.0	0.982764485407	67.2647494494	83.9553464068	88.3316357551	14.5777646869	40.8592880331	56.8907875352	60.0124254748	2.43007472657	1.0	1.0	0.0214508610687
23	0.00299970822196	64.4768524462	2.88036	1.23893	100.0	0.96464707703	71.1047175576	81.0017593695	92.6963054042	20.9194443826	45.4854213603	57.984756171	51.3173656207	2.29900208184	1.0	1.0	0.0100303127933
24	0.0028336483149	60.268407128	2.88036	1.23893	100.0	0.990610527772	79.9696242679	73.6359338822	65.927233701	18.1794866754	34.2361692116	46.9814750235	37.3199357681	2.09084030018	1.0	1.0	0.00590001083837
25	0.00280640866703	76.2979803059	2.88036	1.23893	100.0	1.00423513039	83.9849993798	76.3913292912	69.8039520679	22.4673902618	43.6999957763	62.5936355704	69.1906568634	2.32676872202	1.0	1.0	0.00449750071509
26	0.00278515204776	79.3095821737	2.88036	1.23893	100.0	0.930054660134	90.6910504317	81.6604478924	87.934800446	22.9674427556	42.503963063	66.2992350482	66.9314733831	2.25458371931	1.0	1.0	0.0115200262601
27	0.00223364261301	83.5121971094	2.88036	1.23893	100.0	0.954090642681	80.2800637692	91.2580409863	89.0124914667	20.1228472669	47.0730655379	72.508397062	75.1661795402	2.49631861079	1.0	1.0	0.0264879940306
28	0.00215226884128	72.7781890745	2.88036	1.23893	100.0	1.0119832525	78.7717845065	89.2483331313	66.7371377866	19.293097543	45.4939959155	55.8945000073	73.6435876274	2.33704829745	1.0	1.0	0.00654256775291
29	0.00198225026181	71.1141824439	2.88036	1.23893	100.0	0.993902214158	94.660424432	82.0757108665	82.5930167093	20.366706797	37.8162595958	62.5070473016	65.9092767688	2.35673131523	1.0	1.0	0.0079510773977
30	0.00191665588805	81.2330495285	2.88036	1.23893	100.0	1.00320384723	78.1882372606	92.9367648088	79.3778246422	18.8545001904	45.2358037847	63.6274778073	69.3176496844	2.1806494119	1.0	1.0	0.00289162383462
31	0.00148406574113	71.9292405232	2.88036	1.23893	100.0	0.977048171476	77.8674151735	83.5455211671	76.7576769627	19.1001250483	39.3527025418	55.4442013575	64.6735131611	2.1880771472	1.0	1.0	0.00101871049344
32	0.00146390736177	64.3195159739	2.88036	1.23893	100.0	0.971330795543	83.0275167256	80.4045495026	85.8586136922	18.6711427622	35.0360290391	52.1012888546	45.8653227352	2.15964537453	1.0	1.0	0.00461140410432
33	0.00138880211038	61.2395037844	2.88036	1.23893	100.0	0.951087944427	98.1199402549	81.2271022486	78.3357011191	17.498294086	25.5813680641	38.9854865721	40.8634405639	1.85082545222	1.0	1.0	0.00251628814577
34	0.00134201376798	67.5209241551	2.88036	1.23893	100.0	0.986862090869	95.4629716644	84.7108185824	84.3122593774	16.5718412307	28.2175392065	50.745241958	49.5305095774	1.90843514765	1.0	1.0	0.00585585940155
35	0.00129416188615	68.6980535776	2.88036	1.23893	100.0	0.965278377376	84.2027748923	83.345754024	99.662758579	18.4141486218	34.0075027541	52.6527080597	45.5059295908	2.01505303043	1.0	1.0	0.000793699239768
36	0.0012234183097	63.0352514446	2.88036	1.23893	100.0	0.986642472412	90.2066770308	82.7703891685	80.3886095392	18.2150093366	29.9831719438	39.9197340301	40.7133035853	1.88768791255	1.0	1.0	0.00129268143704
37	0.00120711748186	63.5346127022	2.88036	1.23893	100.0	1.00351095734	83.1447833181	81.4383710263	73.7363829312	16.8550425776	31.7995514109	46.9325378756	49.157850021	1.97027049783	1.0	1.0	0.00183430374381
38	0.00117154377196	70.2778970227	2.88036	1.23893	100.0	0.99650864893	88.0921513926	82.7889784006	76.9073986005	18.7697933266	36.0393915126	56.1074393491	55.488028608	2.07504195023	1.0	1.0	0.000789539092995
39	0.00112951307405	64.2080973276	2.88036	1.23893	100.0	0.97905290806	91.06216623	74.4234665941	63.7141854349	18.5023003358	32.1323322311	51.2899339398	57.7580301999	2.15518607506	1.0	1.0	0.0015546229053
40	0.00106661704968	63.4253160973	2.88036	1.23893	100.0	0.97721175316	93.2689033893	77.5438384171	77.712663525	16.7732464763	27.4466404637	47.2238646459	47.4918534442	1.9622979415	1.0	1.0	0.000341962557471
41	0.0010529122803	67.0598431257	2.88036	1.23893	100.0	0.998364244216	93.2961036947	82.4173877808	73.1200853548	18.2494770546	32.2687984684	49.0700316626	53.5927662237	2.03461025224	1.0	1.0	0.00356857709775
42	0.00105167792876	68.7330479657	2.88036	1.23893	100.0	0.981646633489	89.5807030329	82.0465407955	77.3164862008	19.272030149	34.8088982174	51.4122869957	54.9737522962	2.07477196137	1.0	1.0	0.00152262774896
43	0.00103145347855	63.8141782865	2.88036	1.23893	100.0	1.00447140216	93.7913223682	76.8089234638	75.3432901651	17.165779165	29.135761687	50.7255692053	48.9310845851	2.01257929295	1.0	1.0	0.00193462877705
44	0.00103119363373	64.3447306955	2.88036	1.23893	100.0	1.00184223981	93.1233528149	77.3609682827	74.1509162828	17.576734825	29.7815777312	47.3650727761	46.8198268232	2.00722075781	1.0	1.0	0.00276519655498
45	0.00101221783363	55.8163966672	2.88036	1.23893	100.0	0.999319462611	95.8226815247	67.876399968	64.3809821348	15.3333664494	23.9345183839	44.9408012354	42.9846279472	2.03279532507	1.0	1.0	0.00309748152842
46	0.000993918905406	59.7702544226	2.88036	1.23893	100.0	0.987125389742	97.9908694537	75.4005867272	72.0688360262	16.2231260142	25.6170175394	44.8957656713	44.607326896	1.97843232159	1.0	1.0	0.00336952482208
47	0.000993551809484	58.7112133006	2.88036	1.23893	100.0	0.992347274329	96.0884597463	72.1808936492	69.10853919	16.0014271972	25.6316028105	44.5435570993	43.0913587135	2.01060436162	1.0	1.0	0.00357808423735
48	0.000985255437821	61.7322573348	2.88036	1.23893	100.0	0.988387887028	99.980780352	73.9847407823	73.9525194411	17.9782614744	28.527283609	49.964134163	46.9408996765	2.05458168571	1.0	1.0	0.00191760570691
49	0.000980467908938	58.4897739085	2.88036	1.23893	100.0	0.985002369117	89.4812287185	69.6733096424	65.3483997001	15.9204530885	26.1641854512	45.5000371982	46.4710771523	2.04987725073	1.0	1.0	0.00230936324185
50	0.000975014900473	57.1952462033	2.88036	1.23893	100.0	0.977875000581	91.6972575666	69.5014379603	66.0337987906	15.5847115585	24.5084208675	43.6686387888	43.7963839877	1.99014348928	1.0	1.0	3.94599430432e-05
51	0.000974159239139	52.6279372731	2.88036	1.23893	100.0	1.00180814935	93.80938733	63.1509933974	62.2948213823	14.4139705081	20.8900489967	39.1278542045	38.0712618743	1.96180210263	1.0	1.0	0.00269448685927
52	0.000964432847581	57.1952462033	2.88036	1.23893	100.0	0.994885234267	94.8013831512	69.5014379603	66.0337987906	15.5847115585	24.5084208675	43.6686387888	43.7963839877	2.01225872872	1.0	1.0	0.00452631515711
53	0.000953508120628	51.6510555722	2.88036	1.23893	100.0	0.991872103763	95.7529983966	61.2534938428	62.0421125289	14.2953375511	20.8671032721	42.122464797	39.2901235148	2.03723505748	1.0	1.0	0.00319178185122
54	0.000943018495601	45.8442307065	2.88036	1.23893	100.0	0.989647423214	91.7995976073	55.8548371792	54.1230081199	12.8494419049	17.3663235773	35.7684763289	34.2932121847	1.96788451071	1.0	1.0	0.00241131040002
55	0.000937256428931	52.2206678358	2.88036	1.23893	100.0	0.986088395437	99.2969510877	63.0507239832	61.1128185095	14.1394932981	20.3531822034	41.7955957768	40.9835690624	1.99803798624	1.0	1.0	0.00118461452758
56	0.000934648320444	54.2295777552	2.88036	1.23893	100.0	0.992847011505	96.530550499	66.1415481711	63.5818483446	14.6920873576	22.0023646982	42.226614241	41.5665963029	1.98305190811	1.0	1.0	0.00261810610047
57	0.000929298971601	51.8833910055	2.88036	1.23893	100.0	0.998086347875	99.947724529	62.5278084476	57.6937988481	14.1464855298	19.7799405122	39.8793820824	40.6821721421	1.9593715685	1.0	1.0	0.000255255993781
58	0.000923683403947	52.5461861371	2.88036	1.23893	100.0	0.999253656923	95.6987661238	63.2740751251	60.1058171056	14.1814886014	20.8433318433	40.6607888951	40.2510652899	1.97657531002	1.0	1.0	0.000742447616296
59	0.000922204389668	52.1108531762	2.88036	1.23893	100.0	0.995617797215	90.9328789353	63.4881263388	63.6228950937	14.426374841	21.6997785571	41.0457040589	38.8780294563	1.97363857278	1.0	1.0	0.000937819097436
60	0.000919002777851	54.4641506689	2.88036	1.23893	100.0	0.994527511249	96.772382232	66.6474379812	63.7096531112	15.0364566553	22.1369762596	41.8307840268	41.5316365974	1.96372635148	1.0	1.0	0.00126793524028
61	0.000909038505562	53.8529290428	2.88036	1.23893	100.0	0.989915413016	98.0466500579	65.7487782659	64.7534610189	14.9344404431	21.7521817911	42.2230998404	40.5273615548	1.96963310316	1.0	1.0	0.00029614269078
62	0.000907695573034	52.087614938	2.88036	1.23893	100.0	0.998723233791	97.3702319577	63.6896670002	62.2797891209	14.2153495766	20.101350848	39.6025055239	38.5835882116	1.93200547253	1.0	1.0	0.000327829516433
63	0.000906654366407	53.9615091931	2.88036	1.23893	100.0	0.992060926605	97.1127576211	65.9576172718	63.4260690942	14.8826169618	21.8459741366	41.5034220679	41.263930907	1.97094309679	1.0	1.0	0.000307124537222
64	0.000906570276071	54.6742210773	2.88036	1.23893	100.0	0.996790520289	97.1598503049	66.7977914333	64.8813632507	15.195481831	22.2797970666	41.8308880841	41.3495997612	1.95529272903	1.0	1.0	5.69281023032e-05
65	0.000905703562065	50.2504944859	2.88036	1.23893	100.0	0.992186864989	97.8639525664	61.3521427184	59.4333551953	13.9219660307	19.2185865508	39.1789266384	38.8777370077	1.95275368653	1.0	1.0	0.000294404213266
66	0.000904802912123	49.5928002309	2.88036	1.23893	100.0	0.994181964973	97.7353982908	60.2802226434	59.3795934338	13.6905849908	18.6357630559	38.4505253618	37.361277176	1.94075286824	1.0	1.0	0.00057449524724
67	0.000904617770423	50.2418024428	2.88036	1.23893	100.0	0.996275478892	99.5180245495	61.4931690075	60.8874686455	13.9074430511	18.9725645868	38.6577312705	36.6725157745	1.93118168073	1.0	1.0	0.000169592526982
68	0.000902332658421	49.0297651122	2.88036	1.23893	100.0	0.998774366687	98.687101122	59.3353359195	58.2247116822	13.3914340835	18.3240097	38.9893404106	37.3854549351	1.95000658024	1.0	1.0	0.000153763184732
69	0.000901244563058	49.6290400128	2.88036	1.23893	100.0	0.998538668774	97.9300525537	60.3548508119	59.3300784405	13.7030513889	18.859509415	39.0921642757	37.7071187869	1.9443843327	1.0	1.0	3.7519993294e-05
70	0.000901244562897	49.6290400228	2.88036	1.23893	100.0	0.998538668774	97.9300525537	60.3548508119	59.3300784405	13.7030513889	18.859509415	39.0921642757	37.7071187869	1.9443843327	1.0	1.0	3.7519993294e-05
71	0.000901244558392	49.6290400128	2.88036	1.23893001	100.0	0.998538668774	97.9300525537	60.3548508119	59.3300784405	13.7030513889	18.859509415	39.0921642757	37.7071187869	1.9443843327	1.0	1.0	3.7519993294e-05
72	0.000901244557858	49.6290400128	2.88036	1.23893	100.0	0.998538668774	97.9300525537	60.3548508119	59.3300784405	13.7030513889	18.859509415	39.0921642757	37.7071187869	1.9443843427	1.0	1.0	3.7519993294e-05
73	0.000900152438755	49.6290561048	2.88036	1.23893	100.0	0.997856625474	97.9300513412	60.3548536234	59.3300766382	13.7030501063	18.8594915451	39.0921590973	37.7071138644	1.94490434449	1.0	1.0	1e-06
74	0.000900152438599	49.6290561148	2.88036	1.23893	100.0	0.997856625474	97.9300513412	60.3548536234	59.3300766382	13.7030501063	18.8594915451	39.0921590973	37.7071138644	1.94490434449	1.0	1.0	1e-06
75	0.000900152433929	49.6290561048	2.88036	1.23893001	100.0	0.997856625474	97.9300513412	60.3548536234	59.3300766382	13.7030501063	18.8594915451	39.0921590973	37.7071138644	1.94490434449	1.0	1.0	1e-06
76	0.000900152433533	49.6290561048	2.88036	1.23893	100.0	0.997856625474	97.9300513412	60.3548536234	59.3300766382	13.7030501063	18.8594915451	39.0921590973	37.7071138644	1.94490435449	1.0	1.0	1e-06
77	0.000898657157957	49.6291394579	2.88036	1.23893	100.0	0.995462882397	97.9300428397	60.3548721108	59.3300658766	13.7030669396	18.8593816691	39.0921350541	37.7070873428	1.9476924867	1.0	1.0	1e-06
78	0.000898657157822	49.6291394679	2.88036	1.23893	100.0	0.995462882397	97.9300428397	60.3548721108	59.3300658766	13.7030669396	18.8593816691	39.0921350541	37.7070873428	1.9476924867	1.0	1.0	1e-06
79	0.000898657152666	49.6291394579	2.88036	1.23893001	100.0	0.995462882397	97.9300428397	60.3548721108	59.3300658766	13.7030669396	18.8593816691	39.0921350541	37.7070873428	1.9476924867	1.0	1.0	1e-06
80	0.000898275631149	49.6291839617	2.88036	1.23893	100.0	0.994915947338	97.9300372909	60.3548832848	59.3300593152	13.7030883144	18.8593155742	39.0921234514	37.7070729366	1.94919040445	1.0	1.0	1e-06
81	0.000898275631038	49.6291839717	2.88036	1.23893	100.0	0.994915947338	97.9300372909	60.3548832848	59.3300593152	13.7030883144	18.8593155742	39.0921234514	37.7070729366	1.94919040445	1.0	1.0	1e-06
82	0.000898275625914	49.6291839617	2.88036	1.23893001	100.0	0.994915947338	97.9300372909	60.3548832848	59.3300593152	13.7030883144	18.8593155742	39.0921234514	37.7070729366	1.94919040445	1.0	1.0	1e-06
83	0.000898085009914	49.6292247508	2.88036	1.23893	100.0	0.994779155903	97.9300320259	60.3548933679	59.3300528682	13.7031121206	18.8592541662	39.0921130803	37.7070597441	1.9505311122	1.0	1.0	1e-06
84	0.000898085009831	49.6292247608	2.88036	1.23893	100.0	0.994779155903	97.9300320259	60.3548933679	59.3300528682	13.7031121206	18.8592541662	39.0921130803	37.7070597441	1.9505311122	1.0	1.0	1e-06
85	0.000898085004876	49.6292247508	2.88036	1.23893001	100.0	0.994779155903	97.9300320259	60.3548933679	59.3300528682	13.7031121206	18.8592541662	39.0921130803	37.7070597441	1.9505311122	1.0	1.0	1e-06
86	0.000898071536379	49.6292278666	2.88036	1.23893	100.0	0.994932887732	97.9300318137	60.3548933832	59.3300521636	13.7031141956	18.8592515076	39.0921121065	37.7070588636	1.95058807187	1.0	1.0	1e-06
87	0.000898071536299	49.6292278766	2.88036	1.23893	100.0	0.994932887732	97.9300318137	60.3548933832	59.3300521636	13.7031141956	18.8592515076	39.0921121065	37.7070588636	1.95058807187	1.0	1.0	1e-06
88	0.000898071531415	49.6292278666	2.88036	1.23893001	100.0	0.994932887732	97.9300318137	60.3548933832	59.3300521636	13.7031141956	18.8592515076	39.0921121065	37.7070588636	1.95058807187	1.0	1.0	1e-06
89	0.000898070402644	49.6292305151	2.88036	1.23893	100.0	0.995005381252	97.930032621	60.3548910003	59.3300515738	13.7031094678	18.8592578988	39.0921101765	37.7070585456	1.95053191076	1.0	1.0	1e-06
90	0.000898070402564	49.6292305251	2.88036	1.23893	100.0	0.995005381252	97.930032621	60.3548910003	59.3300515738	13.7031094678	18.8592578988	39.0921101765	37.7070585456	1.95053191076	1.0	1.0	1e-06
91	0.0008980703977	49.6292305151	2.88036	1.23893001	100.0	0.995005381252	97.930032621	60.3548910003	59.3300515738	13.7031094678	18.8592578988	39.0921101765	37.7070585456	1.95053191076	1.0	1.0	1e-06
