# Supplementary material for: Digital logic circuits in yeast with CRISPR-dCas9 NOR gates
Source: Nat Commun. 2017 May 25;8:15459. doi: 10.1038/ncomms15459 (PMC5458518; doi:10.1038/ncomms15459)
Supplement: Supplementary Software 1 — R cytometry data processing scripts and mathematical modeling scripts [file ncomms15459-s3.zip › Supplementary Software 1/FittingScripts/Results/Output/FittingScript_DoseExp2_20160330.py_solution_2016-04-03-01-53-36_1459673616316402.csv]

	score	Vmax	Km	nu	u	vmax	vmax	vmax	vmax	k	k	k	k	n	b	B	leak
	0	0	0	0	0	0	1	2	3	0	1	2	3	0	0	0	0
0	1.03359762117	39.1421459067	2.88036	1.23893	100.0	0.960725952792	14.5834653	40.370969111	94.1847393324	25.5003251414	54.7040052977	85.4463637024	9.63904904621	1.02665702536	1.0	1.0	0.673161167361
1	0.583068685497	63.8705668594	2.88036	1.23893	100.0	0.911150498888	94.1930122169	21.1548576603	9.17256820155	62.9681645652	98.3127488245	13.6871756309	91.007036306	0.61126126503	1.0	1.0	0.608067190283
2	0.495456401702	95.5877489895	2.88036	1.23893	100.0	0.915112586931	25.8471208013	16.7590300012	80.2116886889	67.6878389555	62.6266115055	58.6811860258	26.1326271859	0.988266205069	1.0	1.0	0.308168638346
3	0.467006822834	74.2262596325	2.88036	1.23893	100.0	0.915747638871	58.282353481	88.2038623299	10.183795648	24.5673788393	58.4609577722	70.0458485177	84.4830012667	1.89723369524	1.0	1.0	0.751471247631
4	0.0580613480709	39.2788981926	2.88036	1.23893	100.0	0.935553395158	35.9547658276	8.90640169101	32.3501106987	17.3877307434	32.9606789161	30.2407590633	84.3151323503	2.18090898953	1.0	1.0	0.0216058207164
5	0.0364721451378	49.7753699035	2.88036	1.23893	100.0	0.937665205281	46.7902324183	32.2608708432	63.3728595177	6.14023579108	15.6251443906	77.6504454424	4.79819985276	1.95984462722	1.0	1.0	0.0189404072605
6	0.0250040841797	77.4077405892	2.88036	1.23893	100.0	0.988319868026	99.5379742974	44.042646953	95.3475141565	22.0067420399	25.12713059	52.2427655253	5.56894923279	1.92712047122	1.0	1.0	0.0418828787095
7	0.0161416573753	46.3617017346	2.88036	1.23893	100.0	0.933626333013	54.5640518136	71.3182221344	63.3728595177	15.2081397297	20.8272798792	16.9653950187	56.8271931075	1.87388617266	1.0	1.0	0.0189404072605
8	0.01346420737	53.4658552844	2.88036	1.23893	100.0	0.940117644737	56.2188689408	95.5869516681	43.4226910403	7.11139993016	13.3306221572	21.6312701053	44.9375662337	1.62025159859	1.0	1.0	0.0629621371159
9	0.0128172584294	44.1840921984	2.88036	1.23893	100.0	0.917019419632	32.6923265645	69.0048709699	44.7257351393	11.1052920692	23.1974279961	11.5709100993	41.219168858	1.8133248405	1.0	1.0	0.0107511047797
10	0.00879131960711	61.8539351121	2.88036	1.23893	100.0	0.933778370703	44.3034470351	94.2808156211	46.4296683071	11.0190481648	32.5468051781	26.646031187	81.6920921339	1.83905198845	1.0	1.0	0.0504602830186
11	0.00647101556158	39.601876624	2.88036	1.23893	100.0	0.941854184368	48.9586516306	71.5389565486	26.8698679899	8.07946151289	17.6124819953	14.846461516	27.9891065464	1.79301328755	1.0	1.0	0.0341299621032
12	0.00547743896632	37.2996827284	2.88036	1.23893	100.0	0.949876190144	62.9843779866	61.0011112912	33.2747265056	12.4173157678	20.959279833	24.1950229112	31.2810124244	1.94981006458	1.0	1.0	0.0103062032422
13	0.00502855447728	43.3818749203	2.88036	1.23893	100.0	0.931076561885	66.2449151674	58.8681395555	50.3954953516	17.2684689692	26.1907721628	21.6472451191	28.5717790291	2.28429037928	1.0	1.0	0.00899147599721
14	0.0026673063208	47.4188562471	2.88036	1.23893	100.0	0.918046759836	74.8875993196	49.9257012318	56.8284667685	14.0844037524	22.1209439432	37.695241406	32.1418540488	2.40413139576	1.0	1.0	0.021009984247
15	0.00189250706917	47.3838451488	2.88036	1.23893	100.0	0.942040055259	84.4437617021	62.0691609058	44.1183232875	13.7193733742	19.1325698285	26.63861776	39.0179524677	2.13384464772	1.0	1.0	0.030322232197
16	0.0018154915089	43.9779110201	2.88036	1.23893	100.0	0.972128220556	84.0396411829	52.1832303857	46.1318114042	11.4406747326	17.2780288224	31.6385605577	37.2052206298	2.21091912034	1.0	1.0	0.0201983788972
17	0.00169202903847	37.9594078141	2.88036	1.23893	100.0	0.985079419671	73.8941811931	48.0277379461	41.5249617795	11.7482388335	16.1395678862	24.8214650701	25.4765899192	2.01841451086	1.0	1.0	0.00913649488492
18	0.00158492127172	38.3043226913	2.88036	1.23893	100.0	0.938768341342	74.5074871835	49.9752704898	52.5090289273	9.65534079646	12.5193245556	26.0456885613	24.0190637499	1.8448272714	1.0	1.0	0.00873390576401
19	0.00144646549919	44.2694597901	2.88036	1.23893	100.0	0.974260076339	83.2292756398	57.4468436462	42.7780659269	12.4804322559	18.0179543221	31.5134753745	38.0758526236	2.02024125096	1.0	1.0	0.00744533644018
20	0.0013194526541	49.892641843	2.88036	1.23893	100.0	0.972896525528	79.1472181728	60.1042559522	63.5329835666	14.5806657423	22.0611434841	36.4651248505	33.1201115844	1.99127636927	1.0	1.0	0.0143805345171
21	0.00129264529059	54.2995090252	2.88036	1.23893	100.0	0.977913949742	84.115550359	68.9863859776	63.8996625968	15.6294620778	25.9997860792	38.9024800767	38.4696363667	2.0447001631	1.0	1.0	0.00952480169257
22	0.00115890567978	62.6189191645	2.88036	1.23893	100.0	0.995929317014	94.9135826661	79.7042258687	76.7691386092	15.7755562644	25.7726576886	40.8704756131	42.2458414595	1.87748365206	1.0	1.0	0.00457658671106
23	0.00115622243121	48.2467339789	2.88036	1.23893	100.0	0.985591554688	86.3347720496	56.671695151	50.8812890282	14.1721973284	21.4365282427	38.0664362199	38.8400737033	2.14604947628	1.0	1.0	0.00897267283923
24	0.00114259994478	64.0737021289	2.88036	1.23893	100.0	0.980185236728	91.3841005581	75.2333646227	80.3784367077	16.5639265111	28.5689986195	49.6762181877	46.404377458	2.07295158275	1.0	1.0	0.0115070366698
25	0.000985528994897	61.6172295593	2.88036	1.23893	100.0	1.00269021112	96.5443904215	73.8089281558	70.1011795393	17.0101884653	28.3025220681	48.5467379695	49.2552215813	2.050072312	1.0	1.0	0.000744663879166
26	0.000984276199829	57.1761113174	2.88036	1.23893	100.0	0.986620973837	94.3986336028	69.3863246772	66.7900093376	15.74892891	24.6185119949	46.3875277373	44.6944660332	2.00582075902	1.0	1.0	0.000833321816997
27	0.000948286880885	56.7347690586	2.88036	1.23893	100.0	0.997543391621	93.0777826889	69.0591483422	68.5100652392	15.0438948435	23.7760266305	44.334467437	42.0483238704	1.96453202909	1.0	1.0	0.00101376369159
28	0.000929748676787	53.5188654254	2.88036	1.23893	100.0	0.991755318828	96.1996487893	65.9111468801	60.9433889978	14.8552037067	21.9195440406	41.7018205641	43.178022491	1.97810957069	1.0	1.0	0.000343117038782
29	0.000916108700281	54.1014535188	2.88036	1.23893	100.0	0.998748967232	99.1423278029	66.4072535682	63.2340802709	15.0328947006	21.5425302668	40.5216906754	40.2298051353	1.93599944686	1.0	1.0	0.000102280414863
30	0.000908004071378	53.3022249161	2.88036	1.23893	100.0	0.997118434493	98.2514608909	64.768367662	64.3831359812	14.518376499	21.0584925441	41.8346367574	39.8012272193	1.95311661841	1.0	1.0	0.00021209066499
31	0.000904605111177	54.937164849	2.88036	1.23893	100.0	0.996938688707	98.5671588332	65.9455655988	64.9234886446	15.2157919287	22.5170779108	43.8184397989	42.2538789161	1.99062747559	1.0	1.0	3.88959329788e-05
32	0.00090318918177	52.6403734549	2.88036	1.23893	100.0	0.994079130483	97.7612056155	63.6805085457	62.5981046599	14.7602717202	21.1012280681	41.4683130148	40.3788844018	1.97223563309	1.0	1.0	7.80234543256e-05
33	0.000901528818978	50.7619456592	2.88036	1.23893	100.0	0.994566627712	99.1046014191	61.4068253952	60.1865220672	14.2576687224	19.6835087749	39.8234506077	38.5411774684	1.96238528501	1.0	1.0	7.70793320962e-05
34	0.000901528818931	50.7619456692	2.88036	1.23893	100.0	0.994566627712	99.1046014191	61.4068253952	60.1865220672	14.2576687224	19.6835087749	39.8234506077	38.5411774684	1.96238528501	1.0	1.0	7.70793320962e-05
35	0.000901528816089	50.7619456592	2.88036	1.23893001	100.0	0.994566627712	99.1046014191	61.4068253952	60.1865220672	14.2576687224	19.6835087749	39.8234506077	38.5411774684	1.96238528501	1.0	1.0	7.70793320962e-05
36	0.00090081725741	50.7619503265	2.88036	1.23893	100.0	0.994559126074	99.1045988665	61.406833669	60.1865204275	14.2576598112	19.6834879241	39.8234548565	38.5411768183	1.96257751978	1.0	1.0	1e-06
37	0.000900817257378	50.7619503365	2.88036	1.23893	100.0	0.994559126074	99.1045988665	61.406833669	60.1865204275	14.2576598112	19.6834879241	39.8234548565	38.5411768183	1.96257751978	1.0	1.0	1e-06
38	0.000900817254605	50.7619503265	2.88036	1.23893001	100.0	0.994559126074	99.1045988665	61.406833669	60.1865204275	14.2576598112	19.6834879241	39.8234548565	38.5411768183	1.96257751978	1.0	1.0	1e-06
39	0.000900807566453	50.7619528958	2.88036	1.23893	100.0	0.994538913174	99.1045974651	61.4068383999	60.1865194667	14.2576533239	19.6834766211	39.8234574046	38.5411765407	1.96267443767	1.0	1.0	1e-06
40	0.000900807566423	50.7619529058	2.88036	1.23893	100.0	0.994538913174	99.1045974651	61.4068383999	60.1865194667	14.2576533239	19.6834766211	39.8234574046	38.5411765407	1.96267443767	1.0	1.0	1e-06
41	0.000900807563658	50.7619528958	2.88036	1.23893001	100.0	0.994538913174	99.1045974651	61.4068383999	60.1865194667	14.2576533239	19.6834766211	39.8234574046	38.5411765407	1.96267443767	1.0	1.0	1e-06
42	0.000900769518899	50.7619726944	2.88036	1.23893	100.0	0.994354118092	99.1045866915	61.4068751211	60.1865119622	14.257600215	19.6833900174	39.8234774078	38.5411745878	1.96340155393	1.0	1.0	1e-06
43	0.000900769518881	50.7619727044	2.88036	1.23893	100.0	0.994354118092	99.1045866915	61.4068751211	60.1865119622	14.257600215	19.6833900174	39.8234774078	38.5411745878	1.96340155393	1.0	1.0	1e-06
44	0.000900769516164	50.7619726944	2.88036	1.23893001	100.0	0.994354118092	99.1045866915	61.4068751211	60.1865119622	14.257600215	19.6833900174	39.8234774078	38.5411745878	1.96340155393	1.0	1.0	1e-06
45	0.000900764970467	50.7619750734	2.88036	1.23893	100.0	0.994305578482	99.1045854152	61.4068798181	60.1865109553	14.2575907308	19.6833800579	39.8234801946	38.5411745405	1.96346924276	1.0	1.0	1e-06
46	0.000900764970451	50.7619750834	2.88036	1.23893	100.0	0.994305578482	99.1045854152	61.4068798181	60.1865109553	14.2575907308	19.6833800579	39.8234801946	38.5411745405	1.96346924276	1.0	1.0	1e-06
47	0.000900764967725	50.7619750734	2.88036	1.23893001	100.0	0.994305578482	99.1045854152	61.4068798181	60.1865109553	14.2575907308	19.6833800579	39.8234801946	38.5411745405	1.96346924276	1.0	1.0	1e-06
48	0.000900749200445	50.7619844231	2.88036	1.23893	100.0	0.994042134068	99.1045803581	61.4068998822	60.1865064353	14.2575396778	19.6833420758	39.8234931468	38.5411752216	1.96364688715	1.0	1.0	1e-06
49	0.000900749200428	50.7619844331	2.88036	1.23893	100.0	0.994042134068	99.1045803581	61.4068998822	60.1865064353	14.2575396778	19.6833420758	39.8234931468	38.5411752216	1.96364688715	1.0	1.0	1e-06
50	0.000900749197627	50.7619844231	2.88036	1.23893001	100.0	0.994042134068	99.1045803581	61.4068998822	60.1865064353	14.2575396778	19.6833420758	39.8234931468	38.5411752216	1.96364688715	1.0	1.0	1e-06
51	0.00090074796603	50.7619873544	2.88036	1.23893	100.0	0.994026487247	99.1045783099	61.4069091551	60.1865040564	14.2575081691	19.6833286362	39.8235004758	38.5411765171	1.96360052958	1.0	1.0	1e-06
52	0.000900747966012	50.7619873644	2.88036	1.23893	100.0	0.994026487247	99.1045783099	61.4069091551	60.1865040564	14.2575081691	19.6833286362	39.8235004758	38.5411765171	1.96360052958	1.0	1.0	1e-06
53	0.000900747963197	50.7619873544	2.88036	1.23893001	100.0	0.994026487247	99.1045783099	61.4069091551	60.1865040564	14.2575081691	19.6833286362	39.8235004758	38.5411765171	1.96360052958	1.0	1.0	1e-06
