# Supplementary material for: Digital logic circuits in yeast with CRISPR-dCas9 NOR gates
Source: Nat Commun. 2017 May 25;8:15459. doi: 10.1038/ncomms15459 (PMC5458518; doi:10.1038/ncomms15459)
Supplement: Supplementary Software 1 — R cytometry data processing scripts and mathematical modeling scripts [file ncomms15459-s3.zip › Supplementary Software 1/FittingScripts/Results/Output/FittingScript_DoseExp2_20160330.py_solution_2016-04-03-05-03-44_1459685024120765.csv]

	score	Vmax	Km	nu	u	vmax	vmax	vmax	vmax	k	k	k	k	n	b	B	leak
	0	0	0	0	0	0	1	2	3	0	1	2	3	0	0	0	0
0	0.571804830288	82.9143424232	2.88036	1.23893	100.0	0.994637279998	36.1368658333	49.5883531696	44.3462767457	34.2354677556	34.7893168963	72.5313477856	81.3887521355	1.55172634017	1.0	1.0	0.44364324196
1	0.485299661069	49.679982021	2.88036	1.23893	100.0	0.98556211215	66.0155344897	38.1135474656	91.0603672386	88.2699152539	44.814295752	51.5062385153	6.84698742746	1.10676503104	1.0	1.0	0.278597314892
2	0.138162882731	93.5804633713	2.88036	1.23893	100.0	0.925528398254	95.8028091968	16.623821295	28.4929875888	4.56949502822	77.5741287154	16.1418333269	48.3809807723	0.791719058621	1.0	1.0	0.479637069955
3	0.115201793731	90.2511763384	2.88036	1.23893	100.0	0.913286033856	17.7050600522	79.3664609491	91.3461883878	10.934164489	98.890564023	33.6817164017	43.2531606392	0.70477200735	1.0	1.0	0.13032973152
4	0.0873514219498	28.2738393313	2.88036	1.23893	100.0	0.9002098529	55.0008709326	71.1478016403	22.0706791529	9.47181247593	66.0524014818	39.4148847218	50.763141838	2.45135685741	1.0	1.0	0.0598531570176
5	0.0717699356978	40.2083668184	2.88036	1.23893	100.0	1.05712390486	50.5474518912	37.117572726	23.4710250375	6.30944104529	42.1561428525	43.8843217228	86.2958915066	1.59890538029	1.0	1.0	0.0850101505086
6	0.0366912948708	57.1941075569	2.88036	1.23893	100.0	0.910500298088	71.9164561473	78.6036526676	97.6716820166	8.78617120765	9.42408901326	4.72287186039	86.0769192436	1.47935021464	1.0	1.0	0.188970686796
7	0.0358790971044	96.8839488725	2.88036	1.23893	100.0	0.954114559881	73.2997180899	99.2027037073	87.9432242927	9.81709601575	12.907727766	50.8479387228	20.276429569	1.25934773154	1.0	1.0	0.0504144274525
8	0.0209808787962	78.8932922163	2.88036	1.23893	100.0	1.07082706271	72.8125725999	84.3733200405	70.8835040865	16.5572314517	34.8512969648	57.3364835042	79.4823178794	2.17251824276	1.0	1.0	0.11962849423
9	0.0200560280373	68.1250460618	2.88036	1.23893	100.0	0.984110538691	92.4173943557	79.4935685535	93.4194660803	16.0525852445	31.070105324	39.8984205386	45.7191010751	2.33209422934	1.0	1.0	0.142752622648
10	0.0148496627502	52.4562784333	2.88036	1.23893	100.0	0.941794202727	45.5387411119	71.3381592601	95.3224222666	13.6020975535	38.4747903601	44.1258350649	11.8870819549	2.19378365356	1.0	1.0	0.0921491806781
11	0.0131615819819	70.7327842627	2.88036	1.23893	100.0	0.952333742446	93.6872022711	79.7420759966	41.0188396166	21.0186377674	30.5594928032	13.8509299011	46.5614053694	1.78089579266	1.0	1.0	0.0384483982403
12	0.00807599090341	52.478836634	2.88036	1.23893	100.0	0.921806574418	34.5592324403	79.2479706398	63.9680733004	9.17749135022	25.2039129901	18.6000205515	21.2380274563	1.74465347251	1.0	1.0	0.00584698106372
13	0.00804654712922	53.1555410805	2.88036	1.23893	100.0	0.988807171214	77.0805058784	61.4074404112	92.0975327054	14.8328512378	24.9627165408	63.8725964393	29.0149791317	2.10294041711	1.0	1.0	0.00420780348046
14	0.0077903135383	83.4984426053	2.88036	1.23893	100.0	0.901023137786	75.5261468859	75.9348497013	91.618454922	26.1894853507	52.7373030975	66.7817313	66.511967399	2.39799397092	1.0	1.0	0.0520709577503
15	0.00346578708608	64.5093632399	2.88036	1.23893	100.0	0.910796669586	91.4369357028	72.4953657521	79.3273627281	20.7633038471	31.9417921116	46.4986358272	51.0187155321	2.1001892945	1.0	1.0	0.00935085580866
16	0.00295396292137	55.487337813	2.88036	1.23893	100.0	0.907207574461	95.3119951919	59.8594456673	76.2700833921	17.9809380238	24.3686444089	46.7287297467	43.6631828183	2.33676516539	1.0	1.0	0.0206668029408
17	0.00249499081719	65.0759189334	2.88036	1.23893	100.0	0.964403550831	67.6968149586	79.8433301876	82.9511320852	17.5766009392	35.6826501794	37.5601800908	39.7237033883	2.20112998725	1.0	1.0	0.0228268725581
18	0.00182079690171	52.0754525787	2.88036	1.23893	100.0	0.941393477022	69.914174576	66.141874129	59.4014258356	17.1932404039	30.2002503167	39.0227281989	43.5563041076	2.16981546757	1.0	1.0	0.00734042258809
19	0.0017564437416	70.1052332607	2.88036	1.23893	100.0	0.971482885015	94.9318145841	76.5491996671	86.4080768715	20.3519615204	36.9776188079	60.3836310934	55.1018523322	2.3382897876	1.0	1.0	0.0198022198709
20	0.00154300959005	59.5831748646	2.88036	1.23893	100.0	0.964697902198	95.9348464974	71.8586141723	68.9919101401	15.7292358856	23.867616879	43.4250042381	45.9983537638	2.11223910994	1.0	1.0	0.0371860483701
21	0.00145221589606	62.6858948803	2.88036	1.23893	100.0	0.976576563215	94.5633198671	74.7279864826	95.7357517314	17.5685701516	29.4864083263	50.7108799426	35.9268931107	2.02265653928	1.0	1.0	0.00117457177198
22	0.00131789432066	61.889917938	2.88036	1.23893	100.0	0.982233034557	76.6752356993	71.5743197518	86.0678220045	17.3058630883	31.4510579312	49.2211905445	43.5958637098	2.11283900357	1.0	1.0	0.00805195765281
23	0.00130565470147	61.9160232996	2.88036	1.23893	100.0	1.01139567715	89.5050386102	75.1408791998	85.7333579661	18.5525315282	31.118465404	47.8154813242	39.0290488219	1.99764581596	1.0	1.0	0.00113682949039
24	0.00121245082864	62.045535731	2.88036	1.23893	100.0	0.985836508193	90.576336332	79.5548659	71.261449357	16.3296959092	27.0543051182	38.7506368078	42.7880699037	1.94254793913	1.0	1.0	0.00570922649685
25	0.00095120132629	59.9735183323	2.88036	1.23893	100.0	0.989131543675	98.3756197434	74.5440968504	68.9919239284	16.5806625517	25.5422864864	43.9232930455	46.5654306006	1.95168649218	1.0	1.0	0.000282342179964
26	0.000944173211386	60.5582192326	2.88036	1.23893	100.0	0.996210454905	99.4219399992	73.9575680895	72.6417873324	16.5722743869	25.3641151213	45.2553624729	45.7575656798	1.94849272711	1.0	1.0	0.00051901454007
27	0.000938366549361	57.529101864	2.88036	1.23893	100.0	0.990503952242	98.8439032584	69.3960674235	69.3378437936	15.9222108309	23.4446799305	42.7946080634	41.6756976248	1.9506511586	1.0	1.0	0.000511386668467
28	0.0009278736063	57.4529176595	2.88036	1.23893	100.0	0.98885406749	94.7676462095	69.8611084666	68.0730911667	15.902411133	24.5339661362	43.4966728644	42.3014481419	1.9794442508	1.0	1.0	0.000190481070675
29	0.000913026891588	54.4981904653	2.88036	1.23893	100.0	1.00024571108	98.5979142098	65.9350776736	64.7601832794	15.0036462431	21.7353659154	41.8132106922	40.601384618	1.95241795638	1.0	1.0	0.000462640228237
30	0.000910825190825	57.0095688054	2.88036	1.23893	100.0	0.991188701671	99.6693469304	69.3194059573	68.0760000196	15.7197191974	23.3858798583	44.1342468665	43.060695938	1.96800551127	1.0	1.0	0.000588157703652
31	0.000910622934747	53.5475079756	2.88036	1.23893	100.0	0.996321644786	96.3655280148	65.0986228999	63.6716999535	14.5674483876	21.5524411632	41.7992048141	40.1522735877	1.96945946807	1.0	1.0	0.000529267741959
32	0.000904877434928	53.0391496063	2.88036	1.23893	100.0	0.996084445475	98.1878824498	64.5247583499	61.6273165377	14.6210321195	20.9898699769	40.8098753699	41.0187292874	1.96155771136	1.0	1.0	0.000251269788227
33	0.000904713380388	50.4771172208	2.88036	1.23893	100.0	0.989885565417	97.7019563871	61.6304392787	59.3012843886	13.9478481006	19.3401916837	38.8735685493	38.3478767032	1.95331923499	1.0	1.0	0.000147670458526
34	0.00090304873013	47.8092901765	2.88036	1.23893	100.0	0.998412332126	97.969771372	58.406590869	58.155827582	13.0426034603	17.5686498756	37.2711167687	35.3474956373	1.93537248981	1.0	1.0	2.90071834256e-05
35	0.000900023485812	50.5398260174	2.88036	1.23893	100.0	0.995850305245	98.5234258736	61.7392259483	60.5123004925	13.9195381173	19.3379448776	39.1804820024	37.8213286401	1.94752773997	1.0	1.0	0.000171081467558
36	0.000900023485763	50.5398260274	2.88036	1.23893	100.0	0.995850305245	98.5234258736	61.7392259483	60.5123004925	13.9195381173	19.3379448776	39.1804820024	37.8213286401	1.94752773997	1.0	1.0	0.000171081467558
37	0.000900023485735	50.5398260174	2.88036001	1.23893	100.0	0.995850305245	98.5234258736	61.7392259483	60.5123004925	13.9195381173	19.3379448776	39.1804820024	37.8213286401	1.94752773997	1.0	1.0	0.000171081467558
38	0.00090002348099	50.5398260174	2.88036	1.23893001	100.0	0.995850305245	98.5234258736	61.7392259483	60.5123004925	13.9195381173	19.3379448776	39.1804820024	37.8213286401	1.94752773997	1.0	1.0	0.000171081467558
39	0.000898794186241	50.5398309798	2.88036	1.23893	100.0	0.99581616851	98.5234237646	61.7392240294	60.5122994338	13.9195537944	19.3379299991	39.1804851794	37.8213308751	1.94742178985	1.0	1.0	1e-06
40	0.000898794186212	50.5398309898	2.88036	1.23893	100.0	0.99581616851	98.5234237646	61.7392240294	60.5122994338	13.9195537944	19.3379299991	39.1804851794	37.8213308751	1.94742178985	1.0	1.0	1e-06
41	0.000898794186129	50.5398309798	2.88036001	1.23893	100.0	0.99581616851	98.5234237646	61.7392240294	60.5122994338	13.9195537944	19.3379299991	39.1804851794	37.8213308751	1.94742178985	1.0	1.0	1e-06
42	0.000898794181498	50.5398309798	2.88036	1.23893001	100.0	0.99581616851	98.5234237646	61.7392240294	60.5122994338	13.9195537944	19.3379299991	39.1804851794	37.8213308751	1.94742178985	1.0	1.0	1e-06
43	0.000898778731004	50.5398323022	2.88036	1.23893	100.0	0.995794677601	98.5234232156	61.7392230781	60.5122991156	13.9195580988	19.3379264801	39.1804862196	37.8213317374	1.9473646414	1.0	1.0	1e-06
44	0.000898778730974	50.5398323122	2.88036	1.23893	100.0	0.995794677601	98.5234232156	61.7392230781	60.5122991156	13.9195580988	19.3379264801	39.1804862196	37.8213317374	1.9473646414	1.0	1.0	1e-06
45	0.00089877873089	50.5398323022	2.88036001	1.23893	100.0	0.995794677601	98.5234232156	61.7392230781	60.5122991156	13.9195580988	19.3379264801	39.1804862196	37.8213317374	1.9473646414	1.0	1.0	1e-06
46	0.000898778726241	50.5398323022	2.88036	1.23893001	100.0	0.995794677601	98.5234232156	61.7392230781	60.5122991156	13.9195580988	19.3379264801	39.1804862196	37.8213317374	1.9473646414	1.0	1.0	1e-06
47	0.000898730829675	50.5398375919	2.88036	1.23893	100.0	0.995708713966	98.5234210196	61.7392192731	60.5122978426	13.9195753162	19.3379124037	39.1804903806	37.8213351868	1.94713604757	1.0	1.0	1e-06
48	0.000898730829639	50.5398376019	2.88036	1.23893	100.0	0.995708713966	98.5234210196	61.7392192731	60.5122978426	13.9195753162	19.3379124037	39.1804903806	37.8213351868	1.94713604757	1.0	1.0	1e-06
49	0.000898730829551	50.5398375919	2.88036001	1.23893	100.0	0.995708713966	98.5234210196	61.7392192731	60.5122978426	13.9195753162	19.3379124037	39.1804903806	37.8213351868	1.94713604757	1.0	1.0	1e-06
50	0.000898730824833	50.5398375919	2.88036	1.23893001	100.0	0.995708713966	98.5234210196	61.7392192731	60.5122978426	13.9195753162	19.3379124037	39.1804903806	37.8213351868	1.94713604757	1.0	1.0	1e-06
51	0.000898691447777	50.5398483152	2.88036	1.23893	100.0	0.995598837197	98.5234163676	61.739212306	60.5122951998	13.9196117817	19.3378820006	39.180498924	37.8213418509	1.94670859737	1.0	1.0	1e-06
52	0.00089869144773	50.5398483252	2.88036	1.23893	100.0	0.995598837197	98.5234163676	61.739212306	60.5122951998	13.9196117817	19.3378820006	39.180498924	37.8213418509	1.94670859737	1.0	1.0	1e-06
53	0.00089869144764	50.5398483152	2.88036001	1.23893	100.0	0.995598837197	98.5234163676	61.739212306	60.5122951998	13.9196117817	19.3378820006	39.180498924	37.8213418509	1.94670859737	1.0	1.0	1e-06
54	0.00089869144281	50.5398483152	2.88036	1.23893001	100.0	0.995598837197	98.5234163676	61.739212306	60.5122951998	13.9196117817	19.3378820006	39.180498924	37.8213418509	1.94670859737	1.0	1.0	1e-06
55	0.000898682140682	50.539851886	2.88036	1.23893	100.0	0.995616079547	98.5234146489	61.7392106481	60.5122942693	13.9196252237	19.3378702713	39.1805018482	37.8213437722	1.94659870888	1.0	1.0	1e-06
56	0.000898682140633	50.539851896	2.88036	1.23893	100.0	0.995616079547	98.5234146489	61.7392106481	60.5122942693	13.9196252237	19.3378702713	39.1805018482	37.8213437722	1.94659870888	1.0	1.0	1e-06
57	0.000898682140545	50.539851886	2.88036001	1.23893	100.0	0.995616079547	98.5234146489	61.7392106481	60.5122942693	13.9196252237	19.3378702713	39.1805018482	37.8213437722	1.94659870888	1.0	1.0	1e-06
58	0.000898682135702	50.539851886	2.88036	1.23893001	100.0	0.995616079547	98.5234146489	61.7392106481	60.5122942693	13.9196252237	19.3378702713	39.1805018482	37.8213437722	1.94659870888	1.0	1.0	1e-06
59	0.000898630227243	50.539876368	2.88036	1.23893	100.0	0.995863199382	98.5234024497	61.7392010292	60.5122877761	13.919720465	19.3377858235	39.1805220404	37.8213561331	1.94593311842	1.0	1.0	1e-06
60	0.000898630227183	50.539876378	2.88036	1.23893	100.0	0.995863199382	98.5234024497	61.7392010292	60.5122877761	13.919720465	19.3377858235	39.1805220404	37.8213561331	1.94593311842	1.0	1.0	1e-06
61	0.000898630227117	50.539876368	2.88036001	1.23893	100.0	0.995863199382	98.5234024497	61.7392010292	60.5122877761	13.919720465	19.3377858235	39.1805220404	37.8213561331	1.94593311842	1.0	1.0	1e-06
62	0.000898630222242	50.539876368	2.88036	1.23893001	100.0	0.995863199382	98.5234024497	61.7392010292	60.5122877761	13.919720465	19.3377858235	39.1805220404	37.8213561331	1.94593311842	1.0	1.0	1e-06
63	0.000898605012731	50.5398915812	2.88036	1.23893	100.0	0.996114383742	98.5233945383	61.7391966836	60.5122836685	13.9197819194	19.3377299475	39.1805346071	37.8213630117	1.94560522692	1.0	1.0	1e-06
64	0.000898605012669	50.5398915912	2.88036	1.23893	100.0	0.996114383742	98.5233945383	61.7391966836	60.5122836685	13.9197819194	19.3377299475	39.1805346071	37.8213630117	1.94560522692	1.0	1.0	1e-06
65	0.000898605012621	50.5398915812	2.88036001	1.23893	100.0	0.996114383742	98.5233945383	61.7391966836	60.5122836685	13.9197819194	19.3377299475	39.1805346071	37.8213630117	1.94560522692	1.0	1.0	1e-06
66	0.000898605007775	50.5398915812	2.88036	1.23893001	100.0	0.996114383742	98.5233945383	61.7391966836	60.5122836685	13.9197819194	19.3377299475	39.1805346071	37.8213630117	1.94560522692	1.0	1.0	1e-06
67	0.000898594895203	50.5399010149	2.88036	1.23893	100.0	0.996289253959	98.5233894583	61.7391963446	60.5122811952	13.9198200674	19.3376923231	39.1805418146	37.8213658784	1.94554563119	1.0	1.0	1e-06
68	0.000898594895143	50.5399010249	2.88036	1.23893	100.0	0.996289253959	98.5233894583	61.7391963446	60.5122811952	13.9198200674	19.3376923231	39.1805418146	37.8213658784	1.94554563119	1.0	1.0	1e-06
69	0.000898594895107	50.5399010149	2.88036001	1.23893	100.0	0.996289253959	98.5233894583	61.7391963446	60.5122811952	13.9198200674	19.3376923231	39.1805418146	37.8213658784	1.94554563119	1.0	1.0	1e-06
70	0.00089859489031	50.5399010149	2.88036	1.23893001	100.0	0.996289253959	98.5233894583	61.7391963446	60.5122811952	13.9198200674	19.3376923231	39.1805418146	37.8213658784	1.94554563119	1.0	1.0	1e-06
71	0.000898592920037	50.5399087122	2.88036	1.23893	100.0	0.996310194663	98.5233855547	61.739197262	60.5122794091	13.9198477026	19.3376622122	39.1805467347	37.8213672493	1.94559150712	1.0	1.0	1e-06
72	0.000898592919978	50.5399087222	2.88036	1.23893	100.0	0.996310194663	98.5233855547	61.739197262	60.5122794091	13.9198477026	19.3376622122	39.1805467347	37.8213672493	1.94559150712	1.0	1.0	1e-06
73	0.000898592919943	50.5399087122	2.88036001	1.23893	100.0	0.996310194663	98.5233855547	61.739197262	60.5122794091	13.9198477026	19.3376622122	39.1805467347	37.8213672493	1.94559150712	1.0	1.0	1e-06
74	0.000898592915162	50.5399087122	2.88036	1.23893001	100.0	0.996310194663	98.5233855547	61.739197262	60.5122794091	13.9198477026	19.3376622122	39.1805467347	37.8213672493	1.94559150712	1.0	1.0	1e-06
