# Supplementary material for: Digital logic circuits in yeast with CRISPR-dCas9 NOR gates
Source: Nat Commun. 2017 May 25;8:15459. doi: 10.1038/ncomms15459 (PMC5458518; doi:10.1038/ncomms15459)
Supplement: Supplementary Software 1 — R cytometry data processing scripts and mathematical modeling scripts [file ncomms15459-s3.zip › Supplementary Software 1/FittingScripts/Results/Output/FittingScript_DoseExp2_20160330.py_solution_2016-04-03-07-47-31_1459694851881083.csv]

	score	Vmax	Km	nu	u	vmax	vmax	vmax	vmax	k	k	k	k	n	b	B	leak
	0	0	0	0	0	0	1	2	3	0	1	2	3	0	0	0	0
0	1.53890791504	67.6350725071	2.88036	1.23893	100.0	1.01892398725	52.9863737183	5.32184437224	95.4993599036	85.8754080027	80.8589191082	59.8092705604	80.7497423492	2.35374439252	1.0	1.0	0.860640522241
1	0.180002620651	80.0386208444	2.88036	1.23893	100.0	1.04186370302	36.5885528232	78.5721097384	64.4664805329	21.9165591622	69.4349890434	72.4610829192	69.3771721625	1.53857281472	1.0	1.0	0.232195941214
2	0.0692939085661	28.477057025	2.88036	1.23893	100.0	0.902858216072	54.3939163658	58.7288205233	31.2672875536	2.1347821721	3.3267156544	40.4525656934	55.8705704413	1.98363234369	1.0	1.0	0.113418011033
3	0.0475321157993	61.8234603781	2.88036	1.23893	100.0	0.958739092768	73.0589609634	57.7320653705	45.2854656096	8.36978834529	11.7741932458	57.4790715343	52.1932816065	1.21214351162	1.0	1.0	0.161590789547
4	0.0453589304425	85.4932639146	2.88036	1.23893	100.0	1.06130054535	51.404468153	73.8110475677	74.8867517491	15.1188549912	40.8606327535	16.9224147455	58.8472179573	1.86355926863	1.0	1.0	0.196212007377
5	0.0409543585535	62.6583410474	2.88036	1.23893	100.0	0.901317765753	34.0615031878	94.3465959664	70.9826754477	5.3409874745	15.6240778532	35.7397305117	49.7915147209	1.90160612307	1.0	1.0	0.213933860921
6	0.0228494398722	49.379997204	2.88036	1.23893	100.0	0.979384745834	82.1853053493	67.3343838246	54.5058006697	30.9899157357	46.2232982408	46.5388870147	57.4952909755	2.06152474285	1.0	1.0	0.000541348982704
7	0.0131971118523	43.7810623255	2.88036	1.23893	100.0	0.968352973015	60.9410202406	63.113897978	84.315112078	9.27529254065	16.9107932331	51.8380332985	24.1501881674	1.68352898259	1.0	1.0	0.0363018948046
8	0.0102862555338	81.437744451	2.88036	1.23893	100.0	0.968934037933	97.8612011794	68.731684046	87.0216155252	17.1899579306	19.3475725328	31.7717249714	44.8921431795	1.83496463426	1.0	1.0	0.0639923799853
9	0.00919997752657	67.3779730006	2.88036	1.23893	100.0	0.968849946372	81.9613876359	67.1689069564	58.4518865674	20.3087936321	28.9716762676	18.3915999251	22.581057711	1.85560901115	1.0	1.0	0.0118145194661
10	0.00736526366652	62.7092331479	2.88036	1.23893	100.0	0.965472183404	69.3593482206	72.2241429568	92.7781706808	11.7914495803	28.1848729347	57.682388127	60.358883934	2.30536733073	1.0	1.0	0.0279983155454
11	0.00730745286179	71.8448488606	2.88036	1.23893	100.0	0.939783281992	78.9583644441	62.3862866786	63.5756251124	17.6339958111	30.8627199284	58.9630642406	53.904348234	2.2701392673	1.0	1.0	0.0649131158172
12	0.00679258022785	78.2817493036	2.88036	1.23893	100.0	0.994575994263	49.694626766	91.6075237303	74.073864544	16.6566730241	53.7490126604	27.310473202	45.2789210184	2.1868131489	1.0	1.0	0.0476916109351
13	0.00631402147765	63.3213866781	2.88036	1.23893	100.0	1.02338324965	48.0715277905	71.7645724893	77.3766412739	13.4546274482	37.4592797109	54.824906026	68.5656832668	1.95789115729	1.0	1.0	0.00820332502857
14	0.00563573946911	65.0381123039	2.88036	1.23893	100.0	0.932574663507	57.7964658843	72.5951265524	94.5459393215	10.5105704391	26.0918489034	47.0522001745	30.4156162769	2.17220285529	1.0	1.0	0.056329134362
15	0.00456767723368	65.0885153702	2.88036	1.23893	100.0	0.923776208614	71.5991149201	89.9657743607	91.8337360334	19.2343312302	33.2751634691	34.1230997456	39.3567459267	1.81976695975	1.0	1.0	0.0357978690505
16	0.00425021339884	46.0794537918	2.88036	1.23893	100.0	0.924283611033	83.1054774241	64.8751449782	42.5292632812	12.7006278263	14.5093357366	16.0975135763	28.7744644791	2.32481667456	1.0	1.0	0.0977921538189
17	0.00423285919982	54.3918950347	2.88036	1.23893	100.0	0.927507064333	95.9157231709	93.8430793224	55.0409706616	15.3698039003	23.6494570795	24.6955642631	42.7570510094	2.14551566464	1.0	1.0	0.0580447585222
18	0.00252615822266	65.2419274432	2.88036	1.23893	100.0	0.963836248445	92.0347155258	79.8774533344	91.794576902	16.4060556928	26.6594748213	43.013771158	32.6649631472	2.03498000185	1.0	1.0	0.0418095676447
19	0.00205579106572	61.1912172462	2.88036	1.23893	100.0	0.959069870874	80.7323712277	81.239925627	88.1349785804	18.5671703303	34.8166257104	42.3833578837	38.0233671542	2.1644874816	1.0	1.0	0.0109328706962
20	0.00142516565408	69.9817497939	2.88036	1.23893	100.0	0.969775200671	96.0585406098	89.6161237593	87.9864610874	18.2110911741	34.1671593579	53.6260916865	53.0706194408	2.10553614331	1.0	1.0	0.0111855216021
21	0.00140362851504	70.0951782873	2.88036	1.23893	100.0	0.967369550679	92.09268517	87.5287220637	92.1841995119	18.247412022	31.6401312099	47.8408766717	48.8380172147	1.99157062168	1.0	1.0	0.00549993037817
22	0.0012248908961	80.3509542688	2.88036	1.23893	100.0	0.985510449738	98.1835069076	96.4913411766	92.8432480376	21.0704471775	41.4359037751	57.5002108037	59.5991131869	2.08155928633	1.0	1.0	0.00431905578478
23	0.00121723130147	74.0296492737	2.88036	1.23893	100.0	1.0052261239	95.260539741	93.9662625318	95.3779264317	19.8351924385	35.9629662509	49.310976295	46.3729634845	1.91044724105	1.0	1.0	0.00106679356946
24	0.00121044011866	71.5311511474	2.88036	1.23893	100.0	1.01574885968	94.9548841183	85.6729704443	94.0577826078	17.9873527643	33.2432392682	54.0324200898	47.1831111409	1.96655478904	1.0	1.0	0.00403973605642
25	0.00118893847499	67.0651239558	2.88036	1.23893	100.0	0.981107843066	97.3984850235	81.959050407	82.4231274049	17.8336486806	31.8017471415	56.1185158952	49.6780571544	2.06432401867	1.0	1.0	0.00278607543145
26	0.00116722792525	67.4781467905	2.88036	1.23893	100.0	0.977378546598	97.9812165192	82.0042380344	79.5045765754	20.5901103021	35.3173786497	54.5865095979	54.8897737817	2.13175184762	1.0	1.0	0.00288857019168
27	0.00114753038865	63.9875315821	2.88036	1.23893	100.0	0.991221207367	80.6099769765	73.5378895047	77.4383847407	17.3164098273	33.1740175406	52.4228886848	48.3163223476	2.11624285596	1.0	1.0	0.00113827584793
28	0.00113739745688	56.5007796529	2.88036	1.23893	100.0	1.00330618254	94.3669916733	65.5427313317	73.7813519505	16.4707321387	24.4016585853	45.7807560663	39.2647584963	2.01072810578	1.0	1.0	0.00248201695112
29	0.00108468333512	61.4374273392	2.88036	1.23893	100.0	0.97283914024	95.445759341	75.5261673406	81.2981983355	17.1466477985	26.8674880878	46.9132626539	44.8480366466	1.97340758945	1.0	1.0	0.00153663628299
30	0.00108038494325	56.5007796529	2.88036	1.23893	100.0	1.00330618254	98.463223164	69.6542505905	71.2430748229	16.4707321387	25.1745686743	44.7742932371	40.6645085845	2.01072810578	1.0	1.0	0.00248201695112
31	0.00107889692592	56.7638889529	2.88036	1.23893	100.0	1.00481807376	98.6466924531	74.381233257	69.5023047683	14.3275407928	21.0964706691	37.9057499645	39.6277165088	1.83286169578	1.0	1.0	0.00052793469607
32	0.00102774134154	61.6459499675	2.88036	1.23893	100.0	0.991991984048	99.103657501	79.3956666702	77.875804688	16.5313625574	25.9756399861	43.5502267461	42.119775653	1.88902137483	1.0	1.0	0.00198126724573
33	0.00102727932545	65.2645645535	2.88036	1.23893	100.0	0.991151699739	98.1116700428	81.4081055796	80.8129008013	18.6029623368	30.8312345099	48.21057293	46.1443268043	2.014967571	1.0	1.0	0.00140398693754
34	0.00100628699558	61.0380596853	2.88036	1.23893	100.0	0.992377812274	97.325407677	76.7241657658	79.5894295936	17.1660543066	26.6751451495	43.4538870768	41.2771165209	1.94291111215	1.0	1.0	0.00259518908261
35	0.000994861231919	67.0778459099	2.88036	1.23893	100.0	0.981985009471	99.2656733732	82.417312913	80.75776911	19.3387148562	32.0794692016	49.846105399	48.5718436448	2.02205629728	1.0	1.0	0.000700790641249
36	0.000975590767035	58.1010548144	2.88036	1.23893	100.0	0.996660571846	88.445590283	69.5418107158	65.211984664	16.6258655552	27.8114186608	46.6936347159	47.1498117024	2.07477478394	1.0	1.0	0.00125415039244
37	0.00096238755645	52.8316303257	2.88036	1.23893	100.0	0.987234407663	93.4225681325	64.974991779	59.5102235809	14.5786234678	21.6018617605	39.9412229919	42.1678551049	1.9698514791	1.0	1.0	0.00237657152604
38	0.000950461169514	46.3572844915	2.88036	1.23893	100.0	0.993304808756	99.8429635686	57.1759410092	56.771650548	12.1267288196	15.5544952718	35.1809563526	33.8202345189	1.89955386607	1.0	1.0	0.00338096476642
39	0.000945180132499	47.3910028696	2.88036	1.23893	100.0	1.0041214039	96.3429965782	57.7818455296	61.27336103	12.8664351443	17.3609249217	37.7136481706	34.2501058322	1.92953326551	1.0	1.0	0.000364354765734
40	0.00094248318028	59.7010636147	2.88036	1.23893	100.0	0.994932840808	98.8768039887	73.9142704799	75.2153041952	16.47760027	25.5968031852	44.9460704458	41.7893551866	1.94906200367	1.0	1.0	0.000123599933101
41	0.00093604081994	60.2410024059	2.88036	1.23893	100.0	0.986200790493	99.2656733732	73.1105048119	74.61517817	16.588989942	25.7033682865	47.4796222473	44.3665890548	1.98545294825	1.0	1.0	0.000528314303287
42	0.000928049252945	48.7041126481	2.88036	1.23893	100.0	0.991065680408	96.6772304379	60.0219495537	62.5682460656	13.2987652173	18.1612461437	37.9802166328	34.6677255822	1.9264296345	1.0	1.0	0.000259347963224
43	0.000926063605861	47.2355367367	2.88036	1.23893	100.0	0.99132733438	97.0029447665	57.1860350711	59.4143440542	13.2659138015	17.5252204285	37.7167679798	34.283422592	1.94082040847	1.0	1.0	0.000607063253368
44	0.000924339906552	51.3986703428	2.88036	1.23893	100.0	1.00145047737	94.6244256946	61.1749185688	62.2288195585	14.1785475983	20.5404874578	41.405111242	37.9648495419	1.97533309567	1.0	1.0	7.80730337252e-06
45	0.000920975526334	51.809290814	2.88036	1.23893	100.0	0.989029106488	93.8537437227	64.149059524	61.2880647743	14.3506438698	20.6637209534	38.7351367502	38.8227124555	1.94709116834	1.0	1.0	0.000791897466307
46	0.000920818381845	48.540162389	2.88036	1.23893	100.0	0.988694659944	85.7272080314	59.696146558	59.4469041358	13.3026357632	19.57660906	37.3016428836	35.6630799025	1.95186973332	1.0	1.0	0.000384261377979
47	0.000919957880183	48.2554601818	2.88036	1.23893	100.0	0.992170338251	91.1526130772	58.3691089409	56.5920588783	13.5240324476	18.873577092	36.7936361907	36.3805019828	1.9648918214	1.0	1.0	0.00144950253351
48	0.000918181771126	47.5101947569	2.88036	1.23893	100.0	0.998232396687	86.9291263488	56.9136913419	55.0671671053	13.2038298066	19.3590454371	37.6873886839	37.2593731197	2.00776938912	1.0	1.0	0.000815831192084
49	0.000912502252968	55.1068501115	2.88036	1.23893	100.0	0.989279307552	94.0229864974	66.7284634898	64.6025023101	15.1740155767	23.0952912324	43.2449239927	42.7759680422	1.99035906979	1.0	1.0	1.09438466836e-05
50	0.000910085324045	53.9931616976	2.88036	1.23893	100.0	0.997215209196	96.9801762204	65.5844773877	65.8680111147	14.8365590384	21.4997519376	41.243806078	39.6657705574	1.93991298998	1.0	1.0	4.57417373048e-05
51	0.00090870983978	47.7724254124	2.88036	1.23893	100.0	0.99537572199	87.6032310658	58.458783177	57.6108561651	13.3901233705	19.2098834516	36.5164443115	35.3870257346	1.95642320877	1.0	1.0	0.000250360966488
52	0.000905264944623	49.7769105524	2.88036	1.23893	100.0	0.993481368838	96.7538357715	60.6417680034	59.4378939518	13.6332574534	19.0095213882	39.059967576	37.4810653255	1.95343258704	1.0	1.0	0.000619344242217
53	0.000905151218757	46.851977559	2.88036	1.23893	100.0	0.995335692486	89.3081044538	56.4651772872	55.3446065286	12.8386407378	18.0804379302	36.6853284241	35.5698625069	1.95885121053	1.0	1.0	0.000524999005414
54	0.000904420084436	51.0793731511	2.88036	1.23893	100.0	0.995469866164	96.8850540532	61.3517558725	61.2999752494	14.2017239861	20.0593132184	40.4477768187	38.2606034036	1.97140094817	1.0	1.0	0.00012629692614
55	0.000903460061626	49.4806578014	2.88036	1.23893	100.0	0.998502286066	97.1378122467	60.0926454323	59.4209651662	13.5818099584	18.8251456176	39.0159752283	37.0544665684	1.94925536581	1.0	1.0	0.000303328597372
56	0.000902781142063	48.1277635685	2.88036	1.23893	100.0	0.9991868108	95.3416507456	59.1317061863	57.7921787146	13.1882900454	18.0899129453	36.890774554	35.7310258572	1.92813090564	1.0	1.0	0.000154029557324
57	0.000902700356817	51.4745154468	2.88036	1.23893	100.0	0.998307129979	99.9067999506	62.2781068935	60.8142483121	14.1430119649	19.7126344524	40.378422159	39.0877424515	1.95083506608	1.0	1.0	0.000270226644333
58	0.000902700356817	51.4745154568	2.88036	1.23893	100.0	0.998307129979	99.9067999506	62.2781068935	60.8142483121	14.1430119649	19.7126344524	40.378422159	39.0877424515	1.95083506608	1.0	1.0	0.000270226644333
59	0.000902700356543	51.4745154468	2.88036001	1.23893	100.0	0.998307129979	99.9067999506	62.2781068935	60.8142483121	14.1430119649	19.7126344524	40.378422159	39.0877424515	1.95083506608	1.0	1.0	0.000270226644333
60	0.000902700352391	51.4745154468	2.88036	1.23893001	100.0	0.998307129979	99.9067999506	62.2781068935	60.8142483121	14.1430119649	19.7126344524	40.378422159	39.0877424515	1.95083506608	1.0	1.0	0.000270226644333
61	0.00090270034992	51.4745154468	2.88036	1.23893	100.0	0.998307129979	99.9067999506	62.2781068935	60.8142483121	14.1430119649	19.7126344524	40.378422159	39.0877424515	1.95083507608	1.0	1.0	0.000270226644333
62	0.000899261545641	51.4745154549	2.88036	1.23893	100.0	0.998095044129	99.906796474	62.2781189447	60.8142495936	14.1430372474	19.7125978664	40.3784199662	39.0877417008	1.95152472817	1.0	1.0	1e-06
63	0.000899261545307	51.4745154549	2.88036001	1.23893	100.0	0.998095044129	99.906796474	62.2781189447	60.8142495936	14.1430372474	19.7125978664	40.3784199662	39.0877417008	1.95152472817	1.0	1.0	1e-06
64	0.000899261541434	51.4745154549	2.88036	1.23893001	100.0	0.998095044129	99.906796474	62.2781189447	60.8142495936	14.1430372474	19.7125978664	40.3784199662	39.0877417008	1.95152472817	1.0	1.0	1e-06
65	0.00089902167512	51.4745144814	2.88036	1.23893	100.0	0.997882215602	99.906794107	62.2781278729	60.8142507841	14.143055027	19.7125722435	40.3784180136	39.0877414613	1.95202670699	1.0	1.0	1e-06
66	0.000899021674775	51.4745144814	2.88036001	1.23893	100.0	0.997882215602	99.906794107	62.2781278729	60.8142507841	14.143055027	19.7125722435	40.3784180136	39.0877414613	1.95202670699	1.0	1.0	1e-06
67	0.000899021670919	51.4745144814	2.88036	1.23893001	100.0	0.997882215602	99.906794107	62.2781278729	60.8142507841	14.143055027	19.7125722435	40.3784180136	39.0877414613	1.95202670699	1.0	1.0	1e-06
68	0.000898188255714	51.4745048466	2.88036	1.23893	100.0	0.996271031693	99.9067773506	62.2781927782	60.814260055	14.1431829833	19.7123892068	40.3784029925	39.0877406695	1.95564967459	1.0	1.0	1e-06
69	0.000898188255284	51.4745048466	2.88036001	1.23893	100.0	0.996271031693	99.9067773506	62.2781927782	60.814260055	14.1431829833	19.7123892068	40.3784029925	39.0877406695	1.95564967459	1.0	1.0	1e-06
70	0.000898188251533	51.4745048466	2.88036	1.23893001	100.0	0.996271031693	99.9067773506	62.2781927782	60.814260055	14.1431829833	19.7123892068	40.3784029925	39.0877406695	1.95564967459	1.0	1.0	1e-06
71	0.000898173971819	51.4745020765	2.88036	1.23893	100.0	0.996194706077	99.9067775808	62.2781936391	60.8142608	14.1431834865	19.7123900607	40.3784019754	39.0877416363	1.95566957731	1.0	1.0	1e-06
72	0.000898173971383	51.4745020765	2.88036001	1.23893	100.0	0.996194706077	99.9067775808	62.2781936391	60.8142608	14.1431834865	19.7123900607	40.3784019754	39.0877416363	1.95566957731	1.0	1.0	1e-06
73	0.000898173967609	51.4745020765	2.88036	1.23893001	100.0	0.996194706077	99.9067775808	62.2781936391	60.8142608	14.1431834865	19.7123900607	40.3784019754	39.0877416363	1.95566957731	1.0	1.0	1e-06
74	0.000898140426909	51.4744779285	2.88036	1.23893	100.0	0.995895719357	99.9067805516	62.2781967382	60.8142664268	14.1431822751	19.7124093778	40.3783948591	39.0877502026	1.95556009509	1.0	1.0	1e-06
75	0.000898140426449	51.4744779285	2.88036001	1.23893	100.0	0.995895719357	99.9067805516	62.2781967382	60.8142664268	14.1431822751	19.7124093778	40.3783948591	39.0877502026	1.95556009509	1.0	1.0	1e-06
76	0.000898140422553	51.4744779285	2.88036	1.23893001	100.0	0.995895719357	99.9067805516	62.2781967382	60.8142664268	14.1431822751	19.7124093778	40.3783948591	39.0877502026	1.95556009509	1.0	1.0	1e-06
