# Supplementary material for: Digital logic circuits in yeast with CRISPR-dCas9 NOR gates
Source: Nat Commun. 2017 May 25;8:15459. doi: 10.1038/ncomms15459 (PMC5458518; doi:10.1038/ncomms15459)
Supplement: Supplementary Software 1 — R cytometry data processing scripts and mathematical modeling scripts [file ncomms15459-s3.zip › Supplementary Software 1/FittingScripts/Results/Output/FittingScript_DoseExp2_20160330.py_solution_2016-04-03-11-36-52_1459708612971475.csv]

	score	Vmax	Km	nu	u	vmax	vmax	vmax	vmax	k	k	k	k	n	b	B	leak
	0	0	0	0	0	0	1	2	3	0	1	2	3	0	0	0	0
0	2.15626643444	36.3781920609	2.88036	1.23893	100.0	0.917810902341	0.493322228538	32.3303448047	55.4837660009	89.7459268552	70.2295246488	61.6443730812	45.7183600125	1.36038044966	1.0	1.0	0.80153488991
1	0.479155116698	12.5105670989	2.88036	1.23893	100.0	0.934123192818	34.3916866936	37.8545143378	16.2787562904	3.15786929507	37.0170437259	29.7146844721	77.0216022095	1.72812985467	1.0	1.0	0.84486371401
2	0.358510504805	30.7514397913	2.88036	1.23893	100.0	0.914465865802	97.1773666107	80.4245429173	80.3062213814	22.6511861705	92.6344167982	52.8651525382	16.2386050167	2.4219465891	1.0	1.0	0.684476161204
3	0.25942664789	31.0379531426	2.88036	1.23893	100.0	1.04174498206	80.4061420448	97.0644782054	79.2207026256	29.8362765049	64.0676084448	44.0605707779	58.0289968045	2.09931466159	1.0	1.0	0.37310515619
4	0.205781324107	94.0319441083	2.88036	1.23893	100.0	0.98057574267	52.4339924526	50.0571751979	91.435436324	34.6402605321	85.7505385231	12.397148032	51.1654240147	1.73209632766	1.0	1.0	0.374159628289
5	0.068553344552	73.4598956679	2.88036	1.23893	100.0	0.932868328284	57.6797288981	33.911057893	58.7279079548	4.52122041739	98.2491986959	90.7275607977	33.0904563508	0.744063975925	1.0	1.0	0.0757737130813
6	0.0625228190683	90.2966953783	2.88036	1.23893	100.0	1.05403737637	88.1642331962	69.3517515178	73.5377827182	17.5509974243	12.1486359486	5.23294444064	78.8362946162	1.14469906131	1.0	1.0	0.152059601629
7	0.0444241179814	48.565607373	2.88036	1.23893	100.0	1.01781015081	42.5533406768	71.8605597813	6.47767699865	10.5214376278	42.5490732979	12.642714096	18.5688687747	1.40929358516	1.0	1.0	0.101759806207
8	0.0408077789685	88.9608421303	2.88036	1.23893	100.0	0.938876611119	63.3829585266	52.3082610366	25.2516897253	13.7423393658	38.9531011906	29.0128269358	33.5111752019	1.21925865172	1.0	1.0	0.0642574289118
9	0.0407804938726	53.5163469699	2.88036	1.23893	100.0	0.995451201799	58.4627580351	95.114127077	44.1387710922	30.9221451554	89.3869633245	2.64009080459	4.30356440007	1.80408690914	1.0	1.0	0.00409604377054
10	0.0226165642325	76.598825742	2.88036	1.23893	100.0	1.008037898	76.5857312174	54.5755872008	69.705996912	14.0609941099	27.0616456733	71.6697356009	9.81985684298	1.76966295749	1.0	1.0	0.0524218830442
11	0.0156713637754	95.504319921	2.88036	1.23893	100.0	1.05908254901	62.0860706755	95.9712326413	69.9342581833	9.00110027074	26.8153472006	48.2048151349	51.2301727219	1.80334633491	1.0	1.0	0.0348578714915
12	0.0118522230451	90.7187950268	2.88036	1.23893	100.0	0.924829685237	62.0860706755	95.9712326413	86.5885270377	19.1346824209	50.2508114084	51.0826776393	51.2301727219	2.38916483958	1.0	1.0	0.146028093002
13	0.0115301877529	67.9286744932	2.88036	1.23893	100.0	0.94923934307	99.5877422226	66.2162767178	41.85355763	19.8902106413	30.3792475769	26.6783569455	29.3850476755	2.28533148005	1.0	1.0	0.0957234610961
14	0.00881063523294	72.6413154103	2.88036	1.23893	100.0	0.902607454764	77.7135039659	97.5554037595	99.0422946928	23.5408420618	51.6885140045	52.2169514739	51.2230519096	2.13497639977	1.0	1.0	0.0728272449614
15	0.0065285745335	74.4032946913	2.88036	1.23893	100.0	0.929788320479	60.6608556635	81.4907456722	73.1786694077	14.9613724165	34.8305494645	43.6109615602	51.7564262696	1.96893889622	1.0	1.0	0.0675019241427
16	0.00424999081968	72.5531181084	2.88036	1.23893	100.0	0.951180287832	90.3522611672	91.7412285415	89.2218666935	18.4350359078	38.5909563747	59.8168760571	63.1574476908	2.23193275959	1.0	1.0	0.0494757288595
17	0.00413649563642	90.3613576281	2.88036	1.23893	100.0	0.931291983742	75.4526038818	98.8936618978	84.8347162144	20.6105279333	49.9340707362	51.2821483302	73.2576072359	2.45376288985	1.0	1.0	0.0817444029866
18	0.00369035929965	76.1646183356	2.88036	1.23893	100.0	0.910438534895	51.2990750635	90.6679464468	91.8152826061	16.6862073057	50.8664944963	53.0107829906	52.0085750976	2.3428749407	1.0	1.0	0.0516879876587
19	0.00316971146232	53.8648021352	2.88036	1.23893	100.0	0.919861681534	82.9173756201	83.2494247533	65.2783431878	12.5476780738	17.2693172503	24.6051285012	40.1767706531	2.05404083068	1.0	1.0	0.0638691463376
20	0.00303442913873	64.7168880378	2.88036	1.23893	100.0	0.909072516727	81.8786991281	72.2758097395	69.3435283005	17.8344229216	28.6573069196	47.6213444754	56.4225861389	2.10759576521	1.0	1.0	0.0409211340642
21	0.00286782537516	69.1349621143	2.88036	1.23893	100.0	0.92095439562	84.838921018	82.343902557	67.6097043598	21.4471205635	37.9852083529	39.5917142195	51.4039271779	2.45650761622	1.0	1.0	0.0430833805732
22	0.00274160628078	52.7752975048	2.88036	1.23893	100.0	0.903048245479	70.8079869368	69.5319727395	92.6566821868	16.6076053264	28.1734133396	41.3623825585	30.2485461864	2.0603869186	1.0	1.0	0.00140622750387
23	0.00231825689426	71.679716988	2.88036	1.23893	100.0	0.911698300538	96.1665625155	81.7022971161	86.3295951701	22.9451592842	35.7639787997	52.0193523222	53.1138924217	2.13427618591	1.0	1.0	0.0262268871602
24	0.00195670105893	70.2917392556	2.88036	1.23893	100.0	0.994101133765	72.5655385128	87.5343632037	77.6243246846	18.4521806133	39.5524635251	53.8357255465	64.1861701004	2.10205879711	1.0	1.0	0.00237313888702
25	0.00193154896161	77.9543616008	2.88036	1.23893	100.0	1.03721988472	82.8171465507	88.1827528443	75.54948023	20.3294284257	46.0675598377	63.0241998262	66.9713286945	2.23606543206	1.0	1.0	0.00666009529315
26	0.00160746663226	78.3646806204	2.88036	1.23893	100.0	1.01523175214	79.8140715123	88.8947057488	92.0679943599	22.4625968423	51.248066027	63.9454945767	59.7016125942	2.38807063694	1.0	1.0	0.00545420050028
27	0.00141509822285	77.8434595396	2.88036	1.23893	100.0	0.986151324385	85.9823723468	90.5302276918	94.8727286051	21.191408014	43.4604336661	61.6729880841	58.5270280132	2.21925760716	1.0	1.0	0.00384737791982
28	0.00138174382504	76.7389117281	2.88036	1.23893	100.0	0.99547704321	93.95926469	94.0754409483	88.1514278705	20.5673336194	40.6630527226	51.3153351782	53.735133727	2.10638838738	1.0	1.0	0.00161757588575
29	0.00117415623297	73.7014721015	2.88036	1.23893	100.0	0.980299789389	98.062625128	88.8605909675	94.3913270761	21.1817287184	37.5963194651	53.1421213032	50.7141703113	2.07191384316	1.0	1.0	0.00810204416866
30	0.0011554239856	71.9521208637	2.88036	1.23893	100.0	0.988528884442	97.6161577993	89.5868880938	93.3660288472	19.330304124	33.4860808857	51.1202200044	49.4629859444	1.99011652749	1.0	1.0	0.00902940938333
31	0.00113247520049	68.9626306735	2.88036	1.23893	100.0	0.985116886333	98.4243034869	88.094058291	93.4426566779	18.7273623192	32.30602063	48.4289268584	43.0777307523	1.92821188861	1.0	1.0	0.000983716850483
32	0.00110297281647	69.9194829144	2.88036	1.23893	100.0	0.990843856534	99.6519748384	88.210055156	95.068242934	18.3713576408	31.8284077356	49.0068210469	45.1124014541	1.93469871078	1.0	1.0	0.00208320864212
33	0.00108768824824	69.4248756337	2.88036	1.23893	100.0	1.00039307472	96.360375051	88.5890358111	89.9517254666	19.215376309	33.9148102367	50.3149627854	47.984366191	1.96347577521	1.0	1.0	0.00229629558569
34	0.00101016690041	72.7384172938	2.88036	1.23893	100.0	0.998723924622	97.1347863209	87.179213736	89.1126236683	20.4732925922	36.8070957506	56.8121049005	54.6929220272	2.05420639575	1.0	1.0	0.00111360650606
35	0.000993944834415	67.106839017	2.88036	1.23893	100.0	0.997670352114	94.6366684042	81.7961372015	75.246093413	18.5931207277	32.7958983297	50.7444047349	51.7771217758	2.02838973302	1.0	1.0	1.85575400668e-05
36	0.000982684213055	60.8754321746	2.88036	1.23893	100.0	1.00098074406	91.3862592134	73.0380593445	71.5238785109	16.9764530993	28.8316346823	47.2816221263	46.6524382378	2.05036262086	1.0	1.0	0.000649270442651
37	0.000957603965701	53.3262991092	2.88036	1.23893	100.0	0.984406033556	90.8269567795	63.3064692229	60.4665151179	15.3910863478	23.4697527898	43.0509045325	42.5670292884	2.07118736882	1.0	1.0	0.00090288372322
38	0.000951531748351	59.0436545203	2.88036	1.23893	100.0	0.986661072312	94.2109940315	72.8299223672	71.9990610616	16.1618427236	25.2334124124	43.9027638746	44.0856372372	1.95830302351	1.0	1.0	0.000186051791696
39	0.000922396767624	55.9140741655	2.88036	1.23893	100.0	0.995682088881	97.1153625213	67.6946231206	66.9666716345	16.000558661	23.8556519222	43.3239886389	42.1319589563	1.98914053597	1.0	1.0	4.42445442332e-05
40	0.000921571592694	52.0126960634	2.88036	1.23893	100.0	0.998904467546	92.398622577	63.8825570254	60.9458246698	14.3023386046	21.1748183092	38.9150765413	39.3618253994	1.95380512393	1.0	1.0	0.000251898903101
41	0.000920029468186	48.76903897	2.88036	1.23893	100.0	0.991208867516	90.7373271713	60.1191455581	58.1322756333	13.1599465458	19.0564161988	37.3085443819	36.4126383027	1.94618647387	1.0	1.0	8.08439655009e-06
42	0.00091977069881	45.4120597216	2.88036	1.23893	100.0	0.991393616874	87.7965964451	55.4030457402	51.9770285883	12.762519549	17.8862771937	35.1492211918	34.6833160613	1.97127388674	1.0	1.0	0.000284225136332
43	0.000907975780842	46.6074898715	2.88036	1.23893	100.0	0.995505731152	84.8423189457	56.764231191	55.250480336	12.887335086	18.9579093339	36.5679032421	35.6175199713	1.98527130329	1.0	1.0	0.000272701675485
44	0.000904834817268	48.2999237824	2.88036	1.23893	100.0	0.998016861823	88.0258886978	58.8614767995	57.3960082455	13.3423566862	19.4952174558	37.8536987602	36.8469820692	1.96621882839	1.0	1.0	0.000181307078529
45	0.000904576727045	45.7737024216	2.88036	1.23893	100.0	0.998242625526	89.2997743753	55.8134057029	53.8837487715	12.5015665049	17.2911473441	35.1502885265	34.9008769754	1.94341487982	1.0	1.0	0.000159819770252
46	0.000903654840552	37.1475349878	2.88036	1.23893	100.0	0.993764003476	73.352302533	45.294956946	43.9790193924	10.2250858754	13.9523079849	28.4114739397	27.6531185338	1.93864217195	1.0	1.0	0.000302543515948
47	0.000903540519805	36.7868280183	2.88036	1.23893	100.0	0.997297975208	70.5030707224	44.6839763408	43.4150955065	10.2582960036	14.3679120424	28.524359878	27.7669950657	1.95202029456	1.0	1.0	5.64232050145e-05
48	0.000901719937497	36.5355317512	2.88036	1.23893	100.0	0.994215652521	76.5545655353	44.5844687081	42.768490591	10.0218366269	13.1919681268	28.3191851918	27.7840352141	1.92510678386	1.0	1.0	1.40059615283e-05
49	0.000901378131769	42.0926613572	2.88036	1.23893	100.0	0.991966771084	88.6856242296	51.2193346383	49.9008643761	11.6273383648	15.2266928748	32.8607436541	32.2076269102	1.93857910129	1.0	1.0	2.29133764211e-05
50	0.000901378131761	42.0926613672	2.88036	1.23893	100.0	0.991966771084	88.6856242296	51.2193346383	49.9008643761	11.6273383648	15.2266928748	32.8607436541	32.2076269102	1.93857910129	1.0	1.0	2.29133764211e-05
51	0.000901378131614	42.0926613572	2.88036001	1.23893	100.0	0.991966771084	88.6856242296	51.2193346383	49.9008643761	11.6273383648	15.2266928748	32.8607436541	32.2076269102	1.93857910129	1.0	1.0	2.29133764211e-05
52	0.000901378126381	42.0926613572	2.88036	1.23893001	100.0	0.991966771084	88.6856242296	51.2193346383	49.9008643761	11.6273383648	15.2266928748	32.8607436541	32.2076269102	1.93857910129	1.0	1.0	2.29133764211e-05
53	0.000901378122207	42.0926613572	2.88036	1.23893	100.0	0.991966781084	88.6856242296	51.2193346383	49.9008643761	11.6273383648	15.2266928748	32.8607436541	32.2076269102	1.93857910129	1.0	1.0	2.29133764211e-05
54	0.000900605018403	42.0926621741	2.88036	1.23893	100.0	0.992922987006	88.6856231462	51.2193421177	49.9008563551	11.6273476971	15.2266891875	32.8607554318	32.2076157165	1.93851860607	1.0	1.0	1e-06
55	0.000900605018318	42.0926621741	2.88036001	1.23893	100.0	0.992922987006	88.6856231462	51.2193421177	49.9008563551	11.6273476971	15.2266891875	32.8607554318	32.2076157165	1.93851860607	1.0	1.0	1e-06
56	0.000900605013417	42.0926621741	2.88036	1.23893001	100.0	0.992922987006	88.6856231462	51.2193421177	49.9008563551	11.6273476971	15.2266891875	32.8607554318	32.2076157165	1.93851860607	1.0	1.0	1e-06
57	0.000900326748918	42.0926612816	2.88036	1.23893	100.0	0.993829066995	88.6856238814	51.2193481673	49.9008453073	11.627341556	15.2267066875	32.8607709479	32.2076004684	1.93821707425	1.0	1.0	1e-06
58	0.000900326748901	42.0926612816	2.88036001	1.23893	100.0	0.993829066995	88.6856238814	51.2193481673	49.9008453073	11.627341556	15.2267066875	32.8607709479	32.2076004684	1.93821707425	1.0	1.0	1e-06
59	0.000900326744248	42.0926612816	2.88036	1.23893001	100.0	0.993829066995	88.6856238814	51.2193481673	49.9008453073	11.627341556	15.2267066875	32.8607709479	32.2076004684	1.93821707425	1.0	1.0	1e-06
60	0.000900126862189	42.09265848	2.88036	1.23893	100.0	0.994222731651	88.6856274175	51.2193497303	49.9008331719	11.6273103693	15.2267531689	32.8607869217	32.2075836956	1.93763964198	1.0	1.0	1e-06
61	0.000900126857568	42.09265848	2.88036	1.23893001	100.0	0.994222731651	88.6856274175	51.2193497303	49.9008331719	11.6273103693	15.2267531689	32.8607869217	32.2075836956	1.93763964198	1.0	1.0	1e-06
62	0.000899718753193	42.092648366	2.88036	1.23893	100.0	0.995150040884	88.6856417993	51.2193530573	49.9007887866	11.6271811523	15.2269369084	32.8608444553	32.2075218728	1.93543698091	1.0	1.0	1e-06
63	0.000899718753167	42.092648376	2.88036	1.23893	100.0	0.995150040884	88.6856417993	51.2193530573	49.9007887866	11.6271811523	15.2269369084	32.8608444553	32.2075218728	1.93543698091	1.0	1.0	1e-06
64	0.000899718748517	42.092648366	2.88036	1.23893001	100.0	0.995150040884	88.6856417993	51.2193530573	49.9007887866	11.6271811523	15.2269369084	32.8608444553	32.2075218728	1.93543698091	1.0	1.0	1e-06
65	0.000899689358185	42.0926472883	2.88036	1.23893	100.0	0.995096678941	88.6856443897	51.2193531915	49.9007817806	11.6271564316	15.2269686255	32.8608531947	32.207511803	1.93508711509	1.0	1.0	1e-06
66	0.000899689358148	42.0926472983	2.88036	1.23893	100.0	0.995096678941	88.6856443897	51.2193531915	49.9007817806	11.6271564316	15.2269686255	32.8608531947	32.207511803	1.93508711509	1.0	1.0	1e-06
67	0.000899689353417	42.0926472883	2.88036	1.23893001	100.0	0.995096678941	88.6856443897	51.2193531915	49.9007817806	11.6271564316	15.2269686255	32.8608531947	32.207511803	1.93508711509	1.0	1.0	1e-06
68	0.000899686525052	42.0926480151	2.88036	1.23893	100.0	0.995012519225	88.6856446883	51.2193539891	49.9007801748	11.6271518638	15.226972437	32.8608550835	32.2075091705	1.93506185494	1.0	1.0	1e-06
69	0.000899686525013	42.0926480251	2.88036	1.23893	100.0	0.995012519225	88.6856446883	51.2193539891	49.9007801748	11.6271518638	15.226972437	32.8608550835	32.2075091705	1.93506185494	1.0	1.0	1e-06
70	0.000899686520244	42.0926480151	2.88036	1.23893001	100.0	0.995012519225	88.6856446883	51.2193539891	49.9007801748	11.6271518638	15.226972437	32.8608550835	32.2075091705	1.93506185494	1.0	1.0	1e-06
71	0.00089968633262	42.0926498092	2.88036	1.23893	100.0	0.995002369842	88.6856445974	51.2193567221	49.9007771237	11.6271491339	15.2269731225	32.8608589371	32.2075041864	1.93507227746	1.0	1.0	1e-06
72	0.000899686332581	42.0926498192	2.88036	1.23893	100.0	0.995002369842	88.6856445974	51.2193567221	49.9007771237	11.6271491339	15.2269731225	32.8608589371	32.2075041864	1.93507227746	1.0	1.0	1e-06
73	0.000899686327809	42.0926498092	2.88036	1.23893001	100.0	0.995002369842	88.6856445974	51.2193567221	49.9007771237	11.6271491339	15.2269731225	32.8608589371	32.2075041864	1.93507227746	1.0	1.0	1e-06
