# Supplementary material for: Digital logic circuits in yeast with CRISPR-dCas9 NOR gates
Source: Nat Commun. 2017 May 25;8:15459. doi: 10.1038/ncomms15459 (PMC5458518; doi:10.1038/ncomms15459)
Supplement: Supplementary Software 1 — R cytometry data processing scripts and mathematical modeling scripts [file ncomms15459-s3.zip › Supplementary Software 1/FittingScripts/Results/Output/FittingScript_DoseExp2_20160330.py_solution_2016-04-03-14-46-44_1459720004709487.csv]

	score	Vmax	Km	nu	u	vmax	vmax	vmax	vmax	k	k	k	k	n	b	B	leak
	0	0	0	0	0	0	1	2	3	0	1	2	3	0	0	0	0
0	0.10060545702	54.1382407313	2.88036	1.23893	100.0	0.96960013186	38.814693943	29.0994557324	86.9664550829	2.43958709996	32.1439730051	89.0180980397	18.8424578856	1.2644400239	1.0	1.0	0.409655355475
1	0.0992027373834	16.1466400081	2.88036	1.23893	100.0	1.03560990855	87.0003037218	72.6179569955	20.7250701873	25.3513551459	61.5730658792	20.7847395683	30.4413990048	1.06776135833	1.0	1.0	0.01354192059
2	0.0837443745799	37.9255570816	2.88036	1.23893	100.0	1.0641796567	47.2837715621	29.0284679017	81.2888170263	25.8789073775	93.4607669603	11.1265396499	22.4491490488	2.35622625915	1.0	1.0	0.0681591767456
3	0.0824224993038	61.2248760756	2.88036	1.23893	100.0	0.990294251199	29.0057924369	54.7548406711	82.086581212	5.57103925391	63.7229005329	67.9943639533	76.8899878173	2.26764977361	1.0	1.0	0.083341622357
4	0.0677494731645	58.5140487773	2.88036	1.23893	100.0	0.993390267141	70.2546223104	57.5228886622	48.6109027097	30.8201028531	70.1178102203	35.5189109235	66.6364235123	0.953661251579	1.0	1.0	0.0152928396883
5	0.0642045646059	68.2064562093	2.88036	1.23893	100.0	0.990669564677	70.2323190696	40.3703450852	63.6078142751	21.9712503556	71.8222409597	26.7166843443	5.9031163744	1.98641610645	1.0	1.0	0.209040226891
6	0.0410323074114	84.7852116711	2.88036	1.23893	100.0	0.922675281279	72.6429382749	98.2414160884	63.5419586531	36.3475960028	67.3060649934	34.7751889544	84.5822059834	1.91688029656	1.0	1.0	0.131379139973
7	0.0280045090278	65.9285155106	2.88036	1.23893	100.0	0.93717245313	87.2572159557	96.728773812	98.7245907584	15.6641178114	35.2948250259	81.0237053823	62.6173721284	2.25861875268	1.0	1.0	0.158748831407
8	0.025080525979	83.350701462	2.88036	1.23893	100.0	0.947166296999	21.8117946919	94.6110404702	92.5958222235	3.7962592674	25.3483373874	27.2255652365	28.1785545706	1.5565194869	1.0	1.0	0.0580565981522
9	0.0201424790037	78.3203688152	2.88036	1.23893	100.0	0.917507085857	48.87868589	71.2301719265	87.9658437305	21.7977773632	69.3909058679	59.9177039975	19.437031858	2.13924818931	1.0	1.0	0.0511182297706
10	0.0118520412186	74.8556065506	2.88036	1.23893	100.0	1.00448153445	87.0614311609	65.0374672927	96.8150743258	23.1117671255	35.6529421993	45.7712192682	30.1389958732	2.44484888318	1.0	1.0	0.0862939532411
11	0.0109079770326	83.2204487908	2.88036	1.23893	100.0	1.03216018907	95.0180676306	96.7627586504	77.3135470882	20.6875744474	37.0726628204	26.8210323814	42.0513876493	2.24963324209	1.0	1.0	0.11105077002
12	0.0090999490798	76.3689157377	2.88036	1.23893	100.0	0.95539558556	75.837074281	83.2440302299	83.8441453586	15.9971568901	40.5611655376	61.1182683148	45.6012631775	1.93925657819	1.0	1.0	0.00767208043087
13	0.00317796715765	70.199111455	2.88036	1.23893	100.0	0.986521057207	60.4939014829	83.2440302299	91.4925866976	15.9971568901	40.5611655376	46.2022027464	45.6012631775	1.93925657819	1.0	1.0	0.00767208043087
14	0.0026562532247	71.8791589739	2.88036	1.23893	100.0	1.03187318645	62.2400309643	81.9283594555	79.9663029156	15.9776642194	40.6723471795	45.0151557897	46.4607127994	1.99494171771	1.0	1.0	0.00328035226143
15	0.0024299069823	65.7960388772	2.88036	1.23893	100.0	1.03837570254	62.0172595417	78.2397016098	75.590215984	13.622812354	36.6526524193	50.4772923729	47.2468671458	2.09453994759	1.0	1.0	0.00159540627235
16	0.00207443218514	71.1352581684	2.88036	1.23893	100.0	0.943841011012	68.8953434827	78.5443811221	97.3877274105	18.578121662	40.8602161082	52.1597361232	48.1632264533	2.37069279579	1.0	1.0	0.0214188490725
17	0.00198754541326	71.607076178	2.88036	1.23893	100.0	0.952354420141	76.5541502899	79.1029863463	68.5648277421	18.9133051699	39.7344814974	60.2534550661	72.744211276	2.33058946496	1.0	1.0	0.00065068478633
18	0.00174138774051	82.9146681989	2.88036	1.23893	100.0	0.979770864787	88.947179985	99.0331570096	85.8920630452	22.8569217688	47.0392196791	61.3198240653	67.9401705072	2.0611940756	1.0	1.0	0.0055718903617
19	0.00129971429883	76.587346605	2.88036	1.23893	100.0	0.967862084351	92.3010760448	94.8180841802	97.3766145205	21.358212097	40.1635540766	55.1678986807	51.0785696165	2.02767042659	1.0	1.0	0.00440275711234
20	0.00119483818975	77.2303821169	2.88036	1.23893	100.0	0.992971712054	92.6233337458	92.36231648	97.5957254033	21.4292198401	42.1763923627	58.0979303433	55.5220967637	2.15777998047	1.0	1.0	0.00193014596765
21	0.00119166575289	73.034815777	2.88036	1.23893	100.0	0.974362171835	97.6391351851	86.9665582562	97.7469722365	21.0951635227	36.7792119782	56.4853133923	50.4181240876	2.11275180576	1.0	1.0	0.00866917508304
22	0.00118755276447	75.7623867253	2.88036	1.23893	100.0	0.967862084351	92.3010760448	94.1608284043	90.701462538	20.9804156707	40.1635540766	54.8491179222	54.6878515294	2.07231067496	1.0	1.0	0.00194879059399
23	0.00118273362972	69.5735264115	2.88036	1.23893	100.0	0.984008278822	91.796480882	90.9623589687	87.418650129	19.7425426797	35.6179029436	49.1367790608	50.1996503639	1.99040714314	1.0	1.0	0.00144270602423
24	0.0011587181525	67.7181627577	2.88036	1.23893	100.0	0.985795790409	97.6022223001	87.7811677806	95.1663834107	19.4319700006	31.8935612525	46.2261008715	43.6978047763	1.92109071812	1.0	1.0	0.00251361408695
25	0.00115662443489	68.7298099107	2.88036	1.23893	100.0	0.975642983858	99.5909764044	87.6092043492	89.6140463067	18.1568252439	31.0262366338	50.7127115948	46.1360409165	1.96262725904	1.0	1.0	0.00466636653663
26	0.00114042568752	66.9987799843	2.88036	1.23893	100.0	0.978037166894	94.5744213099	81.2931253848	89.2777642477	18.9418787933	32.2578922458	49.3166024276	46.5923174763	2.06432356851	1.0	1.0	0.0036120305695
27	0.00113153467603	71.3436765635	2.88036	1.23893	100.0	0.996088795858	94.9317430012	84.7123498549	94.9373985547	20.3671089405	36.8119840314	54.5285420313	48.5797314754	2.07798460787	1.0	1.0	0.00399374768974
28	0.00112183765878	74.7581510524	2.88036	1.23893	100.0	1.00025448816	91.6786223555	88.8060765072	81.7736138399	20.5137729414	39.8034303856	57.8524000401	61.3570376704	2.13760687901	1.0	1.0	0.00362937760557
29	0.00107965212432	74.2819197488	2.88036	1.23893	100.0	0.995855636338	94.9337908913	86.8685974348	83.0848539319	20.8087269207	39.4258458562	60.7309064706	61.4195186217	2.18648333141	1.0	1.0	0.000953023271267
30	0.00106379454595	67.5116758813	2.88036	1.23893	100.0	0.981692109879	94.8882075454	80.5690677978	77.1205671123	19.0684878341	33.9515530881	55.3971488681	57.6134724677	2.13769432018	1.0	1.0	0.00148826114763
31	0.00103541568312	62.3779001915	2.88036	1.23893	100.0	0.991733405673	89.6955641873	76.6499238321	72.9862074808	17.702594991	29.9132433052	47.1023714191	48.3621844302	2.0210746349	1.0	1.0	0.00388734260873
32	0.00103386586882	65.3820244369	2.88036	1.23893	100.0	0.990192562837	97.7618635147	82.5272909847	80.1484894195	17.4156075336	29.7078808441	49.0116285449	47.2174225647	1.99093430626	1.0	1.0	0.00061127913235
33	0.00103227725724	62.9554906045	2.88036	1.23893	100.0	0.995988556999	97.631068429	75.4241057895	82.3339469519	17.7549991394	27.7129424464	47.3376236124	43.2789864221	1.95028406103	1.0	1.0	0.00173993351306
34	0.000988454065518	62.3463379344	2.88036	1.23893	100.0	1.00337911573	98.4271335966	73.5074393694	67.1075241421	17.4645580947	28.5981016168	50.4430676034	52.0535520925	2.07094087784	1.0	1.0	0.000526001559021
35	0.000971894254933	65.1548329856	2.88036	1.23893	100.0	0.990782775694	98.7052031935	77.7303578943	72.7709043257	18.8287200579	30.8701102996	51.0975485095	51.9283255703	2.06532583029	1.0	1.0	0.000888489421838
36	0.000943735862116	62.0326867309	2.88036	1.23893	100.0	0.993086679306	97.7635632292	74.7336206808	70.910460088	17.5977520135	28.4420509349	48.9527687736	48.2130970076	2.04145910578	1.0	1.0	6.71785309618e-05
37	0.000936078538094	58.2436177299	2.88036	1.23893	100.0	0.994778464446	99.5327926802	70.2200744993	67.8792795472	16.3958596163	25.425566406	47.0684771681	46.400584579	2.02555850438	1.0	1.0	0.000136131022044
38	0.000933385916171	58.2259428906	2.88036	1.23893	100.0	1.00170307335	99.6705951579	69.9574107643	67.1254553274	15.6571146975	23.8401915184	45.2950776293	44.4561469066	1.96806177083	1.0	1.0	6.46396373507e-05
39	0.000931541367932	56.2976581926	2.88036	1.23893	100.0	0.996630433477	99.5189763452	67.1765763684	67.4491237853	15.6212641372	23.7122918457	46.0485399049	42.9860650318	2.02153482764	1.0	1.0	0.000701983561254
40	0.000929035879068	56.2470048711	2.88036	1.23893	100.0	0.995681754334	99.7461688328	68.1472207831	64.9192732765	16.062710684	23.8333448954	43.6641030337	43.097635088	2.00052845441	1.0	1.0	0.000700914108452
41	0.000917792032879	54.8146164315	2.88036	1.23893	100.0	0.992723838328	99.0723336227	67.0069386876	63.8561648168	14.9576674076	22.080574092	42.857670207	42.7331627385	1.96870479636	1.0	1.0	0.000634688626302
42	0.000905504742899	54.9703897629	2.88036	1.23893	100.0	0.995188446033	98.0066763568	66.4819296234	65.9733031642	15.0656725626	22.2303935938	42.8806136926	40.9698725077	1.96542117199	1.0	1.0	0.000147425605357
43	0.000905454531947	52.1793888068	2.88036	1.23893	100.0	0.994713219875	98.9621318965	63.836034254	63.0453659525	14.4157222642	20.3998567102	40.716696912	39.1756642652	1.95236150873	1.0	1.0	0.000485806292707
44	0.000902473720904	53.0329263221	2.88036	1.23893	100.0	0.997305915906	99.392858716	64.9480998504	64.5040459038	14.6504546526	20.7751064821	40.7987684403	39.2146013702	1.94362252571	1.0	1.0	2.67993511615e-05
45	0.000901308339598	49.6824505127	2.88036	1.23893	100.0	0.997313018038	99.5979459099	60.5791986278	59.3570743693	13.607523105	18.5128476695	38.9826221189	37.6955765665	1.93864151461	1.0	1.0	0.000195181534654
46	0.000900848946287	48.969098973	2.88036	1.23893	100.0	0.994886645017	99.4306418046	59.6407862335	56.9166420956	13.4356682708	18.0625903284	37.7457495274	37.5272326526	1.93700596424	1.0	1.0	0.000161615992157
47	0.000900848945384	48.969098973	2.88036001	1.23893	100.0	0.994886645017	99.4306418046	59.6407862335	56.9166420956	13.4356682708	18.0625903284	37.7457495274	37.5272326526	1.93700596424	1.0	1.0	0.000161615992157
48	0.000900848941334	48.969098973	2.88036	1.23893001	100.0	0.994886645017	99.4306418046	59.6407862335	56.9166420956	13.4356682708	18.0625903284	37.7457495274	37.5272326526	1.93700596424	1.0	1.0	0.000161615992157
49	0.000899773638483	48.9690882336	2.88036	1.23893	100.0	0.995105904165	99.4306424468	59.6407892836	56.9166448503	13.435669679	18.0625941307	37.7457514955	37.5272316252	1.93712937325	1.0	1.0	1e-06
50	0.000899773637569	48.9690882336	2.88036001	1.23893	100.0	0.995105904165	99.4306424468	59.6407892836	56.9166448503	13.435669679	18.0625941307	37.7457514955	37.5272316252	1.93712937325	1.0	1.0	1e-06
51	0.00089977363376	48.9690882336	2.88036	1.23893001	100.0	0.995105904165	99.4306424468	59.6407892836	56.9166448503	13.435669679	18.0625941307	37.7457514955	37.5272316252	1.93712937325	1.0	1.0	1e-06
52	0.000899769182206	48.9690872724	2.88036	1.23893	100.0	0.995075849689	99.4306427709	59.640788801	56.9166450635	13.4356676478	18.0625971595	37.7457514467	37.527231783	1.93709797498	1.0	1.0	1e-06
53	0.000899769181289	48.9690872724	2.88036001	1.23893	100.0	0.995075849689	99.4306427709	59.640788801	56.9166450635	13.4356676478	18.0625971595	37.7457514467	37.527231783	1.93709797498	1.0	1.0	1e-06
54	0.000899769177465	48.9690872724	2.88036	1.23893001	100.0	0.995075849689	99.4306427709	59.640788801	56.9166450635	13.4356676478	18.0625971595	37.7457514467	37.527231783	1.93709797498	1.0	1.0	1e-06
55	0.000899759475014	48.9690786211	2.88036	1.23893	100.0	0.99498785708	99.4306447486	59.6407870862	56.9166470644	13.4356570274	18.0626150293	37.7457518287	37.5272323391	1.9369602572	1.0	1.0	1e-06
56	0.000899759474089	48.9690786211	2.88036001	1.23893	100.0	0.99498785708	99.4306447486	59.6407870862	56.9166470644	13.4356570274	18.0626150293	37.7457518287	37.5272323391	1.9369602572	1.0	1.0	1e-06
57	0.000899759470208	48.9690786211	2.88036	1.23893001	100.0	0.99498785708	99.4306447486	59.6407870862	56.9166470644	13.4356570274	18.0626150293	37.7457518287	37.5272323391	1.9369602572	1.0	1.0	1e-06
58	0.000899756269307	48.9690712004	2.88036	1.23893	100.0	0.994986715207	99.4306460563	59.6407867087	56.9166488164	13.4356510812	18.0626264621	37.7457524959	37.527232455	1.93690254052	1.0	1.0	1e-06
59	0.000899756268381	48.9690712004	2.88036001	1.23893	100.0	0.994986715207	99.4306460563	59.6407867087	56.9166488164	13.4356510812	18.0626264621	37.7457524959	37.527232455	1.93690254052	1.0	1.0	1e-06
60	0.00089975626449	48.9690712004	2.88036	1.23893001	100.0	0.994986715207	99.4306460563	59.6407867087	56.9166488164	13.4356510812	18.0626264621	37.7457524959	37.527232455	1.93690254052	1.0	1.0	1e-06
61	0.000899741610635	48.9690236222	2.88036	1.23893	100.0	0.995060212483	99.4306540015	59.6407855372	56.9166600945	13.4356165109	18.062695343	37.7457571562	37.5272327802	1.9366018683	1.0	1.0	1e-06
62	0.000899741609712	48.9690236222	2.88036001	1.23893	100.0	0.995060212483	99.4306540015	59.6407855372	56.9166600945	13.4356165109	18.062695343	37.7457571562	37.5272327802	1.9366018683	1.0	1.0	1e-06
63	0.000899741605788	48.9690236222	2.88036	1.23893001	100.0	0.995060212483	99.4306540015	59.6407855372	56.9166600945	13.4356165109	18.062695343	37.7457571562	37.5272327802	1.9366018683	1.0	1.0	1e-06
64	0.000899731363393	48.968977066	2.88036	1.23893	100.0	0.995193892384	99.430661415	59.6407854334	56.9166711736	13.4355855682	18.0627590931	37.7457620286	37.5272327431	1.93636607873	1.0	1.0	1e-06
65	0.000899731362478	48.968977066	2.88036001	1.23893	100.0	0.995193892384	99.430661415	59.6407854334	56.9166711736	13.4355855682	18.0627590931	37.7457620286	37.5272327431	1.93636607873	1.0	1.0	1e-06
66	0.000899731358554	48.968977066	2.88036	1.23893001	100.0	0.995193892384	99.430661415	59.6407854334	56.9166711736	13.4355855682	18.0627590931	37.7457620286	37.5272327431	1.93636607873	1.0	1.0	1e-06
67	0.000899725661394	48.9689406178	2.88036	1.23893	100.0	0.99533924785	99.4306668875	59.6407863688	56.9166799088	13.435563876	18.0628055756	37.7457661236	37.5272323437	1.93624020232	1.0	1.0	1e-06
68	0.000899725660489	48.9689406178	2.88036001	1.23893	100.0	0.99533924785	99.4306668875	59.6407863688	56.9166799088	13.435563876	18.0628055756	37.7457661236	37.5272323437	1.93624020232	1.0	1.0	1e-06
69	0.00089972565659	48.9689406178	2.88036	1.23893001	100.0	0.99533924785	99.4306668875	59.6407863688	56.9166799088	13.435563876	18.0628055756	37.7457661236	37.5272323437	1.93624020232	1.0	1.0	1e-06
70	0.000899724218588	48.968916621	2.88036	1.23893	100.0	0.995377493737	99.430670105	59.6407885578	56.9166858728	13.4355517802	18.0628317067	37.7457691065	37.5272313608	1.93625880554	1.0	1.0	1e-06
71	0.000899724217687	48.968916621	2.88036001	1.23893	100.0	0.995377493737	99.430670105	59.6407885578	56.9166858728	13.4355517802	18.0628317067	37.7457691065	37.5272313608	1.93625880554	1.0	1.0	1e-06
72	0.000899724213803	48.968916621	2.88036	1.23893001	100.0	0.995377493737	99.430670105	59.6407885578	56.9166858728	13.4355517802	18.0628317067	37.7457691065	37.5272313608	1.93625880554	1.0	1.0	1e-06
