# Supplementary material for: Digital logic circuits in yeast with CRISPR-dCas9 NOR gates
Source: Nat Commun. 2017 May 25;8:15459. doi: 10.1038/ncomms15459 (PMC5458518; doi:10.1038/ncomms15459)
Supplement: Supplementary Software 1 — R cytometry data processing scripts and mathematical modeling scripts [file ncomms15459-s3.zip › Supplementary Software 1/FittingScripts/Results/Output/FittingScript_DoseExp2_20160330.py_solution_2016-04-03-17-28-04_1459729684708436.csv]

	score	Vmax	Km	nu	u	vmax	vmax	vmax	vmax	k	k	k	k	n	b	B	leak
	0	0	0	0	0	0	1	2	3	0	1	2	3	0	0	0	0
0	0.6119868488	99.5013823041	2.88036	1.23893	100.0	1.07365772652	44.1218051892	85.2863105751	26.565444657	77.273748193	89.7653325896	51.219915056	81.5709469618	1.39723421715	1.0	1.0	0.206717177325
1	0.417719432296	51.0038556245	2.88036	1.23893	100.0	1.00456024156	27.3288176806	59.1096527144	20.0518961155	61.8244684737	53.0024834315	88.1333022144	27.8184843162	0.667799780429	1.0	1.0	0.174574108786
2	0.23937597001	49.7832784332	2.88036	1.23893	100.0	1.01903093264	41.1960185782	5.42169044899	77.117549577	43.1351774643	90.5616394255	38.5849370169	1.9206855602	2.26209037408	1.0	1.0	0.183646305101
3	0.181633394602	2.49538597661	2.88036	1.23893	100.0	0.971701946203	54.0112013255	51.20790268	52.3816426558	7.16474177757	35.9242081674	54.9382166452	72.7108886127	1.38773215673	1.0	1.0	0.190004375963
4	0.0795101640782	12.5314985128	2.88036	1.23893	100.0	1.02948922594	53.1197766601	42.4577368784	44.639452326	7.53147131375	23.4636389887	33.3953661221	26.4205258088	2.17092910712	1.0	1.0	0.0242523155516
5	0.0648154164986	50.5240980787	2.88036	1.23893	100.0	0.90076993328	63.7916299106	37.3985736826	79.7064802777	22.8908931386	67.627793748	87.5083846991	51.3458796175	2.36789850702	1.0	1.0	0.173346720824
6	0.0584783491349	91.2104079137	2.88036	1.23893	100.0	0.944234836379	80.3566567368	63.3539263103	18.791642832	8.52382960246	6.04939496285	94.7776898369	45.8227365832	1.18381185367	1.0	1.0	0.162592320499
7	0.0554521589244	78.3354368503	2.88036	1.23893	100.0	1.07251220624	77.175005835	58.8226528686	25.3729854193	11.1398102	68.7014894561	27.6530666333	31.636676303	1.22041256308	1.0	1.0	0.112568982472
8	0.0554210719753	63.7104806706	2.88036	1.23893	100.0	0.935493451927	28.4958445842	29.4050589187	86.6006573908	8.31386398632	69.5960129788	44.8885107369	14.9383195002	1.83733168437	1.0	1.0	0.167100040926
9	0.0518698098159	37.3132594523	2.88036	1.23893	100.0	0.982266924392	18.7902034576	81.4471544603	97.2939621706	3.2286146784	56.2350596978	30.9120846059	54.3910684434	1.35756703117	1.0	1.0	0.191255507933
10	0.0478951198078	90.767721146	2.88036	1.23893	100.0	0.94621937637	83.2181298071	81.2995386444	82.4196654213	23.3830483996	93.7717877293	11.5797342549	66.294127017	1.26801137972	1.0	1.0	0.0106863154333
11	0.0377760760484	92.8527445897	2.88036	1.23893	100.0	1.03064370907	73.122317909	44.0738349705	56.9871735356	6.15413715659	7.4524202288	31.7820558454	55.1960629056	1.08154063586	1.0	1.0	0.0340617309417
12	0.0252911789175	53.9347564006	2.88036	1.23893	100.0	0.970438630303	21.943355419	70.8210028056	40.3262331099	10.3409749649	45.149375786	16.3336194439	97.9951218549	2.03673096843	1.0	1.0	0.113552144316
13	0.0158326853291	47.7963759606	2.88036	1.23893	100.0	0.904606652724	74.7396355408	72.9079438135	83.0801493553	9.26987944018	10.232519846	34.0846286757	98.0061541643	1.52759171756	1.0	1.0	0.0309721586371
14	0.0119463889572	53.3973309299	2.88036	1.23893	100.0	0.918941296118	70.2397004975	95.3720140012	72.5989210206	10.207192678	15.6361651436	33.3090564672	70.5373009388	1.94823557156	1.0	1.0	0.0559209548826
15	0.01098882422	61.1129185713	2.88036	1.23893	100.0	0.933254553039	70.8331865207	92.0608664647	72.1047796259	17.0688203897	37.1793851418	30.8854005577	55.9273311175	1.88872343646	1.0	1.0	0.0571423224758
16	0.00878867156247	71.109134321	2.88036	1.23893	100.0	0.918933945669	62.5461571624	89.3068929012	46.0851251427	20.0168956547	51.0114673468	39.9149375214	45.0083999882	2.42433186724	1.0	1.0	0.0578194653959
17	0.00697479533717	71.6512954153	2.88036	1.23893	100.0	0.92648741249	77.097505174	83.7729608794	90.1132487158	21.0931339401	39.3826242382	56.5323527218	64.1385612639	2.01527734953	1.0	1.0	0.0548128839665
18	0.00374960242606	55.8106108235	2.88036	1.23893	100.0	1.02345299034	95.9397749455	62.8084008275	74.077368365	15.9134738715	21.0617242853	34.5585552904	29.2860460012	2.02151286743	1.0	1.0	0.0472849799502
19	0.00291502167666	53.6198635112	2.88036	1.23893	100.0	0.913979348787	67.1066994406	64.1627046296	55.4413989796	13.4484384656	23.7181888004	33.5844252613	35.3312964957	2.13262802908	1.0	1.0	0.0579736147123
20	0.00286696788424	58.9046441608	2.88036	1.23893	100.0	0.913979348787	60.7374995678	64.1627046296	94.6753051664	13.4484384656	29.9577681379	48.3467947593	34.5837209062	2.45236989329	1.0	1.0	0.0579736147123
21	0.00260604731176	51.4774447839	2.88036	1.23893	100.0	0.917482143666	74.5874103338	56.6392263962	90.0226475232	16.1931637379	26.5496547807	40.4683690196	27.4719317104	2.47335445743	1.0	1.0	0.0468971278705
22	0.00244839822076	63.9769424975	2.88036	1.23893	100.0	0.928512912262	92.4408392863	78.9839541335	82.5435244792	15.9461464874	24.4946212674	33.6136699364	32.6402674105	2.04266773135	1.0	1.0	0.0523969364918
23	0.00202913196745	64.3981519635	2.88036	1.23893	100.0	0.964869835719	96.2883422105	89.840837812	77.7352197366	18.5817567744	30.2723249515	35.2288271006	42.1521365177	1.8642683243	1.0	1.0	0.00540866811226
24	0.00197225452825	59.526682956	2.88036	1.23893	100.0	0.960899203995	67.0843707794	77.4086685501	78.0317888131	15.2330169137	30.4944852426	31.5258492123	33.6795465444	1.99855652317	1.0	1.0	0.0206881471218
25	0.00191949259952	57.0472931235	2.88036	1.23893	100.0	0.99061636138	76.4494055982	81.5508094501	83.7862534352	14.7750109239	24.1397096851	30.0578084057	29.4258971826	1.75305384645	1.0	1.0	0.0124473213718
26	0.00163680379051	61.0420162713	2.88036	1.23893	100.0	0.982204307645	88.4900120506	84.356998587	72.0977620917	14.0402889289	24.2434040923	37.0431383	43.8097751218	1.91428248245	1.0	1.0	0.0147042046762
27	0.00139146346721	49.992072697	2.88036	1.23893	100.0	0.978589632943	68.3977541977	63.8039041202	54.769324103	13.7661498853	23.6105953539	29.8689801213	32.9264279771	1.94061032631	1.0	1.0	0.00391897666569
28	0.00136547700665	49.7175232262	2.88036	1.23893	100.0	0.979239128902	81.8992659659	56.6143594903	49.2332076551	12.4655267978	20.4119448537	39.5206876813	43.7806890475	2.14093038333	1.0	1.0	0.0128701791579
29	0.00130523132729	59.5268764854	2.88036	1.23893	100.0	0.950356081061	84.3371261617	72.0603265236	66.3520500299	18.0676454626	30.3493562429	45.8549390485	45.8594327906	2.08257678873	1.0	1.0	0.000376310741369
30	0.00125743606876	55.7218766422	2.88036	1.23893	100.0	0.994408416656	68.7125395793	66.4448823657	58.7365108961	16.7873708783	31.7083809111	40.4207079738	46.7776642709	2.18746652742	1.0	1.0	0.00162705978384
31	0.00121819332638	48.8233840978	2.88036	1.23893	100.0	1.00197567886	78.6961648709	61.7461189806	54.5990516377	13.574842141	20.3181511307	31.5844865561	37.6821193881	1.89431064065	1.0	1.0	0.00207661650169
32	0.00103731932869	58.6475108495	2.88036	1.23893	100.0	0.993747002432	94.5311897221	73.2050780007	65.1052855534	15.9708333632	24.9590067741	41.7554189737	44.6568237796	1.96372836509	1.0	1.0	0.00554986321814
33	0.00103461932061	55.5501642009	2.88036	1.23893	100.0	1.00594538108	93.744191383	70.0059588939	62.2506318948	14.964355273	22.7650670585	37.5427467807	40.34612121	1.9084771439	1.0	1.0	0.00111846428556
34	0.00102401891887	60.5106006396	2.88036	1.23893	100.0	0.992896621878	93.1157897365	74.4589299494	79.3460712951	16.6286256567	27.7293383672	47.9085004315	43.1344169862	2.02859070198	1.0	1.0	0.0033616898233
35	0.00101627712465	59.6138369007	2.88036	1.23893	100.0	0.986746922224	93.0445599373	71.3774656426	69.3012516456	16.984421333	27.4765855001	47.8673970996	47.2964143213	2.09192201719	1.0	1.0	0.00416387306426
36	0.000993669910029	60.6158433391	2.88036	1.23893	100.0	0.997552269993	91.676089141	74.0188804108	73.3366389709	16.5571399788	26.576712432	43.9719431355	44.4891997323	1.95674691713	1.0	1.0	0.00165088553953
37	0.000982181399236	60.7593385103	2.88036	1.23893	100.0	0.989951297337	91.5377366068	73.1971196124	72.0362676446	16.4637477559	27.4271166092	46.7588747251	47.21440127	2.01772083362	1.0	1.0	0.00163709430522
38	0.000979064958525	49.3456343226	2.88036	1.23893	100.0	1.00281641675	87.8164170824	61.3306496941	61.9158572934	13.133632447	19.3225206152	38.0720008795	36.4457722867	1.92593885692	1.0	1.0	0.00176357083728
39	0.000956042691586	55.7201042127	2.88036	1.23893	100.0	0.990135956747	90.2242297595	67.5828508811	64.7596950853	16.0792503251	25.274726995	44.6120481821	45.0182945036	2.03648199077	1.0	1.0	0.000496310857253
40	0.00095518611835	54.1010093811	2.88036	1.23893	100.0	0.994576035399	92.0718632731	64.8731143333	64.3076132819	14.6103303294	22.5102627615	42.0268754431	40.3551993942	1.98724948644	1.0	1.0	0.00188309861808
41	0.000950380622463	55.5892008988	2.88036	1.23893	100.0	0.981356912601	97.6335274481	68.3921386845	64.7017200955	15.5863130185	23.4211036179	43.1933743886	43.2003471378	2.00736385862	1.0	1.0	0.00165889142686
42	0.000942196355713	59.2765712918	2.88036	1.23893	100.0	0.990264842909	98.5880908626	72.1038144469	68.7359901006	16.8997579556	25.9287639112	45.1862708746	45.7954002499	1.99262144374	1.0	1.0	0.00091654781251
43	0.000937212185599	56.7925128637	2.88036	1.23893	100.0	0.992024124284	96.2207476768	68.0114985263	70.9247452754	15.4724272582	23.5474988687	44.7160098426	41.0956708397	1.98489542993	1.0	1.0	0.00122335348224
44	0.000931856974029	57.1958601689	2.88036	1.23893	100.0	0.998206618243	99.5847029527	68.9908470101	67.8929986735	15.3518890184	23.6210819064	46.3167198616	44.1016002086	2.00287618515	1.0	1.0	0.00016354908174
45	0.000929337419424	55.4218931473	2.88036	1.23893	100.0	0.997322461099	96.6347709534	68.0532360096	66.735573663	14.8435030185	22.427223413	41.6488969615	40.7776450496	1.9581901518	1.0	1.0	0.000459148508468
46	0.000926172386078	47.7837307033	2.88036	1.23893	100.0	0.991436719362	93.107906166	59.2497622145	56.3956645421	12.9217280148	17.8872721998	36.1745555972	36.7507396956	1.93663463601	1.0	1.0	0.000774657088031
47	0.000918597359868	48.1385173265	2.88036	1.23893	100.0	1.00024222244	94.7864090233	58.0436764947	55.5381222325	13.3732338863	18.6333377882	37.8384377367	37.4552575846	1.96761194213	1.0	1.0	0.000282476777211
48	0.000918126878493	56.8173391681	2.88036	1.23893	100.0	0.99414838634	98.948407787	68.6551256128	68.3607154363	15.6550976713	23.5223561207	44.0462023867	42.9655117935	1.98274472443	1.0	1.0	0.000183037941717
49	0.000913434233633	52.0226554586	2.88036	1.23893	100.0	0.996863357458	99.6039359239	63.7942308633	63.896598596	14.4149789632	20.1041742005	39.9503733126	37.7658892318	1.94030309042	1.0	1.0	0.000869336131514
50	0.000909820113053	52.381615979	2.88036	1.23893	100.0	0.996646750281	99.8314374618	63.6873446899	63.2557852875	14.7074046301	20.6805078072	41.3839107749	39.5792298921	1.96852603286	1.0	1.0	0.000212067241493
51	0.000909152613542	51.3938512239	2.88036	1.23893	100.0	0.996728827695	99.4591405045	61.9034328465	60.18443302	14.2380303815	19.8048726363	40.3877644765	39.0903924575	1.96603410438	1.0	1.0	0.000468523148602
52	0.000908560558579	47.9105741743	2.88036	1.23893	100.0	0.997701719834	96.4261293318	58.9068627855	58.9509539877	13.0792620462	17.4163990336	36.1436184477	34.5077109305	1.90289444917	1.0	1.0	4.75169585159e-05
53	0.000904333006647	48.2887997598	2.88036	1.23893	100.0	0.995693630157	95.2995694212	58.6867365995	57.8511957475	13.4702211912	18.3992636995	37.292891717	36.2699988916	1.94526469305	1.0	1.0	7.38179444604e-05
54	0.00090353289806	42.9323804865	2.88036	1.23893	100.0	0.995219447511	92.0756490906	51.7221546459	50.678235146	12.0303498925	15.5584627904	33.9983281622	32.9232750044	1.94839158839	1.0	1.0	5.15262489853e-06
55	0.000900927590256	47.7970307838	2.88036	1.23893	100.0	0.996269004884	93.5525179181	58.45423308	57.658746263	13.186064163	18.0833720091	36.8743394073	35.6270616806	1.93510550679	1.0	1.0	7.28292110554e-05
56	0.000900927590093	47.7970307838	2.88036001	1.23893	100.0	0.996269004884	93.5525179181	58.45423308	57.658746263	13.186064163	18.0833720091	36.8743394073	35.6270616806	1.93510550679	1.0	1.0	7.28292110554e-05
57	0.000900927586091	47.7970307838	2.88036	1.23893001	100.0	0.996269004884	93.5525179181	58.45423308	57.658746263	13.186064163	18.0833720091	36.8743394073	35.6270616806	1.93510550679	1.0	1.0	7.28292110554e-05
58	0.000899298047416	47.7970271038	2.88036	1.23893	100.0	0.995107783016	93.5525261217	58.4542182115	57.6587464399	13.1859983944	18.0834396022	36.8743343836	35.6270644174	1.93450220248	1.0	1.0	1e-06
59	0.000899298047141	47.7970271038	2.88036001	1.23893	100.0	0.995107783016	93.5525261217	58.4542182115	57.6587464399	13.1859983944	18.0834396022	36.8743343836	35.6270644174	1.93450220248	1.0	1.0	1e-06
60	0.000899298042698	47.7970271038	2.88036	1.23893001	100.0	0.995107783016	93.5525261217	58.4542182115	57.6587464399	13.1859983944	18.0834396022	36.8743343836	35.6270644174	1.93450220248	1.0	1.0	1e-06
61	0.000899081938197	47.7970250213	2.88036	1.23893	100.0	0.994429288666	93.5525331129	58.4542063688	57.6587453425	13.1859421091	18.0834961402	36.8743310508	35.627065644	1.93404903385	1.0	1.0	1e-06
62	0.000899081938187	47.7970250313	2.88036	1.23893	100.0	0.994429288666	93.5525331129	58.4542063688	57.6587453425	13.1859421091	18.0834961402	36.8743310508	35.627065644	1.93404903385	1.0	1.0	1e-06
63	0.000899081937863	47.7970250213	2.88036001	1.23893	100.0	0.994429288666	93.5525331129	58.4542063688	57.6587453425	13.1859421091	18.0834961402	36.8743310508	35.627065644	1.93404903385	1.0	1.0	1e-06
64	0.000899081933109	47.7970250213	2.88036	1.23893001	100.0	0.994429288666	93.5525331129	58.4542063688	57.6587453425	13.1859421091	18.0834961402	36.8743310508	35.627065644	1.93404903385	1.0	1.0	1e-06
65	0.000899077795684	47.7970254156	2.88036	1.23893	100.0	0.994447596535	93.5525342473	58.4542048625	57.6587445616	13.1859325561	18.0835046422	36.8743308802	35.6270652683	1.93401288301	1.0	1.0	1e-06
66	0.000899077795674	47.7970254256	2.88036	1.23893	100.0	0.994447596535	93.5525342473	58.4542048625	57.6587445616	13.1859325561	18.0835046422	36.8743308802	35.6270652683	1.93401288301	1.0	1.0	1e-06
67	0.000899077795351	47.7970254156	2.88036001	1.23893	100.0	0.994447596535	93.5525342473	58.4542048625	57.6587445616	13.1859325561	18.0835046422	36.8743308802	35.6270652683	1.93401288301	1.0	1.0	1e-06
68	0.000899077790597	47.7970254156	2.88036	1.23893001	100.0	0.994447596535	93.5525342473	58.4542048625	57.6587445616	13.1859325561	18.0835046422	36.8743308802	35.6270652683	1.93401288301	1.0	1.0	1e-06
69	0.000899063000347	47.7970269926	2.88036	1.23893	100.0	0.994520828009	93.5525387847	58.4541988372	57.6587414381	13.1858943438	18.0835386502	36.874330198	35.6270637654	1.93386827965	1.0	1.0	1e-06
70	0.000899063000335	47.7970270026	2.88036	1.23893	100.0	0.994520828009	93.5525387847	58.4541988372	57.6587414381	13.1858943438	18.0835386502	36.874330198	35.6270637654	1.93386827965	1.0	1.0	1e-06
71	0.000899063000018	47.7970269926	2.88036001	1.23893	100.0	0.994520828009	93.5525387847	58.4541988372	57.6587414381	13.1858943438	18.0835386502	36.874330198	35.6270637654	1.93386827965	1.0	1.0	1e-06
72	0.000899062995261	47.7970269926	2.88036	1.23893001	100.0	0.994520828009	93.5525387847	58.4541988372	57.6587414381	13.1858943438	18.0835386502	36.874330198	35.6270637654	1.93386827965	1.0	1.0	1e-06
73	0.00089903132493	47.797035052	2.88036	1.23893	100.0	0.994865281086	93.5525607773	58.4541697989	57.6587261519	13.1857085931	18.0837031334	36.8743269027	35.627056255	1.93318722481	1.0	1.0	1e-06
74	0.000899031324907	47.797035062	2.88036	1.23893	100.0	0.994865281086	93.5525607773	58.4541697989	57.6587261519	13.1857085931	18.0837031334	36.8743269027	35.627056255	1.93318722481	1.0	1.0	1e-06
75	0.000899031324619	47.797035052	2.88036001	1.23893	100.0	0.994865281086	93.5525607773	58.4541697989	57.6587261519	13.1857085931	18.0837031334	36.8743269027	35.627056255	1.93318722481	1.0	1.0	1e-06
76	0.000899031319852	47.797035052	2.88036	1.23893001	100.0	0.994865281086	93.5525607773	58.4541697989	57.6587261519	13.1857085931	18.0837031334	36.8743269027	35.627056255	1.93318722481	1.0	1.0	1e-06
77	0.000899031143835	47.7970357053	2.88036	1.23893	100.0	0.994866273368	93.552561447	58.4541690784	57.6587255405	13.1857024124	18.0837077955	36.8743268154	35.6270558033	1.93318597736	1.0	1.0	1e-06
78	0.000899031143812	47.7970357153	2.88036	1.23893	100.0	0.994866273368	93.552561447	58.4541690784	57.6587255405	13.1857024124	18.0837077955	36.8743268154	35.6270558033	1.93318597736	1.0	1.0	1e-06
79	0.000899031143524	47.7970357053	2.88036001	1.23893	100.0	0.994866273368	93.552561447	58.4541690784	57.6587255405	13.1857024124	18.0837077955	36.8743268154	35.6270558033	1.93318597736	1.0	1.0	1e-06
80	0.000899031138756	47.7970357053	2.88036	1.23893001	100.0	0.994866273368	93.552561447	58.4541690784	57.6587255405	13.1857024124	18.0837077955	36.8743268154	35.6270558033	1.93318597736	1.0	1.0	1e-06
81	0.000899030423978	47.7970383184	2.88036	1.23893	100.0	0.994870242497	93.5525641257	58.4541661963	57.6587230949	13.1856776895	18.083726444	36.8743264661	35.6270539964	1.93318098758	1.0	1.0	1e-06
82	0.000899030423955	47.7970383284	2.88036	1.23893	100.0	0.994870242497	93.5525641257	58.4541661963	57.6587230949	13.1856776895	18.083726444	36.8743264661	35.6270539964	1.93318098758	1.0	1.0	1e-06
83	0.000899030423667	47.7970383184	2.88036001	1.23893	100.0	0.994870242497	93.5525641257	58.4541661963	57.6587230949	13.1856776895	18.083726444	36.8743264661	35.6270539964	1.93318098758	1.0	1.0	1e-06
84	0.000899030418899	47.7970383184	2.88036	1.23893001	100.0	0.994870242497	93.5525641257	58.4541661963	57.6587230949	13.1856776895	18.083726444	36.8743264661	35.6270539964	1.93318098758	1.0	1.0	1e-06
85	0.000899027616922	47.797048771	2.88036	1.23893	100.0	0.994886119013	93.5525748406	58.4541546677	57.6587133124	13.1855787979	18.0838010379	36.8743250693	35.6270467689	1.93316102843	1.0	1.0	1e-06
86	0.000899027616899	47.797048781	2.88036	1.23893	100.0	0.994886119013	93.5525748406	58.4541546677	57.6587133124	13.1855787979	18.0838010379	36.8743250693	35.6270467689	1.93316102843	1.0	1.0	1e-06
87	0.000899027616613	47.797048771	2.88036001	1.23893	100.0	0.994886119013	93.5525748406	58.4541546677	57.6587133124	13.1855787979	18.0838010379	36.8743250693	35.6270467689	1.93316102843	1.0	1.0	1e-06
88	0.000899027611844	47.797048771	2.88036	1.23893001	100.0	0.994886119013	93.5525748406	58.4541546677	57.6587133124	13.1855787979	18.0838010379	36.8743250693	35.6270467689	1.93316102843	1.0	1.0	1e-06
89	0.00089901754672	47.7970905814	2.88036	1.23893	100.0	0.994949625075	93.5526177	58.4541085533	57.6586741823	13.1851832316	18.0840994135	36.8743194819	35.6270178588	1.93308119184	1.0	1.0	1e-06
90	0.000899017546695	47.7970905914	2.88036	1.23893	100.0	0.994949625075	93.5526177	58.4541085533	57.6586741823	13.1851832316	18.0840994135	36.8743194819	35.6270178588	1.93308119184	1.0	1.0	1e-06
91	0.000899017546413	47.7970905814	2.88036001	1.23893	100.0	0.994949625075	93.5526177	58.4541085533	57.6586741823	13.1851832316	18.0840994135	36.8743194819	35.6270178588	1.93308119184	1.0	1.0	1e-06
92	0.00089901754164	47.7970905814	2.88036	1.23893001	100.0	0.994949625075	93.5526177	58.4541085533	57.6586741823	13.1851832316	18.0840994135	36.8743194819	35.6270178588	1.93308119184	1.0	1.0	1e-06
93	0.000898932171942	47.7975266898	2.88036	1.23893	100.0	0.995288380571	93.5530504156	58.4536485848	57.6582739975	13.1811716834	18.0871000457	36.8742636806	35.6267182736	1.93293938768	1.0	1.0	1e-06
94	0.000898932171907	47.7975266998	2.88036	1.23893	100.0	0.995288380571	93.5530504156	58.4536485848	57.6582739975	13.1811716834	18.0871000457	36.8742636806	35.6267182736	1.93293938768	1.0	1.0	1e-06
95	0.000898932171649	47.7975266898	2.88036001	1.23893	100.0	0.995288380571	93.5530504156	58.4536485848	57.6582739975	13.1811716834	18.0871000457	36.8742636806	35.6267182736	1.93293938768	1.0	1.0	1e-06
96	0.000898932166855	47.7975266898	2.88036	1.23893001	100.0	0.995288380571	93.5530504156	58.4536485848	57.6582739975	13.1811716834	18.0871000457	36.8742636806	35.6267182736	1.93293938768	1.0	1.0	1e-06
97	0.000898803966971	47.798386416	2.88036	1.23893	100.0	0.995654643673	93.5538897533	58.452761848	57.6574924474	13.1733731193	18.0929089463	36.8741564699	35.6261294405	1.93330374391	1.0	1.0	1e-06
98	0.000898803966928	47.798386426	2.88036	1.23893	100.0	0.995654643673	93.5538897533	58.452761848	57.6574924474	13.1733731193	18.0929089463	36.8741564699	35.6261294405	1.93330374391	1.0	1.0	1e-06
99	0.000898803966689	47.798386416	2.88036001	1.23893	100.0	0.995654643673	93.5538897533	58.452761848	57.6574924474	13.1733731193	18.0929089463	36.8741564699	35.6261294405	1.93330374391	1.0	1.0	1e-06
100	0.000898803961871	47.798386416	2.88036	1.23893001	100.0	0.995654643673	93.5538897533	58.452761848	57.6574924474	13.1733731193	18.0929089463	36.8741564699	35.6261294405	1.93330374391	1.0	1.0	1e-06
101	0.000898686261583	47.7994143162	2.88036	1.23893	100.0	0.995816637454	93.5548770343	58.4517245763	57.6565639818	13.1641817579	18.0997306628	36.8740361853	35.6254261985	1.93432439106	1.0	1.0	1e-06
102	0.00089868626154	47.7994143262	2.88036	1.23893	100.0	0.995816637454	93.5548770343	58.4517245763	57.6565639818	13.1641817579	18.0997306628	36.8740361853	35.6254261985	1.93432439106	1.0	1.0	1e-06
103	0.000898686261301	47.7994143162	2.88036001	1.23893	100.0	0.995816637454	93.5548770343	58.4517245763	57.6565639818	13.1641817579	18.0997306628	36.8740361853	35.6254261985	1.93432439106	1.0	1.0	1e-06
104	0.000898686256467	47.7994143162	2.88036	1.23893001	100.0	0.995816637454	93.5548770343	58.4517245763	57.6565639818	13.1641817579	18.0997306628	36.8740361853	35.6254261985	1.93432439106	1.0	1.0	1e-06
105	0.000898642406563	47.7998789328	2.88036	1.23893	100.0	0.995688006371	93.555303567	58.4512821995	57.6561470402	13.1601928943	18.1026685586	36.873998933	35.6251071231	1.93520292412	1.0	1.0	1e-06
106	0.000898642406526	47.7998789428	2.88036	1.23893	100.0	0.995688006371	93.555303567	58.4512821995	57.6561470402	13.1601928943	18.1026685586	36.873998933	35.6251071231	1.93520292412	1.0	1.0	1e-06
107	0.00089864240627	47.7998789328	2.88036001	1.23893	100.0	0.995688006371	93.555303567	58.4512821995	57.6561470402	13.1601928943	18.1026685586	36.873998933	35.6251071231	1.93520292412	1.0	1.0	1e-06
108	0.000898642401441	47.7998789328	2.88036	1.23893001	100.0	0.995688006371	93.555303567	58.4512821995	57.6561470402	13.1601928943	18.1026685586	36.873998933	35.6251071231	1.93520292412	1.0	1.0	1e-06
109	0.000898636940202	47.7998669996	2.88036	1.23893	100.0	0.995564053584	93.5552813193	58.4513088335	57.6561596953	13.1603898223	18.1025093894	36.8740090531	35.6251148101	1.93544402953	1.0	1.0	1e-06
110	0.000898636940168	47.7998670096	2.88036	1.23893	100.0	0.995564053584	93.5552813193	58.4513088335	57.6561596953	13.1603898223	18.1025093894	36.8740090531	35.6251148101	1.93544402953	1.0	1.0	1e-06
111	0.000898636939902	47.7998669996	2.88036001	1.23893	100.0	0.995564053584	93.5552813193	58.4513088335	57.6561596953	13.1603898223	18.1025093894	36.8740090531	35.6251148101	1.93544402953	1.0	1.0	1e-06
112	0.000898636935079	47.7998669996	2.88036	1.23893001	100.0	0.995564053584	93.5552813193	58.4513088335	57.6561596953	13.1603898223	18.1025093894	36.8740090531	35.6251148101	1.93544402953	1.0	1.0	1e-06
