# Supplementary material for: Digital logic circuits in yeast with CRISPR-dCas9 NOR gates
Source: Nat Commun. 2017 May 25;8:15459. doi: 10.1038/ncomms15459 (PMC5458518; doi:10.1038/ncomms15459)
Supplement: Supplementary Software 1 — R cytometry data processing scripts and mathematical modeling scripts [file ncomms15459-s3.zip › Supplementary Software 1/FittingScripts/Results/Output/FittingScript_DoseExp2_20160330.py_solution_2016-04-03-20-58-22_1459742302030100.csv]

	score	Vmax	Km	nu	u	vmax	vmax	vmax	vmax	k	k	k	k	n	b	B	leak
	0	0	0	0	0	0	1	2	3	0	1	2	3	0	0	0	0
0	0.147572916006	86.3148971587	2.88036	1.23893	100.0	1.03149068917	84.5957954441	23.6679271602	45.3026440752	37.5765144196	22.3857643301	93.5877746131	65.3786438774	2.2996933359	1.0	1.0	0.22537891209
1	0.100908339345	40.6685395423	2.88036	1.23893	100.0	1.07769425346	69.8085733736	25.0831467144	37.8013721065	21.038364134	98.7322986895	92.8899292017	15.3277803818	0.869559532678	1.0	1.0	0.107638417688
2	0.0522826613783	67.8684308889	2.88036	1.23893	100.0	0.976471732092	48.7116149847	52.684265855	86.5500417141	14.8016663742	91.3441482953	89.8148731058	66.5944019911	1.71869754943	1.0	1.0	0.0889486110721
3	0.0391543646075	87.1997691377	2.88036	1.23893	100.0	1.0271666138	56.5912579143	43.1384607916	28.0701904989	20.914397347	35.6387522059	33.8823615646	48.7822685118	1.44696567099	1.0	1.0	0.00383986804306
4	0.0378551091811	65.998067498	2.88036	1.23893	100.0	1.0928606572	71.1354880675	63.7113493916	89.3269832152	22.8144488962	57.5765742106	49.7797601643	86.0032888137	2.41353626468	1.0	1.0	0.0667016126024
5	0.0303633566439	71.3705850755	2.88036	1.23893	100.0	1.06550881854	53.9801079242	70.8564400382	94.66453271	12.8043411998	51.4654926327	39.7010856961	12.9212607082	2.32816375173	1.0	1.0	0.106988274314
6	0.0278884218968	28.7548799589	2.88036	1.23893	100.0	0.968109826534	68.7015560182	15.7889554255	56.7180248596	11.7635267695	7.26871640701	28.0768014126	17.780628927	2.46635790824	1.0	1.0	0.0640659085216
7	0.025621945136	71.7663227671	2.88036	1.23893	100.0	1.04662150249	97.4611750915	95.688706827	43.3902669648	18.0493693207	45.1098854717	28.4205466127	95.4372297216	2.27660797759	1.0	1.0	0.0836159545293
8	0.015173972779	98.0733285448	2.88036	1.23893	100.0	1.00193234731	94.1067960576	94.1212470383	75.0209366647	14.406325989	38.7809006362	41.3417693336	57.6748236572	2.02236510186	1.0	1.0	0.00308320686578
9	0.0127254179272	92.4740326021	2.88036	1.23893	100.0	1.00524186804	91.4968725237	93.676841381	71.9244057161	23.1820023648	47.3549266344	40.6696590618	63.6798423222	1.95006881098	1.0	1.0	0.0868563359479
10	0.0121126848983	72.2462193419	2.88036	1.23893	100.0	0.965085420511	74.0502205753	73.6745519799	76.5598792243	26.0102456384	46.5044563674	51.4840668324	25.3375273962	1.93853507643	1.0	1.0	0.0114836107642
11	0.0113685942213	75.1568509508	2.88036	1.23893	100.0	0.999388912702	85.4751144078	91.7461002198	95.18935442	26.1972155986	48.1457170301	42.9842463789	38.0984619816	2.47834101324	1.0	1.0	0.0722143915658
12	0.00868807057572	86.7457177208	2.88036	1.23893	100.0	0.936815448842	97.2198372874	94.0156042667	58.5526997512	28.8514085576	57.0067027891	33.0580677763	57.1631050983	2.2478225614	1.0	1.0	0.0141910640137
13	0.0075548039897	51.7041263218	2.88036	1.23893	100.0	0.936970616243	74.3246983157	92.60939992	74.1486658374	17.0875717252	25.3452929945	21.175240853	36.2302118641	1.9333582725	1.0	1.0	0.0041671042693
14	0.00754501285622	53.7967589249	2.88036	1.23893	100.0	0.920882361341	71.0607417614	86.6038867772	77.8724106727	11.2675155883	22.8430286355	19.3940551158	25.4068257343	1.92479919294	1.0	1.0	0.00233750226634
15	0.00667402941265	63.2374386277	2.88036	1.23893	100.0	0.935702683892	94.8457987006	78.5340613714	53.5892691231	17.8059819253	26.6972066287	25.925234208	26.9418279209	1.87023251977	1.0	1.0	0.0527286784995
16	0.00644318448094	73.8502868914	2.88036	1.23893	100.0	0.915473115018	71.6794207621	91.7821959742	77.5288959498	20.4098701091	41.1548264276	47.8442493807	46.0101735712	2.26089915854	1.0	1.0	0.064558279109
17	0.00599301173794	99.407836816	2.88036	1.23893	100.0	0.976221742895	91.5071327552	97.1544202375	84.6830141375	26.134877204	53.4997241625	48.6527959242	59.7641661144	2.41147957389	1.0	1.0	0.0450168636227
18	0.00414875005336	76.9839148096	2.88036	1.23893	100.0	0.980429700589	64.4313853298	90.1833945343	84.6510487953	13.6650955915	38.396997686	45.6254212659	49.2409571543	2.3680078359	1.0	1.0	0.0717773294585
19	0.00358695458261	66.5783539109	2.88036	1.23893	100.0	0.948467276637	62.1618865494	77.3362181036	62.2798283358	20.7766858682	47.8646718318	44.2905415511	55.7148310052	2.35747922766	1.0	1.0	0.0371686756479
20	0.00329165711871	78.1212518074	2.88036	1.23893	100.0	0.938060041657	79.4751937405	89.7476233726	59.9632116575	20.8185242696	42.1531325725	39.8805822021	71.413203856	2.38026260735	1.0	1.0	0.0506795710555
21	0.00313290495289	67.1894678616	2.88036	1.23893	100.0	1.01849689912	76.523084557	83.8760948753	58.7870575144	13.9358925322	30.7998498536	46.2585279123	71.3728249809	2.06125532293	1.0	1.0	0.024499875437
22	0.00257185768432	81.1655420154	2.88036	1.23893	100.0	0.978449014962	93.1331112591	94.5589926917	79.4812566408	21.0719838285	42.6976761904	72.1689967674	92.6389524638	2.1438277468	1.0	1.0	0.000115177077468
23	0.00219322442889	75.5288787668	2.88036	1.23893	100.0	1.02269433506	84.6902190376	86.6091420501	78.3828696332	19.4591342972	39.5131041635	55.4067733072	63.0235146768	2.10794857766	1.0	1.0	0.0221630923754
24	0.0017875856714	77.6033916387	2.88036	1.23893	100.0	0.971145271219	99.1910871719	92.9132660202	77.7966273294	22.6202957288	45.7658947346	62.2235613777	65.425391543	2.32019341768	1.0	1.0	0.0096208173547
25	0.00160481397211	65.6415073937	2.88036	1.23893	100.0	0.958653573766	86.4691659795	82.3740225409	80.1741018462	17.9178494803	30.7702042612	43.0899969031	50.2338530706	2.0335987223	1.0	1.0	0.0138404138551
26	0.00152614821703	75.1843785202	2.88036	1.23893	100.0	0.980355651931	86.1356945679	90.4468926813	82.3162692023	20.7562341659	39.5190410219	48.9698137655	58.4271519878	2.10093381434	1.0	1.0	0.0126051450785
27	0.00126834618517	74.0978832753	2.88036	1.23893	100.0	0.99057061946	92.108661936	87.8455352714	85.5529949473	19.6891495817	36.324020796	49.7640345457	52.7621930443	2.05233900078	1.0	1.0	0.00771492798163
28	0.00125130238677	74.3639973656	2.88036	1.23893	100.0	1.0017625696	96.8080781537	83.6290488181	79.5093298666	20.7953403224	40.6675983002	69.0201967055	68.9235862253	2.31546921788	1.0	1.0	0.00108762203431
29	0.00123593914808	74.6823696289	2.88036	1.23893	100.0	0.996048223411	92.6280554493	86.6851944474	86.990376487	20.2074077666	40.9636589495	68.4734038278	64.4157730642	2.26005203201	1.0	1.0	3.6881278035e-05
30	0.00123237519716	69.4001277967	2.88036	1.23893	100.0	0.989227747878	93.2004327262	84.9027005579	82.3734644915	18.3374106221	34.1955422964	54.9218165673	52.8232326021	2.12169681626	1.0	1.0	0.00671115278195
31	0.00115505365669	71.5249667822	2.88036	1.23893	100.0	0.992160841841	94.5616009814	85.3737456191	81.7579575727	18.8048605469	34.7241061575	53.3794948323	55.5205603954	2.11599604693	1.0	1.0	0.00628339869309
32	0.00105647489046	60.9127934176	2.88036	1.23893	100.0	0.9749643619	91.1057901168	73.7342140554	72.6790353414	17.4396730803	28.6776560074	47.0841593937	45.1307488604	2.06330572085	1.0	1.0	0.00715203559706
33	0.00101936308011	62.7084209651	2.88036	1.23893	100.0	0.991147066137	95.8419353359	74.3505734521	78.0442549982	17.8061689528	28.0314274747	48.7927646927	45.621528216	1.99923893272	1.0	1.0	0.0011682888189
34	0.00100855272288	62.9989299208	2.88036	1.23893	100.0	0.990691966328	94.3810035115	76.8042962281	74.9761282832	17.9476559366	30.2251906516	48.164779715	45.4968179208	2.02835561415	1.0	1.0	0.000163088532714
35	0.00100701412528	64.824591299	2.88036	1.23893	100.0	0.99572521732	96.2820975043	80.4984702139	83.5183669406	17.861282577	29.7324301817	48.4057125193	44.5046088237	1.9729442596	1.0	1.0	0.00275677963208
36	0.000988250200318	63.6883315971	2.88036	1.23893	100.0	0.998547374507	99.0639718895	75.668445669	79.331832823	18.2331474362	29.3181170336	50.3941078771	46.4035278953	2.038008546	1.0	1.0	0.00233492333847
37	0.000986971144755	64.706318011	2.88036	1.23893	100.0	0.990306842811	99.601561571	77.1245034571	82.4887949387	17.6365494046	28.6057927409	51.1970321919	46.1032482828	2.01394280507	1.0	1.0	0.0033892990583
38	0.000963200947175	63.8621830025	2.88036	1.23893	100.0	1.00436446043	99.5318338177	77.8151519551	74.3786527326	17.5209183335	28.6059215112	48.7282439586	48.1648966099	1.98821893127	1.0	1.0	0.00120636970533
39	0.000962737570646	61.7307462221	2.88036	1.23893	100.0	1.00330411895	97.6539412262	77.0527452415	77.6634531722	16.3698956963	26.5721538374	46.3858245575	44.058377004	1.94310165686	1.0	1.0	0.000577238968294
40	0.000948837815396	51.135229622	2.88036	1.23893	100.0	0.989715883416	95.9724949227	61.6368138763	63.0214018863	14.2129503723	20.1366076151	39.3088060138	36.2363965963	1.95636150595	1.0	1.0	0.000398590592259
41	0.0009430602953	56.3573257796	2.88036	1.23893	100.0	1.00186449877	95.2229690774	68.3681924903	67.5264802275	15.5980490175	24.0385780127	44.1023872883	42.4094008359	1.98878282657	1.0	1.0	0.0020166283276
42	0.000941947031019	59.6840297857	2.88036	1.23893	100.0	0.990226773233	98.938380229	71.80728464	67.9278022107	16.6551190786	25.5558798365	44.7121463748	45.1382831589	1.99507079341	1.0	1.0	0.000716768962411
43	0.000939035702908	52.2835434213	2.88036	1.23893	100.0	0.997232001735	92.0267947507	62.0297889674	59.6166031966	14.4830292516	21.7591807559	40.9314064504	40.8461580177	2.01085461499	1.0	1.0	0.00075315385731
44	0.00092084576618	45.3417769523	2.88036	1.23893	100.0	0.994376958172	91.934571187	54.6390207504	53.3220441624	12.6705557803	16.9761040931	35.3554234147	34.0357677536	1.96084215882	1.0	1.0	0.0018128955408
45	0.000917808790091	47.8442462928	2.88036	1.23893	100.0	0.997300904243	95.2339679388	58.5758781309	56.099301869	13.2629076388	17.9175266358	36.5899596334	35.7314400427	1.92648487808	1.0	1.0	0.00068341023698
46	0.000911701753782	46.3543872262	2.88036	1.23893	100.0	0.994073563427	92.3596234051	56.7513838218	55.5136781697	12.5820431673	17.2234715735	36.0306566782	35.0896746352	1.93113888547	1.0	1.0	0.00059905135058
47	0.000911589731548	45.3885115331	2.88036	1.23893	100.0	1.00028716779	98.2666539565	55.6005865208	54.0847594871	12.399769154	15.9861360711	34.7121704483	33.29376944	1.91084410494	1.0	1.0	0.000484861611118
48	0.000907818621186	46.9374408973	2.88036	1.23893	100.0	0.995007571541	92.9646157375	57.253657615	53.7624240815	12.9950106032	17.8405707317	35.7648709011	36.2725894314	1.9511718342	1.0	1.0	0.000136754190964
49	0.000907698857741	48.9127176908	2.88036	1.23893	100.0	0.995439279911	92.7635126612	59.2653987649	56.7742560702	13.5392437373	19.0679800853	37.7347554508	37.7791323715	1.96443315279	1.0	1.0	0.00072606046906
50	0.000906319066599	50.8466288624	2.88036	1.23893	100.0	0.99397042129	98.4633720955	61.9511024689	60.3974387778	14.0693673603	19.5240457888	39.3562238649	38.7911865584	1.9568127674	1.0	1.0	0.000722987502273
51	0.000905467815737	51.5052995473	2.88036	1.23893	100.0	0.990611978839	99.1278226653	62.5056673063	60.900658887	14.3451517422	19.8954870474	40.063043984	38.660706507	1.95298618879	1.0	1.0	7.64951873113e-05
52	0.000905466946749	51.1177588947	2.88036	1.23893	100.0	0.997071391794	99.5042745891	61.7919503815	61.4133767259	14.1962092369	19.6790188008	40.5661075415	38.5732281212	1.96029424608	1.0	1.0	0.000345413867786
53	0.00090450461506	48.6519798126	2.88036	1.23893	100.0	0.991814598624	96.6852174306	58.91183057	56.1773500397	13.4195778659	18.518897882	38.4562057447	37.7724855725	1.96503580854	1.0	1.0	0.00013961320821
54	0.000900759232095	48.3052771695	2.88036	1.23893	100.0	0.996427475854	98.3804843792	59.2013344147	57.2501804441	13.3033937476	17.8540677299	37.426230583	36.6115342519	1.93289045673	1.0	1.0	0.000204981044026
55	0.000900737151197	49.9390254224	2.88036	1.23893	100.0	0.993220508986	94.9822594686	60.7536591135	58.9769326222	13.7160057541	19.3790458522	38.96153753	37.8145983121	1.95304690692	1.0	1.0	2.90924722138e-05
56	0.000900279098085	49.3648092059	2.88036	1.23893	100.0	0.993071314592	95.0578220059	60.1473509085	58.4746160383	13.7546590087	19.2195496644	38.4361885789	37.4481504839	1.95846868335	1.0	1.0	0.000156822470581
57	0.000900279097992	49.3648092159	2.88036	1.23893	100.0	0.993071314592	95.0578220059	60.1473509085	58.4746160383	13.7546590087	19.2195496644	38.4361885789	37.4481504839	1.95846868335	1.0	1.0	0.000156822470581
58	0.000900279093698	49.3648092059	2.88036	1.23893001	100.0	0.993071314592	95.0578220059	60.1473509085	58.4746160383	13.7546590087	19.2195496644	38.4361885789	37.4481504839	1.95846868335	1.0	1.0	0.000156822470581
59	0.000900279092188	49.3648092059	2.88036	1.23893	100.0	0.993071324592	95.0578220059	60.1473509085	58.4746160383	13.7546590087	19.2195496644	38.4361885789	37.4481504839	1.95846868335	1.0	1.0	0.000156822470581
60	0.000898827775646	49.3648185502	2.88036	1.23893	100.0	0.993660984919	95.0578191236	60.1473520634	58.4746156839	13.7546677665	19.2195257643	38.4361906626	37.448151092	1.95862046226	1.0	1.0	1e-06
61	0.000898827775589	49.3648185602	2.88036	1.23893	100.0	0.993660984919	95.0578191236	60.1473520634	58.4746156839	13.7546677665	19.2195257643	38.4361906626	37.448151092	1.95862046226	1.0	1.0	1e-06
62	0.000898827771633	49.3648185502	2.88036	1.23893001	100.0	0.993660984919	95.0578191236	60.1473520634	58.4746156839	13.7546677665	19.2195257643	38.4361906626	37.448151092	1.95862046226	1.0	1.0	1e-06
63	0.000898812089961	49.3648218373	2.88036	1.23893	100.0	0.993805509241	95.057818566	60.1473510598	58.4746157601	13.7546664383	19.2195213567	38.4361911924	37.4481518733	1.95860857257	1.0	1.0	1e-06
64	0.000898812089906	49.3648218473	2.88036	1.23893	100.0	0.993805509241	95.057818566	60.1473510598	58.4746157601	13.7546664383	19.2195213567	38.4361911924	37.4481518733	1.95860857257	1.0	1.0	1e-06
65	0.000898812086006	49.3648218373	2.88036	1.23893001	100.0	0.993805509241	95.057818566	60.1473510598	58.4746157601	13.7546664383	19.2195213567	38.4361911924	37.4481518733	1.95860857257	1.0	1.0	1e-06
66	0.000898777463248	49.3648309327	2.88036	1.23893	100.0	0.993994702653	95.0578181725	60.147345011	58.4746164765	13.7546518325	19.2195189757	38.4361919637	37.4481552743	1.95843151242	1.0	1.0	1e-06
67	0.000898777463193	49.3648309427	2.88036	1.23893	100.0	0.993994702653	95.0578181725	60.147345011	58.4746164765	13.7546518325	19.2195189757	38.4361919637	37.4481552743	1.95843151242	1.0	1.0	1e-06
68	0.000898777459338	49.3648309327	2.88036	1.23893001	100.0	0.993994702653	95.0578181725	60.147345011	58.4746164765	13.7546518325	19.2195189757	38.4361919637	37.4481552743	1.95843151242	1.0	1.0	1e-06
69	0.000898688879404	49.3648682693	2.88036	1.23893	100.0	0.994452646663	95.057817509	60.1473181712	58.4746198191	13.7545827705	19.2195167404	38.4361942827	37.4481697632	1.95763155713	1.0	1.0	1e-06
70	0.000898688879339	49.3648682793	2.88036	1.23893	100.0	0.994452646663	95.057817509	60.1473181712	58.4746198191	13.7545827705	19.2195167404	38.4361942827	37.4481697632	1.95763155713	1.0	1.0	1e-06
71	0.000898688875532	49.3648682693	2.88036	1.23893001	100.0	0.994452646663	95.057817509	60.1473181712	58.4746198191	13.7545827705	19.2195167404	38.4361942827	37.4481697632	1.95763155713	1.0	1.0	1e-06
72	0.00089865981078	49.3648912565	2.88036	1.23893	100.0	0.994582697642	95.0578174831	60.1473009519	58.4746220356	13.7545365651	19.2195183012	38.436195332	37.4481788154	1.95711700646	1.0	1.0	1e-06
73	0.000898659810706	49.3648912665	2.88036	1.23893	100.0	0.994582697642	95.0578174831	60.1473009519	58.4746220356	13.7545365651	19.2195183012	38.436195332	37.4481788154	1.95711700646	1.0	1.0	1e-06
74	0.000898659806866	49.3648912565	2.88036	1.23893001	100.0	0.994582697642	95.0578174831	60.1473009519	58.4746220356	13.7545365651	19.2195183012	38.436195332	37.4481788154	1.95711700646	1.0	1.0	1e-06
75	0.000898653939147	49.3648983973	2.88036	1.23893	100.0	0.994539249881	95.0578175877	60.1472955867	58.4746227663	13.7545211047	19.2195194927	38.4361954757	37.4481815323	1.95696310539	1.0	1.0	1e-06
76	0.000898653939069	49.3648984073	2.88036	1.23893	100.0	0.994539249881	95.0578175877	60.1472955867	58.4746227663	13.7545211047	19.2195194927	38.4361954757	37.4481815323	1.95696310539	1.0	1.0	1e-06
77	0.000898653935186	49.3648983973	2.88036	1.23893001	100.0	0.994539249881	95.0578175877	60.1472955867	58.4746227663	13.7545211047	19.2195194927	38.4361954757	37.4481815323	1.95696310539	1.0	1.0	1e-06
78	0.000898653514154	49.3648998052	2.88036	1.23893	100.0	0.994502684233	95.0578174399	60.1472952916	58.4746228298	13.7545196251	19.2195180525	38.4361954989	37.4481816853	1.95697257966	1.0	1.0	1e-06
79	0.000898653514075	49.3648998152	2.88036	1.23893	100.0	0.994502684233	95.0578174399	60.1472952916	58.4746228298	13.7545196251	19.2195180525	38.4361954989	37.4481816853	1.95697257966	1.0	1.0	1e-06
80	0.000898653510179	49.3648998052	2.88036	1.23893001	100.0	0.994502684233	95.0578174399	60.1472952916	58.4746228298	13.7545196251	19.2195180525	38.4361954989	37.4481816853	1.95697257966	1.0	1.0	1e-06
