# Supplementary material for: Digital logic circuits in yeast with CRISPR-dCas9 NOR gates
Source: Nat Commun. 2017 May 25;8:15459. doi: 10.1038/ncomms15459 (PMC5458518; doi:10.1038/ncomms15459)
Supplement: Supplementary Software 1 — R cytometry data processing scripts and mathematical modeling scripts [file ncomms15459-s3.zip › Supplementary Software 1/FittingScripts/Results/Output/FittingScript_DoseExp2_20160330.py_solution_2016-04-04-01-58-49_1459760329041702.csv]

	score	Vmax	Km	nu	u	vmax	vmax	vmax	vmax	k	k	k	k	n	b	B	leak
	0	0	0	0	0	0	1	2	3	0	1	2	3	0	0	0	0
0	0.799925152264	8.51733094545	2.88036	1.23893	100.0	0.938607280475	77.6331407727	28.5047387537	19.8163181149	13.6507012089	34.7372022194	56.6476588824	62.9498965488	1.26022554952	1.0	1.0	0.890753019546
1	0.17703283044	30.4326244926	2.88036	1.23893	100.0	1.03690512058	60.8527761229	46.5587449753	88.4979657089	52.047795706	94.2440676436	14.7752296761	92.8157104365	1.76570111425	1.0	1.0	0.0506272373518
2	0.0627488981967	28.8236596918	2.88036	1.23893	100.0	1.03385141339	51.6469598181	36.3035282372	27.3382130809	4.75846571229	27.9384310375	53.1237606503	4.88735778707	0.806707301515	1.0	1.0	0.134620334913
3	0.030713391269	76.7896919427	2.88036	1.23893	100.0	1.05617984363	64.5744878586	58.1371800099	90.7854024259	26.4186759483	65.8808347812	86.3655759389	88.3901935813	2.12198948164	1.0	1.0	0.0329911997952
4	0.0210928619357	53.2358812018	2.88036	1.23893	100.0	0.961223109205	41.6404110967	78.7820643531	73.4064647156	21.5371697668	53.9260158327	44.8426905852	92.9090286851	2.37627174904	1.0	1.0	0.0272940771861
5	0.0210845043107	35.5515377418	2.88036	1.23893	100.0	0.993806378673	67.0721251686	83.9159569408	25.1319426695	13.0868581489	13.1170377141	11.6650243889	73.5141301783	1.8191576184	1.0	1.0	0.0436780217947
6	0.0176014805107	81.4940452698	2.88036	1.23893	100.0	0.919202351743	73.5013507754	65.7824501117	94.2192042097	28.3617853186	44.6212216109	34.0451635426	43.4926971469	1.78769046788	1.0	1.0	0.0343284059094
7	0.0129626847023	87.5852904309	2.88036	1.23893	100.0	0.9143610518	76.3693175815	89.1206113001	86.7448522597	28.0833578894	61.035973367	47.3444623226	84.5129077552	2.11215712596	1.0	1.0	0.0469648306383
8	0.00989759876236	54.9097901111	2.88036	1.23893	100.0	0.938489122123	76.3844042441	80.1114652257	96.8299603958	18.0093813322	25.2395991252	27.2273798693	13.462797152	1.79985685801	1.0	1.0	0.0431352092808
9	0.0096953936659	76.2236656464	2.88036	1.23893	100.0	0.982919554716	45.9059714918	73.6981013642	78.6997641167	15.0464644621	49.1179318985	49.759211348	31.9297999069	2.01512287603	1.0	1.0	0.0177427988428
10	0.00847240176644	80.5890685617	2.88036	1.23893	100.0	0.93901445896	79.1515271759	74.5777190792	94.9133197577	20.5185754587	34.10261487	27.246898684	23.6043899468	2.00804438794	1.0	1.0	0.0575060137917
11	0.00340927997341	69.6325738132	2.88036	1.23893	100.0	0.908362199167	76.6808621936	72.3041777664	95.4583214328	19.1385073638	34.739685544	53.6572068578	43.3487714509	2.10818904582	1.0	1.0	0.002589598827
12	0.00241346702704	58.957993812	2.88036	1.23893	100.0	0.937291971863	78.9750193166	69.6579704311	93.0866432884	16.1862341981	26.2188031444	34.4641121769	31.9514167782	2.22372380557	1.0	1.0	0.0590705039645
13	0.0023364630729	58.0842404978	2.88036	1.23893	100.0	0.931123045195	92.9682459597	74.4603179117	56.8535736379	15.0642846284	24.8794616297	40.6737380294	57.2013717489	2.16130679685	1.0	1.0	0.00974851475649
14	0.00210537724153	65.6238302563	2.88036	1.23893	100.0	0.943277061531	90.848051518	79.9344054926	71.7731202193	20.0101635207	31.2253927805	46.1448471471	57.5113110593	2.02734526237	1.0	1.0	0.0195884848002
15	0.0020922520995	76.0309823385	2.88036	1.23893	100.0	0.992604621954	83.3895080261	85.7157529812	75.1220668452	18.1091855724	38.9186153331	61.5871103854	64.0278250844	2.06483713884	1.0	1.0	0.000121634704161
16	0.00180081851561	57.1867484559	2.88036	1.23893	100.0	1.01636876	79.9708744526	65.64986532	62.6765635651	15.9429818168	28.9036078074	49.5701607954	47.7666302686	2.22480846961	1.0	1.0	0.0211027496992
17	0.00171593906741	52.7313187371	2.88036	1.23893	100.0	1.02052155122	95.8471129541	63.2321061151	60.6163692677	11.7685845462	19.8134193937	48.3606516365	44.347172154	2.02804569989	1.0	1.0	0.00104623002019
18	0.00158328296844	67.60057901	2.88036	1.23893	100.0	1.02245010207	88.5958953961	89.2161729028	91.1928053158	17.3026150112	33.9390214708	51.2638486768	43.3717645513	1.94079738611	1.0	1.0	0.00141481907018
19	0.00154958260006	63.7434614011	2.88036	1.23893	100.0	0.945117658519	99.8641608638	74.6633000424	88.6910882798	20.1283976245	31.7217858883	54.1944774034	43.5317216833	2.15215488125	1.0	1.0	0.00316859811735
20	0.00149373960601	73.0182409074	2.88036	1.23893	100.0	0.980170637788	93.98271536	83.8365119021	81.7554532366	21.8413594739	38.8952442127	50.6509004654	51.9400781191	2.12406340945	1.0	1.0	0.00936625809702
21	0.00141666062171	62.8962847	2.88036	1.23893	100.0	0.971077448323	99.9158730451	72.7876613794	68.9274832367	19.7378796706	29.5576494226	46.1539686724	48.5299758098	2.14328402379	1.0	1.0	0.00489378281093
22	0.00136944988099	62.8286847653	2.88036	1.23893	100.0	0.99961222024	97.8064657449	79.0210811494	87.0678963189	16.376852469	26.3637727236	42.8355329364	38.1910605724	2.0002730719	1.0	1.0	0.0200876334392
23	0.00123580199173	62.1984753706	2.88036	1.23893	100.0	0.998268220953	76.269574828	74.5187487599	81.3923174503	15.746708582	31.1575329538	45.7498374541	41.6268807494	2.07408501558	1.0	1.0	0.00658354640737
24	0.00122793709627	70.1470942415	2.88036	1.23893	100.0	1.00373114315	89.5814299862	82.9960013523	79.1385718838	18.6832444407	34.6499661319	48.1604322377	49.6841634181	2.04600437486	1.0	1.0	0.00010726343698
25	0.00113899149914	59.6224209581	2.88036	1.23893	100.0	1.00264332343	95.0613111273	72.2063434592	68.2405194999	16.4368628965	27.6970930496	48.1823637761	50.1379083617	2.10674118426	1.0	1.0	0.00364920049461
26	0.00111825738179	63.9708026474	2.88036	1.23893	100.0	1.01884919736	93.1925079194	79.7805200599	74.1436323137	17.3842410556	29.2109364814	44.2459270382	47.7671856439	1.93981748702	1.0	1.0	0.000270916011613
27	0.00107743527148	71.0006997252	2.88036	1.23893	100.0	0.985913888397	96.8283823184	87.5481611751	84.7267332933	20.2001453105	34.486158752	49.1549948741	49.8879089822	1.97256484725	1.0	1.0	0.00126657629382
28	0.00105751352064	66.8264339373	2.88036	1.23893	100.0	0.971774649518	97.9883905627	80.8792738052	71.4178816621	19.2794252836	32.143107431	51.172154817	55.4213613356	2.07690156105	1.0	1.0	0.00267927957465
29	0.00102754903662	65.1910685957	2.88036	1.23893	100.0	0.988245481624	94.3975786089	81.2593163647	74.7370035753	18.3102591819	30.4710530774	45.8023065646	49.4173684149	1.98202935741	1.0	1.0	0.0023806047702
30	0.00101934590028	61.4204027389	2.88036	1.23893	100.0	0.997566972747	87.3850658706	74.7076428495	73.5976373842	16.6491173338	28.9426335366	46.2006558296	47.7247396362	2.02555398017	1.0	1.0	4.32688374849e-05
31	0.00100193439228	55.0804701968	2.88036	1.23893	100.0	0.983820963263	85.7105400424	67.8254400489	75.1867694649	15.4603531634	24.6878067697	42.8187798114	37.8388588201	1.96703675164	1.0	1.0	6.22705132697e-05
32	0.000980252283133	62.3847928013	2.88036	1.23893	100.0	0.989843829295	99.0031549996	75.1963552095	73.9224785426	16.4139123482	26.5143474714	47.9445271158	48.0539583121	1.99225599956	1.0	1.0	0.000139026769178
33	0.000967571465115	54.8952314479	2.88036	1.23893	100.0	1.00163397693	96.5490478978	65.3675144301	66.7770089099	15.0427659686	22.4342874167	44.0505556303	42.1180676322	2.00881269274	1.0	1.0	0.00162442774235
34	0.000960573372964	56.2553870551	2.88036	1.23893	100.0	0.988874821728	91.2604647378	68.069401537	66.2964509665	15.6973083365	24.7278305951	43.581581921	43.5911987173	2.01026842641	1.0	1.0	0.00268699596113
35	0.000954615634677	52.1515273404	2.88036	1.23893	100.0	0.982623452423	85.0815134923	63.1287837214	58.2232785434	14.892436488	23.391618726	40.464226553	42.1341531032	2.02874784162	1.0	1.0	9.41626667696e-05
36	0.00094186765417	51.0594041337	2.88036	1.23893	100.0	0.999080954092	85.3690042218	62.3699903098	59.0102932962	13.5918941503	21.4679142463	39.3685247279	39.5061685687	1.98262016403	1.0	1.0	0.000810464737023
37	0.000934570911965	62.2642454676	2.88036	1.23893	100.0	0.991891197584	98.9702748427	74.2539614579	73.4774998568	17.1933330561	27.5662478031	49.6600667311	48.7893202823	2.02583349368	1.0	1.0	0.000704481951449
38	0.000932388954998	53.0990763003	2.88036	1.23893	100.0	0.995509401599	90.4170366519	65.2909985155	65.5912966952	14.0972319048	21.3509367309	39.6141985029	37.9803872664	1.92918507974	1.0	1.0	0.000518690053213
39	0.000931255111831	48.6708352718	2.88036	1.23893	100.0	0.995769406429	86.432932314	60.5670983976	60.9266772037	13.3408985523	19.5036379676	36.321440088	34.8072098564	1.93426913058	1.0	1.0	0.000338080371288
40	0.00092495180203	52.4484504718	2.88036	1.23893	100.0	0.991682469947	92.0492193594	62.5284128534	60.4328695099	14.5007132924	21.8578850119	42.3972927438	40.8472968682	2.01440269736	1.0	1.0	0.000445883203485
41	0.000918695756752	47.7649160735	2.88036	1.23893	100.0	0.997275426149	82.9408019819	57.4263948551	57.7744609076	13.332647593	20.0298385513	38.3854523353	36.0892449822	1.98219083356	1.0	1.0	3.05150684652e-05
42	0.000910074852113	50.1781796978	2.88036	1.23893	100.0	0.994735380545	85.524104673	60.6152071133	60.4044928451	13.7978470496	20.9259882736	39.1003199078	37.9799316192	1.97960835873	1.0	1.0	2.78513207183e-05
43	0.000906561192171	46.0994834953	2.88036	1.23893	100.0	0.991106406841	84.9012051534	56.3988183534	54.5433562595	12.9626491663	18.6269973531	35.5794830762	34.8978795911	1.96481916623	1.0	1.0	8.9444722618e-05
44	0.000906407415907	45.2564731229	2.88036	1.23893	100.0	0.993433438518	86.3209180042	55.1656562761	53.1965746244	12.5684791255	17.7949886847	35.8080971107	35.1881502434	1.97510752572	1.0	1.0	9.05534442915e-05
45	0.000902742520317	49.3418041491	2.88036	1.23893	100.0	0.991697922373	92.9247253106	59.9065817651	58.2278261222	13.7874391769	19.5943691954	38.8114126149	37.8851707664	1.97701036189	1.0	1.0	0.000143374962806
46	0.000902231542129	46.4092786378	2.88036	1.23893	100.0	0.993430199039	86.340866096	56.2312880364	55.4296673615	12.8642837158	18.3723145092	36.2178676454	34.7050347029	1.9631640363	1.0	1.0	0.00015414398624
47	0.000900736258123	42.4984033791	2.88036	1.23893	100.0	0.994496036972	87.4404050053	52.0683569909	51.0778469998	11.696260273	15.5970392783	32.8147338716	31.6221045766	1.92684906545	1.0	1.0	4.52282616517e-05
48	0.000900218823631	48.085315849	2.88036	1.23893	100.0	0.995519540879	95.0235077548	58.5173131727	57.552344023	13.169458398	18.1265796324	37.5691993645	35.9437486893	1.94239319704	1.0	1.0	0.000156811004656
49	0.000900218823058	48.085315849	2.88036001	1.23893	100.0	0.995519540879	95.0235077548	58.5173131727	57.552344023	13.169458398	18.1265796324	37.5691993645	35.9437486893	1.94239319704	1.0	1.0	0.000156811004656
50	0.00090021881809	48.085315849	2.88036	1.23893001	100.0	0.995519540879	95.0235077548	58.5173131727	57.552344023	13.169458398	18.1265796324	37.5691993645	35.9437486893	1.94239319704	1.0	1.0	0.000156811004656
51	0.000900218817897	48.085315849	2.88036	1.23893	100.0	0.995519550879	95.0235077548	58.5173131727	57.552344023	13.169458398	18.1265796324	37.5691993645	35.9437486893	1.94239319704	1.0	1.0	0.000156811004656
52	0.000898650462498	48.08531555	2.88036	1.23893	100.0	0.996092928831	95.0235052015	58.5173161656	57.5523463497	13.1694873545	18.1265544287	37.5691945607	35.9437543635	1.94270703341	1.0	1.0	1e-06
53	0.000898650461945	48.08531555	2.88036001	1.23893	100.0	0.996092928831	95.0235052015	58.5173161656	57.5523463497	13.1694873545	18.1265544287	37.5691945607	35.9437543635	1.94270703341	1.0	1.0	1e-06
54	0.000898650457363	48.08531555	2.88036	1.23893001	100.0	0.996092928831	95.0235052015	58.5173161656	57.5523463497	13.1694873545	18.1265544287	37.5691945607	35.9437543635	1.94270703341	1.0	1.0	1e-06
55	0.000898646710734	48.0853145079	2.88036	1.23893	100.0	0.996168583103	95.0235050739	58.5173156842	57.5523473323	13.1694916879	18.1265525942	37.5691925883	35.943756704	1.94273169232	1.0	1.0	1e-06
56	0.000898646710187	48.0853145079	2.88036001	1.23893	100.0	0.996168583103	95.0235050739	58.5173156842	57.5523473323	13.1694916879	18.1265525942	37.5691925883	35.943756704	1.94273169232	1.0	1.0	1e-06
57	0.000898646705635	48.0853145079	2.88036	1.23893001	100.0	0.996168583103	95.0235050739	58.5173156842	57.5523473323	13.1694916879	18.1265525942	37.5691925883	35.943756704	1.94273169232	1.0	1.0	1e-06
58	0.000898644491003	48.0853115941	2.88036	1.23893	100.0	0.996211858726	95.0235054568	58.5173133734	57.5523495457	13.1694957551	18.1265546353	37.5691881642	35.9437619122	1.94271335773	1.0	1.0	1e-06
59	0.000898644490459	48.0853115941	2.88036001	1.23893	100.0	0.996211858726	95.0235054568	58.5173133734	57.5523495457	13.1694957551	18.1265546353	37.5691881642	35.9437619122	1.94271335773	1.0	1.0	1e-06
60	0.000898644485918	48.0853115941	2.88036	1.23893001	100.0	0.996211858726	95.0235054568	58.5173133734	57.5523495457	13.1694957551	18.1265546353	37.5691881642	35.9437619122	1.94271335773	1.0	1.0	1e-06
