# Supplementary material for: Digital logic circuits in yeast with CRISPR-dCas9 NOR gates
Source: Nat Commun. 2017 May 25;8:15459. doi: 10.1038/ncomms15459 (PMC5458518; doi:10.1038/ncomms15459)
Supplement: Supplementary Software 1 — R cytometry data processing scripts and mathematical modeling scripts [file ncomms15459-s3.zip › Supplementary Software 1/FittingScripts/Results/Output/FittingScript_DoseExp2_20160330.py_solution_2016-04-04-06-49-25_1459777765712797.csv]

	score	Vmax	Km	nu	u	vmax	vmax	vmax	vmax	k	k	k	k	n	b	B	leak
	0	0	0	0	0	0	1	2	3	0	1	2	3	0	0	0	0
0	0.0818793754574	99.2336883712	2.88036	1.23893	100.0	1.04718633285	49.3266586001	39.7642401237	90.8788140618	11.901273031	17.3090036018	91.9689858635	53.4356038735	1.40523237789	1.0	1.0	0.19733195025
1	0.0701667436422	85.0569324465	2.88036	1.23893	100.0	0.915926008592	30.146301338	16.591850422	94.884905372	2.78961227664	97.7316130289	50.4139009157	60.4038645436	1.31254028819	1.0	1.0	0.229478834457
2	0.0394388943021	32.127614622	2.88036	1.23893	100.0	0.960362672337	92.4772800548	93.6771041205	41.9733173581	17.4744880545	28.3672186453	32.6976790616	47.7033581283	1.79464750381	1.0	1.0	0.0733978437892
3	0.0381016478625	78.7897528135	2.88036	1.23893	100.0	0.937683093342	61.4547060713	51.5574747055	54.9585284489	26.0108339314	62.5527210267	27.3281189295	76.4554179876	1.44265348814	1.0	1.0	0.0344685225597
4	0.0373934300164	58.1506036844	2.88036	1.23893	100.0	0.91431722766	90.553616747	69.0821026752	77.0270848099	26.2688531406	43.4452477925	21.9410289765	83.5084703153	2.07753965892	1.0	1.0	0.156710899561
5	0.0194288774368	66.2845905635	2.88036	1.23893	100.0	1.08641625235	92.8637600798	92.4408895934	50.0237549867	11.1407599254	24.1449888132	48.7313711028	42.7219960488	2.13818455838	1.0	1.0	0.081522936089
6	0.0159499685688	94.8483428577	2.88036	1.23893	100.0	1.05525427149	75.4404184709	86.6341505564	61.363146548	12.4361735451	26.2339965361	45.3513271526	58.3988536406	1.51833292921	1.0	1.0	0.0232284780307
7	0.0145005540181	91.853030458	2.88036	1.23893	100.0	1.04811517623	92.5376440742	88.1144263405	56.6721714948	25.2226179296	36.0161574548	33.7061798667	77.3749794555	1.61418323671	1.0	1.0	0.00433971277789
8	0.0097515659655	83.3481777298	2.88036	1.23893	100.0	1.05127583529	72.3179180152	90.1132385462	58.2742277524	13.8860881283	36.7310085199	36.9921374119	54.838900995	2.30507192008	1.0	1.0	0.0986979320797
9	0.00927931650484	70.7909111697	2.88036	1.23893	100.0	0.952848970942	57.8631033072	86.8047494652	62.6780560034	13.7549637894	38.2022448356	36.8945257311	75.3021350644	2.423259402	1.0	1.0	0.0982456109172
10	0.00776526382994	59.684721511	2.88036	1.23893	100.0	1.00025858474	96.8077662419	88.6197258356	75.8907358931	11.1565857964	15.7506738398	14.5577147366	16.1630338627	1.71694690616	1.0	1.0	0.0634845411766
11	0.00765347443856	53.1193228534	2.88036	1.23893	100.0	1.00000303339	84.3209360957	83.1178604526	84.2777287244	13.3798176725	16.9280710768	24.4053126747	35.1806813785	1.95518790553	1.0	1.0	0.0842935035281
12	0.0063761441408	55.8182884385	2.88036	1.23893	100.0	0.982686515616	38.0839023755	75.441668665	53.4566330462	12.9310102452	39.7710184003	43.6280311775	65.4075550876	2.2175964043	1.0	1.0	0.0063762645595
13	0.00441050121049	68.5194168983	2.88036	1.23893	100.0	1.02164269598	58.1378960108	86.1459977913	47.4240594405	19.6790459632	50.3234036642	38.4648492827	67.0288910297	2.13154903474	1.0	1.0	0.0036804580352
14	0.00416911766185	94.669668349	2.88036	1.23893	100.0	0.941899682521	99.4632343042	98.2700599088	83.2564017352	25.4610785992	49.6358433196	59.3933307047	77.27792181	2.1583248638	1.0	1.0	0.0406887173079
15	0.00396445390381	54.6796525737	2.88036	1.23893	100.0	0.96774381344	79.4787926797	69.5528313951	73.2899241328	18.7606405998	31.2637779401	55.0965505294	43.7529274122	2.16427647544	1.0	1.0	0.00174324109265
16	0.00285413891261	59.4869808291	2.88036	1.23893	100.0	1.01774122021	90.3523513261	72.5871414711	74.8747929955	15.0535928254	27.0164771549	37.4169326775	29.5160905508	1.98822426091	1.0	1.0	0.00611558944713
17	0.00263124836763	74.2690705794	2.88036	1.23893	100.0	0.965780837118	86.9516204415	82.9410756978	81.9558185698	21.794003551	40.8979049559	42.136118967	46.8587448767	2.16825686451	1.0	1.0	0.0166208398497
18	0.00219844137053	73.3524660084	2.88036	1.23893	100.0	0.972725774501	83.3658635095	91.6391897959	92.0309104153	20.2437766903	37.9676249887	40.8011677506	41.1054644248	2.04765554652	1.0	1.0	0.0198622101854
19	0.00212487747408	71.6570535822	2.88036	1.23893	100.0	0.975224915826	91.4189233046	94.3746699092	65.8579898042	23.9946514653	44.0208711454	45.5577451096	62.1962837958	2.17199145149	1.0	1.0	0.00444576357745
20	0.00194469317847	74.9292560047	2.88036	1.23893	100.0	0.974542736445	75.1422621665	86.0666083176	81.2135844	23.5687769114	50.5349040521	55.4126315046	59.8482040884	2.47169972868	1.0	1.0	0.000447477149122
21	0.00171604816273	79.6405561022	2.88036	1.23893	100.0	1.03274444274	84.5537939111	97.1632343366	81.2496559059	20.9522740325	46.7718627632	60.5235571094	69.5152204126	2.10519197469	1.0	1.0	0.00188561315646
22	0.0015681006768	68.6374021657	2.88036	1.23893	100.0	0.978082190747	82.3279235457	79.3194078056	77.0701821032	20.1858256728	37.4201944302	57.1230673815	54.508525735	2.13057569805	1.0	1.0	0.000433725553693
23	0.00155519654713	66.1659418003	2.88036	1.23893	100.0	1.00780265492	77.8609220441	78.0917123452	73.2744873247	17.2822253333	33.2227830025	51.3026162474	54.1553640399	2.0426894401	1.0	1.0	1.61082369974e-05
24	0.00155224326721	68.2261085352	2.88036	1.23893	100.0	1.00000357232	72.4027049428	74.2361483384	74.331956135	17.9788463978	39.7743554956	63.0205816123	61.884807235	2.37471549094	1.0	1.0	0.00537118671244
25	0.0014847428403	73.631566299	2.88036	1.23893	100.0	0.952342670012	84.7099130975	81.6414899271	79.7802542594	20.4831961823	40.5385045831	60.0017247356	60.0552213967	2.314164709	1.0	1.0	0.00733829387971
26	0.0012047947677	69.5685549316	2.88036	1.23893	100.0	0.978082190747	82.3279235457	82.1373068325	77.0701821032	19.587219886	39.5186892663	57.1230673815	61.7042192537	2.24304760478	1.0	1.0	0.000535372116857
27	0.00118520791258	69.5115451528	2.88036	1.23893	100.0	0.976233997389	83.199604508	84.9201026857	79.793828657	19.5821224986	37.3492885366	50.8246393628	54.1796814782	2.09303010888	1.0	1.0	0.0067352964906
28	0.00116733845229	66.4592407022	2.88036	1.23893	100.0	1.00374370666	81.9970977376	82.0687184396	73.1540951695	17.804475074	35.0587643539	50.9634193369	53.6473529362	2.06913487834	1.0	1.0	0.00103922509253
29	0.00115779994361	59.691928169	2.88036	1.23893	100.0	1.00251715808	93.1528417081	71.8273718575	64.7014755513	16.7745460902	27.1621959482	44.9807046793	47.2885025667	1.9806541007	1.0	1.0	0.00234716752681
30	0.00113250499759	70.63372104	2.88036	1.23893	100.0	0.988515426544	94.2366444072	87.7196703057	79.0972141384	18.0520180658	33.6015276847	52.2168559338	56.7069149153	2.04509980426	1.0	1.0	0.00385907810082
31	0.00107282388764	67.8051216388	2.88036	1.23893	100.0	0.989672956386	98.1338219162	81.4309578869	81.5605165059	18.2976566117	31.9969788751	54.3599050853	54.8151397835	2.09143037715	1.0	1.0	0.000921060724283
32	0.0010723607697	69.9544291258	2.88036	1.23893	100.0	0.987955018931	97.07699507	81.5943295558	89.6099805249	20.1181163147	34.5298654167	57.5253192397	50.8651212793	2.09042667845	1.0	1.0	0.000381419044258
33	0.00101020029847	69.6753970679	2.88036	1.23893	100.0	0.981416345887	99.4065641095	82.4886455138	85.3519452968	19.5693273722	33.6205422423	55.5964582084	53.2401659448	2.09484979541	1.0	1.0	3.44971883359e-05
34	0.00100749206558	63.7737458988	2.88036	1.23893	100.0	0.994822553082	95.9068078211	76.8896988002	78.9474580624	18.0040152581	29.8915406078	49.3655827283	47.624715482	2.05698289541	1.0	1.0	0.0039586054718
35	0.000965047257312	61.6706338721	2.88036	1.23893	100.0	0.993082488485	99.3548622442	74.2184136495	75.0213906802	16.5894701301	26.9054079648	51.1220894435	48.0928895159	2.01899839572	1.0	1.0	0.000349886321736
36	0.000961795021447	60.342054508	2.88036	1.23893	100.0	0.981980169402	99.0408830884	72.4335640714	73.0736212659	17.6943629691	26.9054079648	46.9805651018	45.0821473512	2.01899839572	1.0	1.0	0.000349886321736
37	0.000938580942477	57.8165273766	2.88036	1.23893	100.0	0.998501177142	99.7158248735	69.9844801832	68.4585658979	15.9355981828	24.1008716054	44.3140481992	41.8550834238	1.97221957016	1.0	1.0	0.000204672023588
