# Supplementary material for: Digital logic circuits in yeast with CRISPR-dCas9 NOR gates
Source: Nat Commun. 2017 May 25;8:15459. doi: 10.1038/ncomms15459 (PMC5458518; doi:10.1038/ncomms15459)
Supplement: Supplementary Software 1 — R cytometry data processing scripts and mathematical modeling scripts [file ncomms15459-s3.zip › Supplementary Software 1/FittingScripts/Results/Output/FittingScript_DoseExp3_20160330.py_solution_2016-04-01-12-26-52_1459538812737452.csv]

	score	Vmax	Km	nu	u	vmax	vmax	vmax	vmax	k	k	k	k	n	b	B	leak
	0	0	0	0	0	0	1	2	3	0	1	2	3	0	0	0	0
0	2.40279359528	79.487620422	2.88036	1.23893	100.0	0.933705741933	5.16936503405	51.6962228648	42.7821769472	62.0660874129	61.1423914357	65.2332931873	95.5050302139	1.5266530599	1.0	1.0	0.905049712275
1	0.588395836922	70.3602177723	2.88036	1.23893	100.0	1.02964589038	75.0149550141	65.0037016177	46.3818821138	54.3361973831	25.041900989	29.9314403108	24.0898576431	1.04110556913	1.0	1.0	0.4294647249
2	0.247070605358	18.5199891031	2.88036	1.23893	100.0	0.971139336528	21.0479172244	9.8195849491	14.8887465472	45.4569323691	63.3337169071	79.1356503829	92.8360004493	0.573145977207	1.0	1.0	0.0510654411005
3	0.218860070991	35.9880117301	2.88036	1.23893	100.0	0.940741530925	82.7893660513	87.7972572245	95.4970693141	25.487293543	35.0745450009	2.09733380991	51.5146327741	1.39439576539	1.0	1.0	0.422052475232
4	0.176288219615	89.3123290052	2.88036	1.23893	100.0	0.909249805835	62.4530459551	17.5667145896	2.95924375045	20.5333500189	42.4277273419	99.3611360034	18.3860268307	0.588661699177	1.0	1.0	0.290087105761
5	0.131306690181	94.7902944062	2.88036	1.23893	100.0	1.01266204984	9.26169039468	41.9398152481	28.3341347269	4.74385584928	13.3750726126	28.2315689496	26.0417722714	0.5699270752	1.0	1.0	0.0215640127441
6	0.0530826799654	50.49495715	2.88036	1.23893	100.0	0.91517064105	94.0376533006	81.9455824304	95.6116401635	8.47538901711	55.9660135193	56.6585157051	98.8837882716	1.6181449146	1.0	1.0	0.160288725437
7	0.0470120652715	51.7050119819	2.88036	1.23893	100.0	0.940587857034	60.2582433279	74.6538966196	58.1560587436	21.6106171852	90.8390556184	20.7411632666	59.6925239452	2.08019937764	1.0	1.0	0.0428783470612
8	0.0469059864377	70.8921784654	2.88036	1.23893	100.0	1.06430463016	90.4482847322	88.0514228196	79.4693680919	7.56608784623	49.9784591365	22.2558086555	93.3236861799	0.886870012666	1.0	1.0	0.0717251414291
9	0.0382271860156	60.4463681118	2.88036	1.23893	100.0	0.931392338174	44.4848470225	95.7831249782	85.1405163175	7.50437067135	54.6400688861	52.4146878049	98.4137087941	2.21448488805	1.0	1.0	0.119118656234
10	0.0251470851066	47.9539151613	2.88036	1.23893	100.0	0.989552320885	54.4614534173	82.9500744679	87.8752659063	21.1795526765	59.3054975057	88.2820123293	47.0122349854	2.37897152443	1.0	1.0	0.0363477750409
11	0.0130033059521	69.0814222663	2.88036	1.23893	100.0	0.984652317923	59.648347694	71.2330502158	72.7475964067	12.3998331645	28.1035102354	59.9837737704	79.6353425343	2.31714648252	1.0	1.0	0.095091671635
12	0.0127347507743	29.4315506101	2.88036	1.23893	100.0	0.970149367275	26.7419582807	86.2798873316	92.0759636901	5.94074830437	23.3036383614	17.0480821577	66.1249167866	1.89664847739	1.0	1.0	0.0982446899558
13	0.0122884087681	46.9775314481	2.88036	1.23893	100.0	0.945699868703	48.7931828355	66.0427505332	56.4486369977	6.5048429521	10.4159407139	20.7944206818	58.3075182521	1.71143662781	1.0	1.0	0.062378274645
14	0.00867611047983	43.065719469	2.88036	1.23893	100.0	0.941539507237	43.3839827334	64.6314003609	39.7699257244	10.0222361769	23.6241413003	24.3259146672	71.8243023619	1.68399763095	1.0	1.0	0.0148170691973
15	0.00760139458898	50.8354556606	2.88036	1.23893	100.0	0.963857868361	51.2675192729	64.7855327327	65.4528643752	8.72418252175	21.1062876169	31.7223793667	52.3323297026	1.96335619245	1.0	1.0	0.0448192488483
16	0.00736819117663	51.2755595264	2.88036	1.23893	100.0	0.983495676344	77.5361831063	65.7095092364	72.4752939694	9.83574742325	13.3419662835	30.7052634573	39.3353139469	1.9640723724	1.0	1.0	0.0549108315201
17	0.00642698900202	49.1942091126	2.88036	1.23893	100.0	0.963144489379	94.334875286	61.086402711	69.4235884758	12.1382340111	19.5801382248	54.5361244523	33.1772463051	2.31585484143	1.0	1.0	0.0632146805628
18	0.00464727235505	49.4333896093	2.88036	1.23893	100.0	0.943270051667	64.9231972582	68.6355806375	65.4691814177	17.4111249438	31.2923338272	40.7382879235	48.5613799532	2.12568384568	1.0	1.0	0.0382718940832
19	0.00371445588672	68.0815357757	2.88036	1.23893	100.0	0.981384629552	92.915126241	80.6790912386	81.2756424918	14.0373335632	29.2623158958	66.998309115	80.4969312709	2.48537119545	1.0	1.0	0.0608809183848
20	0.00325866083374	56.1330158349	2.88036	1.23893	100.0	0.955245482806	68.2866719413	83.4534684793	91.5661076107	11.426122814	23.9816134551	38.9835398286	33.2412985159	1.83986730919	1.0	1.0	0.0249136386712
21	0.00309263227821	65.4030815092	2.88036	1.23893	100.0	0.960274758344	88.2469840233	95.3581822224	94.7584633465	11.7255830215	29.2439792334	55.6127694295	49.2083831238	2.12767231965	1.0	1.0	0.0215829104883
22	0.00184882972279	52.9275294071	2.88036	1.23893	100.0	1.03509773601	90.3407992866	75.4321679764	84.9277910743	14.0985115036	27.8699201285	47.6790673693	37.8299514191	2.16766669231	1.0	1.0	0.00866283816352
23	0.00175811864865	47.349158372	2.88036	1.23893	100.0	1.03405091104	69.0265497363	66.341084029	93.8131829697	13.9077806872	30.0700672209	52.7270223243	35.4152680722	2.20306305393	1.0	1.0	0.0108096130151
24	0.00160074142347	54.1631095169	2.88036	1.23893	100.0	0.998083302074	74.1618478803	78.2351053512	98.8737760938	16.8986186362	34.1417413488	47.4298500132	36.9549575382	2.05610466976	1.0	1.0	0.0126552627234
25	0.00154656211195	58.2129802436	2.88036	1.23893	100.0	0.973111963033	73.9998522352	78.3965503546	85.9698345389	16.4086233919	35.8123704372	59.2821083133	49.6814263562	2.23338652461	1.0	1.0	0.00458662700129
26	0.00150856145047	58.8339059693	2.88036	1.23893	100.0	1.01820163356	68.0570772663	75.2263424177	91.97555417	16.455570598	38.2779914247	59.0847494481	50.155785702	2.30063381427	1.0	1.0	0.0161694833734
27	0.00114020552599	55.9571911187	2.88036	1.23893	100.0	1.02334375325	63.8616124081	77.3476764604	91.2448143541	14.5039600442	36.2365449914	54.5839137484	45.6420565839	2.18205422001	1.0	1.0	0.000962867392512
28	0.00101643876281	53.8836227992	2.88036	1.23893	100.0	1.01353887843	87.3053082556	74.8586525317	79.578002023	14.4904674047	27.5408498712	52.1879802217	46.2381709181	2.06573151859	1.0	1.0	0.0114350461528
29	0.00101451573487	51.0760394811	2.88036	1.23893	100.0	1.01123586424	92.2710929794	79.0431000931	78.3659382852	13.0009254677	23.4068549823	43.8634456569	41.4190317497	1.92621782584	1.0	1.0	0.00821074330639
30	0.00100131626087	54.4313109626	2.88036	1.23893	100.0	1.02683730936	79.9318036009	78.2940158879	79.2673542072	13.7366481799	29.5792146813	49.9412417389	45.9600051259	2.03793261322	1.0	1.0	0.00628151043423
31	0.000989465306408	55.1310936344	2.88036	1.23893	100.0	1.00295981717	86.0237240751	74.8188867166	92.6316568484	15.1868361673	29.2931897226	54.4606273169	43.5841132428	2.04609383546	1.0	1.0	0.000449888972747
32	0.000989037784853	54.6538475244	2.88036	1.23893	100.0	0.997532319815	96.1414330672	72.4077438411	87.1723574558	15.0259002507	27.0286034478	54.0304174696	43.2615387919	2.14335934257	1.0	1.0	0.0113738775993
33	0.000930879641766	55.9571911187	2.88036	1.23893	100.0	1.00571289808	91.2802343524	79.0062785982	94.8878083285	14.2530623348	28.0651315788	54.5839137484	41.4179836739	2.04458784822	1.0	1.0	0.00782030358856
34	0.00093053150356	55.82845025	2.88036	1.23893	100.0	0.99834022758	90.3553035386	78.8550924664	90.4821285967	15.3066155613	29.7484006504	53.7503335069	43.6472214841	2.0794596242	1.0	1.0	0.00473084621073
35	0.000927344511153	54.0230015625	2.88036	1.23893	100.0	1.0101395499	91.3761970683	77.0857998131	79.3040667652	14.2972779063	27.450711865	52.8373341585	46.8668967637	2.05026720412	1.0	1.0	0.00115222581015
36	0.000908676213227	56.3972962984	2.88036	1.23893	100.0	1.02203993293	95.4518854686	79.0514346664	89.0959047127	15.244863396	28.5026839304	54.2392503612	45.8706725793	2.05061540978	1.0	1.0	0.00518286216066
37	0.000903055131595	57.950358925	2.88036	1.23893	100.0	1.01700153275	95.5100970394	81.6518040286	95.0117848932	14.683476185	28.4770049655	55.6236515348	44.0071377089	2.00909706217	1.0	1.0	0.00109229710784
38	0.000880889565973	57.6313326968	2.88036	1.23893	100.0	1.02269701167	98.4108541803	79.0815439014	87.1421446346	15.0727835924	29.0994937243	59.0189926979	49.927387669	2.07005887785	1.0	1.0	0.00158108326631
39	0.000877177537945	55.2823069273	2.88036	1.23893	100.0	1.01257316586	97.8437647916	76.9608039682	88.0171326213	14.5041301148	26.4025984639	54.9483597335	46.2304113666	2.01797775319	1.0	1.0	0.00312057616324
40	0.000861226959508	56.6660847096	2.88036	1.23893	100.0	1.02056039293	98.5762786297	80.2980917806	85.8031578548	14.8706350002	28.2559984991	54.9987747497	47.2726095623	2.02795230757	1.0	1.0	0.00179203283908
41	0.000845994539874	53.477026422	2.88036	1.23893	100.0	1.01751038037	96.8042449582	78.3009612094	88.2195687302	14.0139312717	25.230920918	49.8424254171	40.8417518278	1.94288119591	1.0	1.0	0.000536633001362
42	0.000836125606636	51.4438427612	2.88036	1.23893	100.0	1.02184380867	99.9820822718	73.0235373099	85.1606793518	13.3175075282	22.5592397141	48.5092403071	39.1254396927	1.92443718229	1.0	1.0	0.00143546422846
43	0.000829995911417	48.8387801383	2.88036	1.23893	100.0	1.02697366748	93.3456258995	69.2265685857	76.1729735801	12.8734816691	22.4564200749	46.8959475026	39.8641092653	1.96713584273	1.0	1.0	0.00067335027841
44	0.000823383939249	50.2069214212	2.88036	1.23893	100.0	1.02600497379	94.8972382193	71.9457687261	82.6018829219	13.1126399208	22.8381074591	47.7022898874	39.0380517497	1.93151162824	1.0	1.0	0.000178977776523
45	0.000822471035638	49.5820701511	2.88036	1.23893	100.0	1.02312467239	92.5977794395	71.0389191034	81.7354555525	12.9191641349	22.8847875293	47.1139549715	38.2627151162	1.95690247894	1.0	1.0	0.000440807287463
46	0.000821746236396	49.2770268451	2.88036	1.23893	100.0	1.02291899246	98.5968679686	71.2373996411	81.5634415022	12.8829444083	21.8526998089	46.8526772257	37.4899291056	1.93041539222	1.0	1.0	0.000158256046537
47	0.000821484454577	48.0096097024	2.88036	1.23893	100.0	1.02329061196	98.4483631804	69.8712900708	78.3783663953	12.4217206008	20.6091302856	45.15197315	37.0124274204	1.90708873587	1.0	1.0	0.000310094673004
48	0.00082025764904	43.7456046356	2.88036	1.23893	100.0	1.0267759666	91.6100492933	62.2558201662	70.8326503111	11.5299312134	18.856089831	42.5905249835	34.8217619487	1.94014720237	1.0	1.0	0.00040299124296
49	0.000819368234733	43.8146563998	2.88036	1.23893	100.0	1.02504812355	87.3594897847	62.8402649273	71.7413424666	11.4828080368	19.3960690972	41.7373671254	33.819793058	1.94132684847	1.0	1.0	0.000228650988269
50	0.000818647240095	39.9262547725	2.88036	1.23893	100.0	1.02662388917	85.121727909	56.6853775494	63.5941580035	10.316851406	16.8985723733	38.724539046	31.830667507	1.9506996819	1.0	1.0	0.000376268522087
51	0.000818562960391	44.5959010351	2.88036	1.23893	100.0	1.02037683966	90.4968418347	62.8641736612	72.0190003079	11.7011858193	19.605793729	43.5778344268	35.4753381864	1.96685225844	1.0	1.0	0.000114714442667
52	0.000818527148678	45.0008817573	2.88036	1.23893	100.0	1.02059439069	91.0695060384	64.0208076535	74.795867383	11.7747119399	19.6949154812	43.398410519	34.5055598707	1.95086551912	1.0	1.0	0.000830006655125
53	0.000818525576563	39.2066812357	2.88036	1.23893	100.0	1.02535148383	79.4238297552	56.120979519	63.5472185624	10.3625711944	17.3352475519	37.6384223398	30.9191766283	1.94453363394	1.0	1.0	0.000287942665994
54	0.000816988100287	42.4249623837	2.88036	1.23893	100.0	1.02532020784	86.4832454087	60.69662919	68.6035693437	11.0412472603	18.4231879772	40.9963366237	33.5201179317	1.93135807464	1.0	1.0	0.000145889282113
55	0.000816636585675	44.8199263504	2.88036	1.23893	100.0	1.02167957149	94.102710693	63.4900087124	71.3990351916	11.6792340581	19.1433417626	43.6472329342	35.7005433551	1.94442417605	1.0	1.0	5.55417632864e-05
56	0.000816276589667	46.0250554044	2.88036	1.23893	100.0	1.02125554731	97.2951944188	65.7299157643	74.9311687685	11.9610650477	19.477256554	44.2532081206	35.8422389375	1.93293138516	1.0	1.0	0.00041788475382
57	0.000816276588191	46.0250554044	2.88036001	1.23893	100.0	1.02125554731	97.2951944188	65.7299157643	74.9311687685	11.9610650477	19.477256554	44.2532081206	35.8422389375	1.93293138516	1.0	1.0	0.00041788475382
58	0.000816276575275	46.0250554044	2.88036	1.23893	100.0	1.02125555731	97.2951944188	65.7299157643	74.9311687685	11.9610650477	19.477256554	44.2532081206	35.8422389375	1.93293138516	1.0	1.0	0.00041788475382
59	0.000814669097186	46.0250536571	2.88036	1.23893	100.0	1.02269479619	97.2951893803	65.7299248227	74.9311685838	11.9611195151	19.4772149018	44.2532109009	35.8422396579	1.93334219426	1.0	1.0	1e-06
60	0.000814669095806	46.0250536571	2.88036001	1.23893	100.0	1.02269479619	97.2951893803	65.7299248227	74.9311685838	11.9611195151	19.4772149018	44.2532109009	35.8422396579	1.93334219426	1.0	1.0	1e-06
61	0.00081466909331	46.0250536571	2.88036	1.23893	100.0	1.02269480619	97.2951893803	65.7299248227	74.9311685838	11.9611195151	19.4772149018	44.2532109009	35.8422396579	1.93334219426	1.0	1.0	1e-06
62	0.000814669084685	46.0250536571	2.88036	1.23893	100.0	1.02269479619	97.2951893803	65.7299248227	74.9311685838	11.9611195151	19.4772149018	44.2532109009	35.8422396579	1.93334219426	1.0	1.0	1.01e-06
63	0.000814407593063	46.0250516034	2.88036	1.23893	100.0	1.02311264807	97.2951885276	65.729925899	74.9311688205	11.9611323419	19.4772083119	44.2532113829	35.8422408468	1.9333726227	1.0	1.0	0.000148246833239
64	0.000814407591741	46.0250516034	2.88036001	1.23893	100.0	1.02311264807	97.2951885276	65.729925899	74.9311688205	11.9611323419	19.4772083119	44.2532113829	35.8422408468	1.9333726227	1.0	1.0	0.000148246833239
65	0.000814407590537	46.0250516034	2.88036	1.23893	100.0	1.02311265807	97.2951885276	65.729925899	74.9311688205	11.9611323419	19.4772083119	44.2532113829	35.8422408468	1.9333726227	1.0	1.0	0.000148246833239
66	0.000814407587	46.0250516034	2.88036	1.23893	100.0	1.02311264807	97.2951885276	65.729925899	74.9311688205	11.9611323419	19.4772083119	44.2532113829	35.8422408468	1.9333726227	1.0	1.0	0.000148256833239
67	0.0008142704329	46.0250470337	2.88036	1.23893	100.0	1.02371237914	97.295187761	65.7299260447	74.9311696249	11.9611495838	19.4772028133	44.253211447	35.842244002	1.93334852369	1.0	1.0	0.000310399392406
68	0.000814270431655	46.0250470337	2.88036001	1.23893	100.0	1.02371237914	97.295187761	65.7299260447	74.9311696249	11.9611495838	19.4772028133	44.253211447	35.842244002	1.93334852369	1.0	1.0	0.000310399392406
69	0.000814243609676	46.0250439424	2.88036	1.23893	100.0	1.02378096014	97.2951884187	65.7299238358	74.9311704187	11.9611494329	19.4772086931	44.2532105295	35.8422465657	1.93323505346	1.0	1.0	0.000307943756414
70	0.000814243608435	46.0250439424	2.88036001	1.23893	100.0	1.02378096014	97.2951884187	65.7299238358	74.9311704187	11.9611494329	19.4772086931	44.2532105295	35.8422465657	1.93323505346	1.0	1.0	0.000307943756414
71	0.000814151471443	46.0250315773	2.88036	1.23893	100.0	1.02405528413	97.2951910495	65.7299150001	74.9311735938	11.9611488293	19.4772322121	44.2532068598	35.8422568203	1.93278117254	1.0	1.0	0.000298121212442
72	0.000814151470216	46.0250315773	2.88036001	1.23893	100.0	1.02405528413	97.2951910495	65.7299150001	74.9311735938	11.9611488293	19.4772322121	44.2532068598	35.8422568203	1.93278117254	1.0	1.0	0.000298121212442
73	0.000813610806422	46.0249451651	2.88036	1.23893	100.0	1.02528509363	97.2952115987	65.7298492594	74.9311961323	11.9611220912	19.4774142924	44.2531797414	35.8423289048	1.92943526832	1.0	1.0	1e-06
74	0.000813610805201	46.0249451651	2.88036001	1.23893	100.0	1.02528509363	97.2952115987	65.7298492594	74.9311961323	11.9611220912	19.4774142924	44.2531797414	35.8423289048	1.92943526832	1.0	1.0	1e-06
75	0.000813565295093	46.0249351087	2.88036	1.23893	100.0	1.02509048072	97.2952143187	65.7298414188	74.9311988348	11.9611138941	19.477437845	44.2531764298	35.8423371892	1.9290458316	1.0	1.0	1e-06
76	0.000813565293845	46.0249351087	2.88036001	1.23893	100.0	1.02509048072	97.2952143187	65.7298414188	74.9311988348	11.9611138941	19.477437845	44.2531764298	35.8423371892	1.9290458316	1.0	1.0	1e-06
77	0.000813562624127	46.0249361265	2.88036	1.23893	100.0	1.02499349113	97.2952138211	65.7298429464	74.9311985556	11.9611157214	19.4774333679	44.2531769498	35.8423361964	1.92912450027	1.0	1.0	1e-06
78	0.000813562622871	46.0249361265	2.88036001	1.23893	100.0	1.02499349113	97.2952138211	65.7298429464	74.9311985556	11.9611157214	19.4774333679	44.2531769498	35.8423361964	1.92912450027	1.0	1.0	1e-06
