# Supplementary material for: Digital logic circuits in yeast with CRISPR-dCas9 NOR gates
Source: Nat Commun. 2017 May 25;8:15459. doi: 10.1038/ncomms15459 (PMC5458518; doi:10.1038/ncomms15459)
Supplement: Supplementary Software 1 — R cytometry data processing scripts and mathematical modeling scripts [file ncomms15459-s3.zip › Supplementary Software 1/FittingScripts/Results/Output/FittingScript_DoseExp3_20160330.py_solution_2016-04-01-17-01-35_1459555295622418.csv]

	score	Vmax	Km	nu	u	vmax	vmax	vmax	vmax	k	k	k	k	n	b	B	leak
	0	0	0	0	0	0	1	2	3	0	1	2	3	0	0	0	0
0	2.66956741961	87.5054537472	2.88036	1.23893	100.0	1.07809777737	9.86941591822	97.3351636747	99.751507365	24.0984160778	17.3818450702	73.6853268763	57.4336895414	1.74818799123	1.0	1.0	0.901303823489
1	0.0905514562508	44.5104255194	2.88036	1.23893	100.0	0.926443283567	61.1189692702	4.83300757741	46.6652474424	16.9749541944	73.6034732929	52.9280381935	60.6133855865	1.14506770378	1.0	1.0	0.254773377098
2	0.0841440330553	43.7443677034	2.88036	1.23893	100.0	1.04431961656	95.637521003	65.9135063224	36.371552301	22.2323338411	91.3744899118	43.6094713168	59.667045247	2.06727852013	1.0	1.0	0.210402987136
3	0.0728203623496	63.7750249021	2.88036	1.23893	100.0	0.913362714798	99.0792899612	42.1153902792	62.4440028552	45.8923213096	14.3066133006	1.57993835158	19.8618205254	1.2914431919	1.0	1.0	0.00421078190626
4	0.0629952473766	37.7135021951	2.88036	1.23893	100.0	1.07408202778	77.635339923	93.1285386933	38.4295844599	5.13787547715	86.9550942139	24.7669668112	54.8866297795	1.18071626478	1.0	1.0	0.0756949097333
5	0.0575594748966	70.0609043377	2.88036	1.23893	100.0	0.951759598407	51.1116795242	0.249925470363	23.6455598033	8.34555584616	91.8304194124	7.59006354355	35.6688450195	1.70091443875	1.0	1.0	0.252942004074
6	0.0548844866391	71.4810854611	2.88036	1.23893	100.0	1.03002669436	91.6379247233	28.7400286265	15.4984272784	26.6911824058	61.4863063936	79.1191613576	75.3432957882	1.72522129034	1.0	1.0	0.0644856206774
7	0.0541941052476	92.9741429404	2.88036	1.23893	100.0	1.06212947143	73.7629976936	90.1363003745	3.69447716081	8.20714073112	76.0377251118	28.9475463494	29.1659897107	1.29041399349	1.0	1.0	0.0843486530433
8	0.0324559981116	82.4281441107	2.88036	1.23893	100.0	0.965800678196	23.5606936364	70.4460451254	77.224098515	8.42733668137	51.8422216246	8.86046443875	30.7445354535	1.96927889334	1.0	1.0	0.125887405963
9	0.0304479050798	66.0249580155	2.88036	1.23893	100.0	1.09485208891	76.4058502703	71.3036801722	24.5646299584	26.2267623064	57.6054461777	15.1457316865	24.2773806767	2.27297318855	1.0	1.0	0.0636676790746
10	0.0123909667938	36.501844499	2.88036	1.23893	100.0	0.942424834052	36.4843691717	43.6402882242	43.9451362144	11.9901111378	30.2060743042	37.1899766472	59.5850010111	2.3975386643	1.0	1.0	0.0807441614098
11	0.00979239201695	38.5588794461	2.88036	1.23893	100.0	0.968997441249	70.5137107556	60.5697285476	61.9634784515	13.2364239201	21.5411430722	31.2029039333	59.6428530526	1.84775630078	1.0	1.0	0.0428010422122
12	0.00870356899024	37.7122008475	2.88036	1.23893	100.0	0.985106642112	62.9428794209	64.6844037954	51.8630900323	7.43652934629	12.0428093175	17.596574293	37.1362263191	1.69190465814	1.0	1.0	0.0680076975219
13	0.00719403631902	36.0939783117	2.88036	1.23893	100.0	0.972392707921	59.9099580197	55.1666579281	59.6747697996	12.6910340421	22.2747151567	29.0713862772	40.1676285541	1.88698500589	1.0	1.0	0.0185847710953
14	0.00540467200277	48.6629266471	2.88036	1.23893	100.0	1.0925176116	74.688751901	66.9307933329	56.1658821586	11.6150356109	24.0282682719	46.7562631233	53.4027246413	2.25484976864	1.0	1.0	0.0452781541569
15	0.00492055256312	56.7585678255	2.88036	1.23893	100.0	1.01867417823	98.0667276564	78.051372307	61.4187243234	19.6466518453	32.7398523356	55.4326917104	58.7079377604	2.11426537148	1.0	1.0	0.0139765721157
16	0.00223831970649	67.7474355071	2.88036	1.23893	100.0	1.02489380573	74.5014017156	94.9519517944	89.4992354481	13.4803957002	40.5338075548	70.7926610512	69.2110199161	2.23048851399	1.0	1.0	0.0144011975344
17	0.00222882043849	66.6381660155	2.88036	1.23893	100.0	0.990375805347	82.4672174219	94.5145623776	90.3143170247	20.7369147573	44.2286937722	55.6708880523	53.4966542842	2.11802711993	1.0	1.0	0.0149190402975
18	0.00178945070213	53.9841518277	2.88036	1.23893	100.0	1.02974146584	84.3607420493	76.6129136863	95.8953042007	11.4829741375	22.812570283	47.9510225393	35.8972710816	2.04041807678	1.0	1.0	0.0364996363547
19	0.00161685818196	62.933613542	2.88036	1.23893	100.0	1.03063219223	90.6232843121	97.8067002969	95.1175919481	16.2467453362	37.936622676	56.2376485873	50.8494580126	2.10366357365	1.0	1.0	0.017831618106
20	0.00159774011697	59.0749550034	2.88036	1.23893	100.0	0.9888443202	82.0428690261	93.3249505634	95.1520043326	14.8731960184	34.9952953594	55.1507017216	46.7364405598	2.1275054742	1.0	1.0	0.0198319175786
21	0.00138939730862	56.5445812504	2.88036	1.23893	100.0	0.997812656932	82.52618509	79.6091549834	96.7299715112	15.6952320132	32.9384838414	53.0259191581	44.214087576	2.22247736056	1.0	1.0	0.0250150886863
22	0.00128222972102	58.4888120159	2.88036	1.23893	100.0	0.990836427896	89.9264636821	84.6967534836	93.9744661738	13.3351078823	28.2280857583	55.3384019619	44.770274094	2.00926292127	1.0	1.0	0.0126388487377
23	0.00113114474628	58.4888120159	2.88036	1.23893	100.0	1.03698191074	99.8297333879	84.6967534836	99.158939128	13.3351078823	25.5700602836	55.3384019619	44.770274094	1.9300771354	1.0	1.0	0.0126388487377
24	0.00102336335357	57.6788917829	2.88036	1.23893	100.0	1.01461140758	94.3241112972	79.3619563866	91.7985581503	14.4912900394	27.6190796106	57.7692867353	46.5129187654	2.00002141209	1.0	1.0	0.00753060624052
25	0.00100042904196	48.4052487802	2.88036	1.23893	100.0	1.00875719676	86.01667214	71.0138033184	94.3059689992	13.3142058177	23.201806607	42.421799639	32.4912619063	1.94942099342	1.0	1.0	0.00686116761377
26	0.000960476625515	48.5739247579	2.88036	1.23893	100.0	1.03466013529	91.6402702556	68.2304920144	88.7895711368	11.6104068143	21.1910044374	48.0186951408	34.1994834705	1.98768389776	1.0	1.0	0.00538558057954
27	0.000958329177912	50.039466103	2.88036	1.23893	100.0	1.00457144537	90.9955978084	69.6424052246	89.1669204725	13.9801885195	24.1207383969	49.9248200725	38.0167006151	1.99925726945	1.0	1.0	0.00356115751069
28	0.000897950466919	52.6966464332	2.88036	1.23893	100.0	1.00882256465	94.8059640245	72.8616748023	89.3990809579	13.5537496879	24.4541944925	51.6242190584	39.7952542576	2.03378692161	1.0	1.0	0.00455014447479
29	0.000890540038028	54.9763800364	2.88036	1.23893	100.0	1.021728131	96.9794492988	78.687351698	91.2882440127	14.2320091623	26.6638439622	55.5463280255	43.1532674603	1.97394470332	1.0	1.0	0.000640082508362
30	0.000880350913552	51.4268397538	2.88036	1.23893	100.0	1.01210046462	98.3430613989	73.2429931235	81.2626040461	13.72129248	23.9325311301	49.3499771605	40.5319573213	2.0316407155	1.0	1.0	0.00851658981763
31	0.000874856158161	48.8043690247	2.88036	1.23893	100.0	1.0202779887	96.1226619906	71.0592009594	88.2724742077	12.4223207665	21.4296822229	45.0244247885	34.1391971563	1.96400994811	1.0	1.0	0.00638205742403
32	0.000844171795407	48.7849683039	2.88036	1.23893	100.0	1.02219099915	99.5501445252	69.7411925155	86.7525970585	13.0042433403	21.4738296528	46.7771148415	35.2138562187	1.94998815715	1.0	1.0	0.00297540977139
33	0.000833810383963	49.1007271418	2.88036	1.23893	100.0	1.02365950121	99.2960670184	71.5028618376	81.337244319	12.7213379982	21.3885153334	46.0514544973	37.402325251	1.92491986054	1.0	1.0	0.00314692334407
34	0.000825674851777	50.4006480965	2.88036	1.23893	100.0	1.0264527806	97.4247754188	71.011567162	82.0896479284	13.2376399063	22.7111026677	48.5203805598	39.1709972541	1.95295247018	1.0	1.0	0.00092086540702
35	0.00082522096998	47.6552084154	2.88036	1.23893	100.0	1.0196511075	94.9751778773	66.8845471024	73.7426856875	12.5635493038	21.334142651	46.4048040034	39.1836211611	1.98011949737	1.0	1.0	0.000716794386234
36	0.000824940017878	48.8691777738	2.88036	1.23893	100.0	1.02235124238	94.007701204	69.5180709578	79.3204290084	12.8759703783	22.4484462906	47.4755718993	38.5968969728	1.98015092931	1.0	1.0	0.00142116579823
37	0.000824879392812	47.6880200106	2.88036	1.23893	100.0	1.0204413579	92.7243990361	68.3541030299	75.850348823	12.4279038902	21.5070759917	45.6907191487	38.1874619633	1.96569642664	1.0	1.0	0.00161827089169
38	0.00082370620673	46.3768321543	2.88036	1.23893	100.0	1.02147743565	92.0284489799	66.8224498849	76.496257995	11.9238393149	20.2404456759	43.9131972231	35.8403333044	1.93998970887	1.0	1.0	0.00256451632845
39	0.000821382183258	45.6318864244	2.88036	1.23893	100.0	1.02283797192	96.1562120041	65.4544706223	71.7103075663	11.953799884	19.3907805077	43.4050711853	36.9010916637	1.93473343584	1.0	1.0	0.00121389995622
40	0.000820962710869	47.9415965025	2.88036	1.23893	100.0	1.01973474338	94.5304269392	68.8831019336	78.3094462041	12.6578640905	21.3702372781	45.3191342574	37.037343216	1.93813613675	1.0	1.0	0.000322143133598
41	0.000818553645587	49.0269675235	2.88036	1.23893	100.0	1.02263379441	98.0868778298	70.0923960856	79.5290889768	12.7203831142	21.5979152467	46.8342536258	38.2130505514	1.94531020954	1.0	1.0	0.000237193321765
42	0.000818513418101	47.975345482	2.88036	1.23893	100.0	1.02580583083	97.7910686426	68.7510026003	78.0477133066	12.3778981992	20.7702851114	45.6206058031	37.173474805	1.93340874264	1.0	1.0	5.88304887572e-05
43	0.000818238304252	45.8605291634	2.88036	1.23893	100.0	1.0240571375	97.1362636586	64.9467430108	73.9795437409	11.9321372372	19.6135887283	45.2004825258	36.5344183179	1.95438657937	1.0	1.0	0.000188550954004
44	0.00081589450685	45.6014564044	2.88036	1.23893	100.0	1.0237097886	93.0688496267	64.8923239451	74.0124567191	11.9766672074	19.9624952408	44.268725039	35.9845014086	1.95083478674	1.0	1.0	0.00056337951674
45	0.000815894506743	45.6014564144	2.88036	1.23893	100.0	1.0237097886	93.0688496267	64.8923239451	74.0124567191	11.9766672074	19.9624952408	44.268725039	35.9845014086	1.95083478674	1.0	1.0	0.00056337951674
46	0.000815894506555	45.6014564044	2.88036001	1.23893	100.0	1.0237097886	93.0688496267	64.8923239451	74.0124567191	11.9766672074	19.9624952408	44.268725039	35.9845014086	1.95083478674	1.0	1.0	0.00056337951674
47	0.000815211747562	45.6014670996	2.88036	1.23893	100.0	1.02318988688	93.0688523394	64.8923164863	74.012456172	11.9766382851	19.9625140499	44.2687204103	35.9845003015	1.95063095394	1.0	1.0	1e-06
48	0.000815211747509	45.6014671096	2.88036	1.23893	100.0	1.02318988688	93.0688523394	64.8923164863	74.012456172	11.9766382851	19.9625140499	44.2687204103	35.9845003015	1.95063095394	1.0	1.0	1e-06
49	0.000815211747142	45.6014670996	2.88036001	1.23893	100.0	1.02318988688	93.0688523394	64.8923164863	74.012456172	11.9766382851	19.9625140499	44.2687204103	35.9845003015	1.95063095394	1.0	1.0	1e-06
50	0.00081521173991	45.6014670996	2.88036	1.23893	100.0	1.02318988688	93.0688523394	64.8923164863	74.012456172	11.9766382851	19.9625140499	44.2687204103	35.9845003015	1.95063095394	1.0	1.0	1.01e-06
51	0.000815033199597	45.6014706533	2.88036	1.23893	100.0	1.02297148776	93.068853986	64.892312225	74.0124560128	11.9766231334	19.962526375	44.2687184513	35.9845001665	1.95047594735	1.0	1.0	1e-06
52	0.00081503319954	45.6014706633	2.88036	1.23893	100.0	1.02297148776	93.068853986	64.892312225	74.0124560128	11.9766231334	19.962526375	44.2687184513	35.9845001665	1.95047594735	1.0	1.0	1e-06
53	0.000815033199152	45.6014706533	2.88036001	1.23893	100.0	1.02297148776	93.068853986	64.892312225	74.0124560128	11.9766231334	19.962526375	44.2687184513	35.9845001665	1.95047594735	1.0	1.0	1e-06
54	0.00081503319444	45.6014706533	2.88036	1.23893	100.0	1.02297148776	93.068853986	64.892312225	74.0124560128	11.9766231334	19.962526375	44.2687184513	35.9845001665	1.95047594735	1.0	1.0	1.01e-06
55	0.000814690046884	45.6014901876	2.88036	1.23893	100.0	1.02205943618	93.0688624097	64.8922898381	74.0124548079	11.9765468464	19.9625897311	44.2687085299	35.9844989221	1.94964560249	1.0	1.0	1e-06
56	0.00081469004681	45.6014901976	2.88036	1.23893	100.0	1.02205943618	93.0688624097	64.8922898381	74.0124548079	11.9765468464	19.9625897311	44.2687085299	35.9844989221	1.94964560249	1.0	1.0	1e-06
57	0.000814690046331	45.6014901876	2.88036001	1.23893	100.0	1.02205943618	93.0688624097	64.8922898381	74.0124548079	11.9765468464	19.9625897311	44.2687085299	35.9844989221	1.94964560249	1.0	1.0	1e-06
58	0.000814690044319	45.6014901876	2.88036	1.23893	100.0	1.02205944618	93.0688624097	64.8922898381	74.0124548079	11.9765468464	19.9625897311	44.2687085299	35.9844989221	1.94964560249	1.0	1.0	1e-06
59	0.000814647000754	45.6014920421	2.88036	1.23893	100.0	1.02219571015	93.0688626927	64.8922885948	74.0124544336	11.9765452342	19.9625920999	44.2687082685	35.9844983961	1.94958720251	1.0	1.0	1e-06
60	0.00081464700068	45.6014920521	2.88036	1.23893	100.0	1.02219571015	93.0688626927	64.8922885948	74.0124544336	11.9765452342	19.9625920999	44.2687082685	35.9844983961	1.94958720251	1.0	1.0	1e-06
61	0.000814647000213	45.6014920421	2.88036001	1.23893	100.0	1.02219571015	93.0688626927	64.8922885948	74.0124544336	11.9765452342	19.9625920999	44.2687082685	35.9844983961	1.94958720251	1.0	1.0	1e-06
62	0.000814646998784	45.6014920421	2.88036	1.23893	100.0	1.02219572015	93.0688626927	64.8922885948	74.0124544336	11.9765452342	19.9625920999	44.2687082685	35.9844983961	1.94958720251	1.0	1.0	1e-06
63	0.000814346695502	45.6015322034	2.88036	1.23893	100.0	1.0231608479	93.0688715427	64.8922585869	74.0124485355	11.976473244	19.9626604388	44.2686977785	35.9844898144	1.94837154867	1.0	1.0	1e-06
64	0.00081434669542	45.6015322134	2.88036	1.23893	100.0	1.0231608479	93.0688715427	64.8922585869	74.0124485355	11.976473244	19.9626604388	44.2686977785	35.9844898144	1.94837154867	1.0	1.0	1e-06
65	0.000814346695025	45.6015322034	2.88036001	1.23893	100.0	1.0231608479	93.0688715427	64.8922585869	74.0124485355	11.976473244	19.9626604388	44.2686977785	35.9844898144	1.94837154867	1.0	1.0	1e-06
66	0.000814245304532	45.6015699907	2.88036	1.23893	100.0	1.02357734448	93.0688798239	64.8922314221	74.012443462	11.9764013538	19.9627230989	44.2686872401	35.9844820646	1.9473262029	1.0	1.0	1e-06
67	0.00081424530444	45.6015700007	2.88036	1.23893	100.0	1.02357734448	93.0688798239	64.8922314221	74.012443462	11.9764013538	19.9627230989	44.2686872401	35.9844820646	1.9473262029	1.0	1.0	1e-06
68	0.000814245304071	45.6015699907	2.88036001	1.23893	100.0	1.02357734448	93.0688798239	64.8922314221	74.012443462	11.9764013538	19.9627230989	44.2686872401	35.9844820646	1.9473262029	1.0	1.0	1e-06
69	0.000814226148844	45.6015868589	2.88036	1.23893	100.0	1.02359087624	93.0688833687	64.8922200156	74.0124413533	11.9763687517	19.962749388	44.2686823956	35.9844786542	1.94691053979	1.0	1.0	1e-06
70	0.000814226148747	45.6015868689	2.88036	1.23893	100.0	1.02359087624	93.0688833687	64.8922200156	74.0124413533	11.9763687517	19.962749388	44.2686823956	35.9844786542	1.94691053979	1.0	1.0	1e-06
71	0.000814226148375	45.6015868589	2.88036001	1.23893	100.0	1.02359087624	93.0688833687	64.8922200156	74.0124413533	11.9763687517	19.962749388	44.2686823956	35.9844786542	1.94691053979	1.0	1.0	1e-06
72	0.000814224880381	45.6015902157	2.88036	1.23893	100.0	1.02353886213	93.0688837101	64.8922187759	74.0124409585	11.9763643022	19.9627515087	44.2686816061	35.9844778405	1.94688226582	1.0	1.0	1e-06
73	0.000814224880283	45.6015902257	2.88036	1.23893	100.0	1.02353886213	93.0688837101	64.8922187759	74.0124409585	11.9763643022	19.9627515087	44.2686816061	35.9844778405	1.94688226582	1.0	1.0	1e-06
74	0.000814224879905	45.6015902157	2.88036001	1.23893	100.0	1.02353886213	93.0688837101	64.8922187759	74.0124409585	11.9763643022	19.9627515087	44.2686816061	35.9844778405	1.94688226582	1.0	1.0	1e-06
