# Supplementary material for: Digital logic circuits in yeast with CRISPR-dCas9 NOR gates
Source: Nat Commun. 2017 May 25;8:15459. doi: 10.1038/ncomms15459 (PMC5458518; doi:10.1038/ncomms15459)
Supplement: Supplementary Software 1 — R cytometry data processing scripts and mathematical modeling scripts [file ncomms15459-s3.zip › Supplementary Software 1/FittingScripts/Results/Output/FittingScript_DoseExp3_20160330.py_solution_2016-04-01-19-34-23_1459564463699416.csv]

	score	Vmax	Km	nu	u	vmax	vmax	vmax	vmax	k	k	k	k	n	b	B	leak
	0	0	0	0	0	0	1	2	3	0	1	2	3	0	0	0	0
0	0.124845620804	37.360645716	2.88036	1.23893	100.0	0.971564011413	95.9751801475	6.13767202486	64.8625991547	33.8743611024	30.4608483688	49.1608287516	63.5833029362	0.77274914212	1.0	1.0	0.142145386346
1	0.0393801546153	7.97524558806	2.88036	1.23893	100.0	1.05247418066	95.7903709332	79.2550392047	76.3741050973	2.43849213868	5.43721755266	45.0706980201	91.2443825802	1.65625409923	1.0	1.0	0.009830871188
2	0.0302457122199	85.8571643085	2.88036	1.23893	100.0	0.971003133476	88.7707306792	78.5497091491	78.8127820317	11.3702108675	22.7831906617	40.965568882	13.6869734779	1.34437569597	1.0	1.0	0.10288551966
3	0.0279750033687	93.2345959445	2.88036	1.23893	100.0	1.06556816711	80.6071542775	88.5924946559	73.2353292859	15.8733547119	50.6582520409	49.1014291969	54.7673174524	2.00341862793	1.0	1.0	0.135239622218
4	0.0225373552933	58.5112380952	2.88036	1.23893	100.0	1.04166938318	66.028937298	63.7072056384	87.8309130347	19.1811240383	34.2095780188	46.3640035715	83.882867331	2.4362602911	1.0	1.0	0.121737801074
5	0.0142603664686	49.7629311448	2.88036	1.23893	100.0	0.984242086021	96.5516546528	92.337368779	57.2174792706	13.2941333544	13.146564588	9.37166424437	93.8624455932	1.45783924901	1.0	1.0	0.0334891769212
6	0.0133200815068	53.691820079	2.88036	1.23893	100.0	0.969434198194	73.2850259125	60.9074053286	78.2621560951	8.04445904234	16.0588121698	51.5220563855	61.8640629448	2.09553833623	1.0	1.0	0.0834729317159
7	0.0122093742774	53.691820079	2.88036	1.23893	100.0	0.941656302894	64.272950532	55.8593951497	52.5002446801	8.04445904234	16.2991116545	51.5220563855	58.3463838645	2.09553833623	1.0	1.0	0.0383736285335
8	0.00559745160117	65.7884952218	2.88036	1.23893	100.0	0.982486851821	88.8679130729	96.8436740354	72.4531726599	12.7635911449	28.28892989	54.8468698631	94.906093452	2.28035686883	1.0	1.0	0.0816017198073
9	0.00534746241811	58.81701766	2.88036	1.23893	100.0	1.03820520617	98.0577693015	72.4990780805	85.6501265643	12.94637596	27.3769154896	71.7049782826	73.5308645744	2.40126963525	1.0	1.0	0.0437249406814
10	0.00285129842957	61.006584718	2.88036	1.23893	100.0	1.00304042957	89.3083271806	84.5194213317	85.9206279176	16.6582303536	34.0522913759	62.0446383237	60.175243014	2.0436090395	1.0	1.0	0.0285269979308
11	0.00256718280173	59.082535669	2.88036	1.23893	100.0	0.958315901716	83.5151653863	95.3978340192	69.0411471212	15.220013702	33.8497592522	51.1600434932	64.2878778258	2.1637138487	1.0	1.0	0.0377073167366
12	0.00168743975924	64.270173681	2.88036	1.23893	100.0	0.958668903765	98.2673744886	98.1939456018	86.8855127344	18.2031783153	35.7525810212	56.7394505372	63.3273433117	2.09192133311	1.0	1.0	0.0177089905569
13	0.00131761784536	67.7951527618	2.88036	1.23893	100.0	1.01393346934	85.4515472205	94.0823585337	99.0153896654	17.3866722874	42.8156846052	71.3432915984	62.5969760027	2.28737859313	1.0	1.0	0.0072067441759
14	0.00130389706555	57.96871023	2.88036	1.23893	100.0	0.998697205089	85.1761544872	85.8837879352	93.6114643971	14.0487189266	31.9120904761	56.1828984267	45.7899217548	2.07025104045	1.0	1.0	0.0107460771209
15	0.00127203630021	59.3722732638	2.88036	1.23893	100.0	1.05335188996	84.6112931679	86.7512060007	92.7656820186	15.1172484907	32.8195295164	53.3396496383	46.9039484827	2.01289872986	1.0	1.0	0.00820753685924
16	0.00125708349597	58.6238109071	2.88036	1.23893	100.0	1.03508416401	92.8198005789	83.7967518663	91.9857355712	13.4091665823	28.4905264221	57.7562012388	46.8375542442	2.06081041206	1.0	1.0	0.0183711014974
17	0.00124067642059	60.5617611695	2.88036	1.23893	100.0	1.0133768252	95.7185011202	89.4551111825	98.7281567858	15.783533666	32.7288650415	58.4140411155	43.4571864185	1.96402438675	1.0	1.0	0.00070814810645
18	0.0011612253818	64.4368356749	2.88036	1.23893	100.0	1.02013696593	87.9515171677	92.7501345637	93.2365173873	16.6656242562	38.0279029755	59.1000995306	54.4239897365	2.14429001485	1.0	1.0	0.00667347658881
19	0.00115381973567	62.5908281231	2.88036	1.23893	100.0	1.00858789933	81.3505817169	84.7912815422	91.1046585998	15.9811122946	36.3956539468	60.7537811168	55.4705898526	2.22925932238	1.0	1.0	0.0131300262856
20	0.00110612806137	63.4936729233	2.88036	1.23893	100.0	1.0003891087	86.1449235354	88.1687047627	90.0817374795	16.8120800158	36.0291723247	57.3438787406	53.692142829	2.05923246418	1.0	1.0	0.00527134596828
21	0.000990689072939	66.8456810082	2.88036	1.23893	100.0	1.0103130753	94.9345975613	90.6931829833	93.967985057	18.0790692746	39.1837770429	66.6523901325	59.4627798567	2.19535908297	1.0	1.0	0.00575528130874
22	0.000989130312031	56.0580547127	2.88036	1.23893	100.0	0.995110655826	90.4393383006	77.9743529245	95.7077494868	15.184802979	29.2381223516	55.6722210766	42.9050415587	2.04113394159	1.0	1.0	0.00511586406961
23	0.000972877720717	56.7729040185	2.88036	1.23893	100.0	1.02379658095	94.7735833129	77.0128000654	83.3766269534	15.7077241198	29.7301348191	56.5058623746	48.8443589058	2.06125650974	1.0	1.0	0.00295542079851
24	0.000908229184951	53.6961705196	2.88036	1.23893	100.0	1.01745994885	94.3347597207	74.2120081026	93.8404744627	14.4292051267	26.1635396701	54.2841807202	39.9284039667	2.0067471999	1.0	1.0	0.00398974218057
25	0.000907154094787	56.834240732	2.88036	1.23893	100.0	1.01684849479	93.3450615014	80.5615691182	85.9797021789	15.3710362892	29.705016643	54.7095154879	48.6830859488	2.05581558856	1.0	1.0	0.00129036149259
26	0.000865596897203	52.8067651445	2.88036	1.23893	100.0	1.02840825873	94.0789099694	75.1876783032	85.4130296708	14.1603218821	26.0124374168	49.8375472942	40.7991004323	1.99740227663	1.0	1.0	0.000801151220396
27	0.000850346980666	48.9114695405	2.88036	1.23893	100.0	1.01801161432	92.6212348011	70.1446266134	85.1799479712	12.9664654795	22.0799917588	46.4105592916	36.5469328504	1.92840791716	1.0	1.0	0.00162228793255
28	0.000850285165433	52.7436957957	2.88036	1.23893	100.0	1.02431747393	98.9492002519	75.7649797902	87.8482920475	13.4069625373	24.1177653081	52.1794772526	41.3580189481	1.94488081211	1.0	1.0	4.60607959501e-05
29	0.000850123671565	48.1605845478	2.88036	1.23893	100.0	1.02199756899	84.7114490265	70.3943644426	87.3293664074	12.5895180281	22.9599153663	45.5118356621	34.7243883873	1.92642321716	1.0	1.0	0.000121234807954
30	0.000849911313161	52.096125486	2.88036	1.23893	100.0	1.02523020187	85.7537580346	71.858965656	83.2367491972	13.6556747813	26.6058588283	52.3682268915	42.0223826386	2.03566850456	1.0	1.0	0.000332275609171
31	0.000842924094453	44.9063925112	2.88036	1.23893	100.0	1.02420586781	85.5721696793	64.2999715267	73.0789394033	12.0561354005	20.9823334173	42.5261826126	34.5624241533	1.94844786153	1.0	1.0	0.000243655663498
32	0.000838667018478	44.1816345955	2.88036	1.23893	100.0	1.02943895424	87.720342576	61.9438906891	66.8342193464	11.8056319064	20.2257618606	43.5437781434	37.023420458	1.98871747776	1.0	1.0	2.63019559449e-05
33	0.000838010744448	46.9480267175	2.88036	1.23893	100.0	1.02828524447	97.2472896748	66.3404234011	79.0733708154	12.1959860692	20.3366534991	45.7353609859	35.7314564262	1.95336680496	1.0	1.0	0.00134035280622
34	0.000837194673272	48.8656586882	2.88036	1.23893	100.0	1.023327638	96.9106573785	70.2889973239	78.3540369959	12.4536942587	21.5661685935	46.6605359211	38.0677068675	1.96002949377	1.0	1.0	0.00226223467529
35	0.000836191128153	48.9113136996	2.88036	1.23893	100.0	1.02597572788	93.3245987193	69.257641313	78.7115613632	12.8872018704	22.9222730581	48.4370891556	39.4489000182	1.99146858222	1.0	1.0	0.000235689162785
36	0.000832410488855	51.3479926085	2.88036	1.23893	100.0	1.02655698299	96.9252489278	75.3921291724	87.6314213006	13.1258496056	23.1485724357	47.974311238	38.3365994573	1.91334012358	1.0	1.0	0.000885287927447
37	0.000830461490428	53.8960167275	2.88036	1.23893	100.0	1.02181010046	98.8029716976	75.0830073414	87.9470812645	14.1558031056	25.392473805	53.370617378	42.6266970137	2.00355351618	1.0	1.0	0.00158467535533
38	0.000828360117791	48.6988213873	2.88036	1.23893	100.0	1.02582510994	97.4855961121	70.3580830146	83.8729157644	12.3915192441	20.7448789769	45.751726443	35.8443805186	1.90317533411	1.0	1.0	0.000478801104879
39	0.000827736790732	46.2886433946	2.88036	1.23893	100.0	1.02218251457	99.2583062416	65.6881918062	71.2414525678	12.1684035878	19.535917036	44.4245772305	38.4897572937	1.95620373874	1.0	1.0	0.00164650737836
40	0.000823638617007	47.5430740625	2.88036	1.23893	100.0	1.02273243816	94.828727189	67.9907368407	80.137786425	12.3182051793	20.9256045629	45.6184497855	36.3159368338	1.9408712615	1.0	1.0	0.000114468376458
41	0.000821764466921	51.6731523554	2.88036	1.23893	100.0	1.02499915329	99.4109779277	73.823630514	86.2164057136	13.6373878026	23.5481810613	49.401790408	39.1947375095	1.94749729475	1.0	1.0	0.000683448005152
42	0.00082056412141	45.6208905121	2.88036	1.23893	100.0	1.02362920841	93.7985568276	64.7312879612	76.741301111	11.9746181555	19.7657977327	44.3803378354	34.7520133178	1.9459041375	1.0	1.0	0.000387431467312
43	0.000818748013832	44.5321632559	2.88036	1.23893	100.0	1.0240563953	96.4489613009	63.9045250047	73.1554449903	11.6558638072	18.5934693626	42.6508951109	34.4762161282	1.92566212753	1.0	1.0	0.00159983410492
44	0.000817462917925	37.2151976711	2.88036	1.23893	100.0	1.02455535188	83.1425516968	52.4910622324	58.657454765	9.81384602517	15.4655598179	36.5809226821	30.1479371832	1.95532541698	1.0	1.0	0.000665789027709
45	0.000816623483068	40.6239545162	2.88036	1.23893	100.0	1.02404995744	86.6649363667	57.7856301644	66.6111112129	10.5778877427	17.1344924012	39.3053722299	31.7335874059	1.943156412	1.0	1.0	0.00101184161966
46	0.000816623482983	40.6239545262	2.88036	1.23893	100.0	1.02404995744	86.6649363667	57.7856301644	66.6111112129	10.5778877427	17.1344924012	39.3053722299	31.7335874059	1.943156412	1.0	1.0	0.00101184161966
47	0.000816623482428	40.6239545162	2.88036001	1.23893	100.0	1.02404995744	86.6649363667	57.7856301644	66.6111112129	10.5778877427	17.1344924012	39.3053722299	31.7335874059	1.943156412	1.0	1.0	0.00101184161966
48	0.000816515613074	40.6239561214	2.88036	1.23893	100.0	1.02401294158	86.6649360561	57.7856306632	66.6111102369	10.5778907686	17.1344905692	39.3053733882	31.7335858855	1.94313194511	1.0	1.0	0.00082087736473
49	0.000816515613012	40.6239561314	2.88036	1.23893	100.0	1.02401294158	86.6649360561	57.7856306632	66.6111102369	10.5778907686	17.1344905692	39.3053733882	31.7335858855	1.94313194511	1.0	1.0	0.00082087736473
50	0.000816515612407	40.6239561214	2.88036001	1.23893	100.0	1.02401294158	86.6649360561	57.7856306632	66.6111102369	10.5778907686	17.1344905692	39.3053733882	31.7335858855	1.94313194511	1.0	1.0	0.00082087736473
51	0.000816515612154	40.6239561214	2.88036	1.23893	100.0	1.02401294158	86.6649360561	57.7856306632	66.6111102369	10.5778907686	17.1344905692	39.3053733882	31.7335858855	1.94313194511	1.0	1.0	0.00082088736473
52	0.000816488469643	40.6239572893	2.88036	1.23893	100.0	1.02396398376	86.664935993	57.7856306231	66.6111093514	10.5778920006	17.134490933	39.3053744342	31.7335845919	1.94308206564	1.0	1.0	0.00080946141325
53	0.000816488469582	40.6239572993	2.88036	1.23893	100.0	1.02396398376	86.664935993	57.7856306231	66.6111093514	10.5778920006	17.134490933	39.3053744342	31.7335845919	1.94308206564	1.0	1.0	0.00080946141325
54	0.000816488468969	40.6239572893	2.88036001	1.23893	100.0	1.02396398376	86.664935993	57.7856306231	66.6111093514	10.5778920006	17.134490933	39.3053744342	31.7335845919	1.94308206564	1.0	1.0	0.00080946141325
55	0.000816488468765	40.6239572893	2.88036	1.23893	100.0	1.02396398376	86.664935993	57.7856306231	66.6111093514	10.5778920006	17.134490933	39.3053744342	31.7335845919	1.94308206564	1.0	1.0	0.00080947141325
56	0.000816396228443	40.6239619607	2.88036	1.23893	100.0	1.02376815244	86.6649357405	57.7856304629	66.6111058092	10.5778969285	17.1344923883	39.305378618	31.7335794178	1.94288254776	1.0	1.0	0.000763797607331
57	0.000816396228383	40.6239619707	2.88036	1.23893	100.0	1.02376815244	86.6649357405	57.7856304629	66.6111058092	10.5778969285	17.1344923883	39.305378618	31.7335794178	1.94288254776	1.0	1.0	0.000763797607331
58	0.00081639622774	40.6239619607	2.88036001	1.23893	100.0	1.02376815244	86.6649357405	57.7856304629	66.6111058092	10.5778969285	17.1344923883	39.305378618	31.7335794178	1.94288254776	1.0	1.0	0.000763797607331
59	0.000816396227736	40.6239619607	2.88036	1.23893	100.0	1.02376815244	86.6649357405	57.7856304629	66.6111058092	10.5778969285	17.1344923883	39.305378618	31.7335794178	1.94288254776	1.0	1.0	0.000763807607331
60	0.000816140960886	40.6239931195	2.88036	1.23893	100.0	1.02330840478	86.6649308991	57.7856358103	66.6110800406	10.5779639647	17.1344781154	39.3054117668	31.7335414068	1.94167639626	1.0	1.0	0.000550892363596
61	0.000816140960831	40.6239931295	2.88036	1.23893	100.0	1.02330840478	86.6649308991	57.7856358103	66.6110800406	10.5779639647	17.1344781154	39.3054117668	31.7335414068	1.94167639626	1.0	1.0	0.000550892363596
62	0.000816140960085	40.6239931195	2.88036001	1.23893	100.0	1.02330840478	86.6649308991	57.7856358103	66.6110800406	10.5779639647	17.1344781154	39.3054117668	31.7335414068	1.94167639626	1.0	1.0	0.000550892363596
63	0.000816140959056	40.6239931195	2.88036	1.23893	100.0	1.02330841478	86.6649308991	57.7856358103	66.6110800406	10.5779639647	17.1344781154	39.3054117668	31.7335414068	1.94167639626	1.0	1.0	0.000550892363596
64	0.00081591053297	40.6240349005	2.88036	1.23893	100.0	1.02326685643	86.6649218409	57.7856484622	66.6110432703	10.5780814648	17.1344400135	39.3054613669	31.7334867747	1.94013681659	1.0	1.0	0.000321448140283
65	0.000815910532921	40.6240349105	2.88036	1.23893	100.0	1.02326685643	86.6649218409	57.7856484622	66.6110432703	10.5780814648	17.1344400135	39.3054613669	31.7334867747	1.94013681659	1.0	1.0	0.000321448140283
66	0.000815910532103	40.6240349005	2.88036001	1.23893	100.0	1.02326685643	86.6649218409	57.7856484622	66.6110432703	10.5780814648	17.1344400135	39.3054613669	31.7334867747	1.94013681659	1.0	1.0	0.000321448140283
67	0.000815910529477	40.6240349005	2.88036	1.23893	100.0	1.02326686643	86.6649218409	57.7856484622	66.6110432703	10.5780814648	17.1344400135	39.3054613669	31.7334867747	1.94013681659	1.0	1.0	0.000321448140283
68	0.000815694902568	40.6241066121	2.88036	1.23893	100.0	1.0235355251	86.6649039877	57.7856755099	66.6109774024	10.5783077531	17.1343584527	39.3055525458	31.7333884111	1.93752542283	1.0	1.0	0.000182580446889
69	0.000815694902501	40.6241066221	2.88036	1.23893	100.0	1.0235355251	86.6649039877	57.7856755099	66.6109774024	10.5783077531	17.1343584527	39.3055525458	31.7333884111	1.93752542283	1.0	1.0	0.000182580446889
70	0.000815694901651	40.6241066121	2.88036001	1.23893	100.0	1.0235355251	86.6649039877	57.7856755099	66.6109774024	10.5783077531	17.1343584527	39.3055525458	31.7333884111	1.93752542283	1.0	1.0	0.000182580446889
71	0.000815694896529	40.6241066121	2.88036	1.23893	100.0	1.0235355351	86.6649039877	57.7856755099	66.6109774024	10.5783077531	17.1343584527	39.3055525458	31.7333884111	1.93752542283	1.0	1.0	0.000182580446889
72	0.000815359604498	40.624137343	2.88036	1.23893	100.0	1.02392402757	86.6648952463	57.7856893954	66.6109488975	10.5784154024	17.134314492	39.3055926547	31.733345666	1.936488982	1.0	1.0	1e-06
73	0.000815359604442	40.624137353	2.88036	1.23893	100.0	1.02392402757	86.6648952463	57.7856893954	66.6109488975	10.5784154024	17.134314492	39.3055926547	31.733345666	1.936488982	1.0	1.0	1e-06
74	0.000815359603573	40.624137343	2.88036001	1.23893	100.0	1.02392402757	86.6648952463	57.7856893954	66.6109488975	10.5784154024	17.134314492	39.3055926547	31.733345666	1.936488982	1.0	1.0	1e-06
75	0.000815359599628	40.624137343	2.88036	1.23893	100.0	1.02392403757	86.6648952463	57.7856893954	66.6109488975	10.5784154024	17.134314492	39.3055926547	31.733345666	1.936488982	1.0	1.0	1e-06
76	0.000815082554254	40.624163646	2.88036	1.23893	100.0	1.02511531949	86.6648828978	57.7857122999	66.6109208286	10.5785565424	17.1342397547	39.3056359872	31.7333025619	1.93582168965	1.0	1.0	1e-06
77	0.000815082554199	40.624163656	2.88036	1.23893	100.0	1.02511531949	86.6648828978	57.7857122999	66.6109208286	10.5785565424	17.1342397547	39.3056359872	31.7333025619	1.93582168965	1.0	1.0	1e-06
78	0.000815082553429	40.624163646	2.88036001	1.23893	100.0	1.02511531949	86.6648828978	57.7857122999	66.6109208286	10.5785565424	17.1342397547	39.3056359872	31.7333025619	1.93582168965	1.0	1.0	1e-06
79	0.000815075386708	40.6241813303	2.88036	1.23893	100.0	1.02519162256	86.6648741332	57.7857308872	66.6109031439	10.5786450218	17.1341825341	39.3056638733	31.7332739944	1.93561903383	1.0	1.0	1e-06
80	0.000815075386651	40.6241813403	2.88036	1.23893	100.0	1.02519162256	86.6648741332	57.7857308872	66.6109031439	10.5786450218	17.1341825341	39.3056638733	31.7332739944	1.93561903383	1.0	1.0	1e-06
81	0.000815075385885	40.6241813303	2.88036001	1.23893	100.0	1.02519162256	86.6648741332	57.7857308872	66.6109031439	10.5786450218	17.1341825341	39.3056638733	31.7332739944	1.93561903383	1.0	1.0	1e-06
82	0.000815068410161	40.6242143771	2.88036	1.23893	100.0	1.02526945166	86.6648567934	57.7857684301	66.6108699	10.5788166498	17.1340671471	39.3057170072	31.7332197365	1.93535611276	1.0	1.0	1e-06
83	0.000815068410102	40.6242143871	2.88036	1.23893	100.0	1.02526945166	86.6648567934	57.7857684301	66.6108699	10.5788166498	17.1340671471	39.3057170072	31.7332197365	1.93535611276	1.0	1.0	1e-06
84	0.000815068409341	40.6242143771	2.88036001	1.23893	100.0	1.02526945166	86.6648567934	57.7857684301	66.6108699	10.5788166498	17.1340671471	39.3057170072	31.7332197365	1.93535611276	1.0	1.0	1e-06
85	0.000815061573965	40.6242501704	2.88036	1.23893	100.0	1.02530986889	86.6648369234	57.7858121995	66.6108336214	10.5790100535	17.1339327002	39.305775781	31.7331599505	1.93519495819	1.0	1.0	1e-06
86	0.000815061573904	40.6242501804	2.88036	1.23893	100.0	1.02530986889	86.6648369234	57.7858121995	66.6108336214	10.5790100535	17.1339327002	39.305775781	31.7331599505	1.93519495819	1.0	1.0	1e-06
87	0.000815061573145	40.6242501704	2.88036001	1.23893	100.0	1.02530986889	86.6648369234	57.7858121995	66.6108336214	10.5790100535	17.1339327002	39.305775781	31.7331599505	1.93519495819	1.0	1.0	1e-06
88	0.000815033092439	40.6244065546	2.88036	1.23893	100.0	1.02540483475	86.6647479944	57.7860094646	66.6106745785	10.5798696804	17.1333269122	39.3060349556	31.7328967496	1.9347302791	1.0	1.0	1e-06
89	0.000815033092375	40.6244065646	2.88036	1.23893	100.0	1.02540483475	86.6647479944	57.7860094646	66.6106745785	10.5798696804	17.1333269122	39.3060349556	31.7328967496	1.9347302791	1.0	1.0	1e-06
90	0.000815033091622	40.6244065546	2.88036001	1.23893	100.0	1.02540483475	86.6647479944	57.7860094646	66.6106745785	10.5798696804	17.1333269122	39.3060349556	31.7328967496	1.9347302791	1.0	1.0	1e-06
91	0.000815033091622	40.6244065546	2.88036	1.23893	100.0	1.02540483475	86.6647479944	57.7860094646	66.6106745785	10.5798696804	17.1333269122	39.3060349556	31.7328967496	1.9347302891	1.0	1.0	1e-06
92	0.000814973546671	40.6247461226	2.88036	1.23893	100.0	1.02549679776	86.6645519358	57.7864462702	66.6103284727	10.5817567135	17.1319857891	39.3066010662	31.7323224357	1.93405722065	1.0	1.0	1e-06
93	0.000814973546604	40.6247461326	2.88036	1.23893	100.0	1.02549679776	86.6645519358	57.7864462702	66.6103284727	10.5817567135	17.1319857891	39.3066010662	31.7323224357	1.93405722065	1.0	1.0	1e-06
94	0.000814973545856	40.6247461226	2.88036001	1.23893	100.0	1.02549679776	86.6645519358	57.7864462702	66.6103284727	10.5817567135	17.1319857891	39.3066010662	31.7323224357	1.93405722065	1.0	1.0	1e-06
95	0.000814973545349	40.6247461226	2.88036	1.23893	100.0	1.02549679776	86.6645519358	57.7864462702	66.6103284727	10.5817567135	17.1319857891	39.3066010662	31.7323224357	1.93405723065	1.0	1.0	1e-06
96	0.000814832992287	40.6255804292	2.88036	1.23893	100.0	1.02554815079	86.6640657284	57.7875324351	66.6094769108	10.5864241102	17.1286515792	39.3079970744	31.73090704	1.93291680679	1.0	1.0	1e-06
97	0.000814832992219	40.6255804392	2.88036	1.23893	100.0	1.02554815079	86.6640657284	57.7875324351	66.6094769108	10.5864241102	17.1286515792	39.3079970744	31.73090704	1.93291680679	1.0	1.0	1e-06
98	0.000814832991471	40.6255804292	2.88036001	1.23893	100.0	1.02554815079	86.6640657284	57.7875324351	66.6094769108	10.5864241102	17.1286515792	39.3079970744	31.73090704	1.93291680679	1.0	1.0	1e-06
99	0.000814832990317	40.6255804292	2.88036	1.23893	100.0	1.02554815079	86.6640657284	57.7875324351	66.6094769108	10.5864241102	17.1286515792	39.3079970744	31.73090704	1.93291681679	1.0	1.0	1e-06
100	0.000814593912269	40.6270846685	2.88036	1.23893	100.0	1.02540371616	86.663183094	57.789508395	66.6079398378	10.5948805512	17.1225877012	39.3105209144	31.7283490675	1.9315574382	1.0	1.0	1e-06
101	0.000814593912208	40.6270846785	2.88036	1.23893	100.0	1.02540371616	86.663183094	57.789508395	66.6079398378	10.5948805512	17.1225877012	39.3105209144	31.7283490675	1.9315574382	1.0	1.0	1e-06
102	0.000814593911447	40.6270846685	2.88036001	1.23893	100.0	1.02540371616	86.663183094	57.789508395	66.6079398378	10.5948805512	17.1225877012	39.3105209144	31.7283490675	1.9315574382	1.0	1.0	1e-06
103	0.000814593909933	40.6270846685	2.88036	1.23893	100.0	1.02540371616	86.663183094	57.789508395	66.6079398378	10.5948805512	17.1225877012	39.3105209144	31.7283490675	1.9315574482	1.0	1.0	1e-06
104	0.000814332145143	40.6288601986	2.88036	1.23893	100.0	1.02495663721	86.6621351869	57.7918619509	66.6061225161	10.6049012055	17.1153761494	39.3135073604	31.7253210165	1.93077815455	1.0	1.0	1e-06
105	0.000814332145098	40.6288602086	2.88036	1.23893	100.0	1.02495663721	86.6621351869	57.7918619509	66.6061225161	10.6049012055	17.1153761494	39.3135073604	31.7253210165	1.93077815455	1.0	1.0	1e-06
106	0.000814332144304	40.6288601986	2.88036001	1.23893	100.0	1.02495663721	86.6621351869	57.7918619509	66.6061225161	10.6049012055	17.1153761494	39.3135073604	31.7253210165	1.93077815455	1.0	1.0	1e-06
107	0.000814332143329	40.6288601986	2.88036	1.23893	100.0	1.02495663721	86.6621351869	57.7918619509	66.6061225161	10.6049012055	17.1153761494	39.3135073604	31.7253210165	1.93077816455	1.0	1.0	1e-06
108	0.000814205426235	40.6296688147	2.88036	1.23893	100.0	1.02453816161	86.6616552691	57.7929551579	66.6052887874	10.6094732967	17.1120646638	39.3148726277	31.7239285954	1.93119757847	1.0	1.0	1e-06
109	0.000814205426208	40.6296688247	2.88036	1.23893	100.0	1.02453816161	86.6616552691	57.7929551579	66.6052887874	10.6094732967	17.1120646638	39.3148726277	31.7239285954	1.93119757847	1.0	1.0	1e-06
110	0.000814205425386	40.6296688147	2.88036001	1.23893	100.0	1.02453816161	86.6616552691	57.7929551579	66.6052887874	10.6094732967	17.1120646638	39.3148726277	31.7239285954	1.93119757847	1.0	1.0	1e-06
111	0.000814184682502	40.6295594423	2.88036	1.23893	100.0	1.02434886923	86.6617174477	57.7928245859	66.6053973332	10.6088660257	17.1124858454	39.3146923041	31.7241070891	1.93179041339	1.0	1.0	1e-06
112	0.00081418468248	40.6295594523	2.88036	1.23893	100.0	1.02434886923	86.6617174477	57.7928245859	66.6053973332	10.6088660257	17.1124858454	39.3146923041	31.7241070891	1.93179041339	1.0	1.0	1e-06
113	0.000814184681646	40.6295594423	2.88036001	1.23893	100.0	1.02434886923	86.6617174477	57.7928245859	66.6053973332	10.6088660257	17.1124858454	39.3146923041	31.7241070891	1.93179041339	1.0	1.0	1e-06
