# Supplementary material for: Digital logic circuits in yeast with CRISPR-dCas9 NOR gates
Source: Nat Commun. 2017 May 25;8:15459. doi: 10.1038/ncomms15459 (PMC5458518; doi:10.1038/ncomms15459)
Supplement: Supplementary Software 1 — R cytometry data processing scripts and mathematical modeling scripts [file ncomms15459-s3.zip › Supplementary Software 1/FittingScripts/Results/Output/FittingScript_DoseExp3_20160330.py_solution_2016-04-01-22-33-12_1459575192191198.csv]

	score	Vmax	Km	nu	u	vmax	vmax	vmax	vmax	k	k	k	k	n	b	B	leak
	0	0	0	0	0	0	1	2	3	0	1	2	3	0	0	0	0
0	0.932585322351	37.8727357871	2.88036	1.23893	100.0	0.959656355736	79.727422928	97.5807931034	54.119460382	57.0885076419	43.8665456291	64.5268389278	56.7310984343	2.0825710642	1.0	1.0	0.738723701877
1	0.400157878591	66.7812542226	2.88036	1.23893	100.0	1.01058947226	32.9302000456	20.8845917696	73.4309983169	43.2286362118	85.2332547408	83.7465372218	29.5489003519	2.07972716923	1.0	1.0	0.257588736657
2	0.27014221367	76.5915003407	2.88036	1.23893	100.0	0.941800460824	86.0954545937	97.0245814354	14.6122338154	16.5370420499	48.2440351655	26.3087883914	38.959645276	1.98043086909	1.0	1.0	0.637782716573
3	0.0905041997857	25.6374572888	2.88036	1.23893	100.0	0.931829363579	79.5340302876	38.1933220106	86.4902864635	7.83374883307	64.0156556418	48.3414467019	20.9988400092	0.711187857945	1.0	1.0	0.248153812946
4	0.0904924639733	39.9362217159	2.88036	1.23893	100.0	1.02869825389	78.3791800741	4.24542441651	46.4120825566	24.9886917607	44.156137907	82.3493475763	99.2200122868	2.38701297545	1.0	1.0	0.021241131559
5	0.0404191800901	65.5654732609	2.88036	1.23893	100.0	1.00271478653	61.6552568842	84.4303557625	80.9672454697	10.8164312959	50.5470096285	55.0895573601	47.8807838536	2.46066292589	1.0	1.0	0.215772003453
6	0.0365653499091	50.0116491953	2.88036	1.23893	100.0	0.990632358761	24.7248599369	36.0199093126	34.5742946949	10.5417439289	51.9426452441	39.8660619808	54.0242169807	2.25221573434	1.0	1.0	0.0689212293763
7	0.0345078555702	40.4925264543	2.88036	1.23893	100.0	0.958361722236	69.7694227179	89.8887610725	72.6437155923	4.3216033525	10.5626794482	83.7529306401	45.1607929631	1.9297788281	1.0	1.0	0.0709231132523
8	0.0339358853112	64.3822895989	2.88036	1.23893	100.0	0.977914520463	44.3220334854	95.5613996115	79.3118443843	11.4367652552	42.6373265183	10.4061652759	6.42734167167	2.31690061088	1.0	1.0	0.239055340534
9	0.0196274349536	45.0197031842	2.88036	1.23893	100.0	0.951182190807	69.7013082225	98.1366827158	40.9775416059	21.8459565036	52.9083046777	37.6283129037	47.6847499811	1.8513018693	1.0	1.0	0.0216638865826
10	0.0184167314116	41.5235299303	2.88036	1.23893	100.0	0.919042021361	56.0053334208	73.4067028645	38.3716749963	7.98605349504	29.2318056735	49.549111453	36.6697370944	2.34517070558	1.0	1.0	0.0603934511067
11	0.0134189269056	59.9357874233	2.88036	1.23893	100.0	0.949374092043	84.8974555293	65.8455957009	61.3448459349	18.2316538877	30.5844644941	32.3127111995	31.3220864956	2.34068184497	1.0	1.0	0.0211823579415
12	0.0122274735556	68.3218877805	2.88036	1.23893	100.0	0.999089824813	87.3829243192	91.161810838	91.2950303359	11.0478387514	21.5517861191	25.2367470493	28.7089066416	2.45589380163	1.0	1.0	0.122803179257
13	0.0100368659513	48.180504569	2.88036	1.23893	100.0	1.03564752342	57.6449730795	60.2399810728	60.0711764019	11.7860761952	24.8871747173	49.7101611019	45.830845994	2.03788917741	1.0	1.0	0.0655818691445
14	0.00995937462961	33.81521944	2.88036	1.23893	100.0	1.08595442859	61.0015486495	74.0307912444	64.0619829967	8.83793304762	14.5287991332	17.7939724004	71.9849258443	1.5449169803	1.0	1.0	0.00804426849625
15	0.008358002293	40.5605946243	2.88036	1.23893	100.0	1.00390758607	51.0268371507	84.4913384251	57.595909308	11.8821571788	38.1683372269	28.7570662082	21.3416395634	2.12912862764	1.0	1.0	0.0367472356182
16	0.00673720229761	45.9473389796	2.88036	1.23893	100.0	1.06151495205	48.9295944027	68.4761961373	68.4542795396	14.82348948	35.7205319873	23.501308332	26.5784739511	2.17617367426	1.0	1.0	0.00822272354331
17	0.00519622977307	59.9143210238	2.88036	1.23893	100.0	0.987677452459	74.8023138931	81.240650978	97.1295830769	17.6553983195	35.3938412635	35.9458573687	31.3115146105	1.78667768545	1.0	1.0	0.0111960281121
18	0.00424472755799	55.3822531039	2.88036	1.23893	100.0	1.03647811182	96.0657474341	93.4538667353	60.0488061188	12.0786663506	21.7780125844	35.2108785254	59.756960405	2.28570511706	1.0	1.0	0.068298134615
19	0.00349538086566	54.0998648068	2.88036	1.23893	100.0	1.06322305075	82.3490258497	91.0860540054	72.5671711142	11.5253023503	26.0255069813	39.5369278457	58.8454685848	1.79832255813	1.0	1.0	0.0141270624209
20	0.0031382054035	57.8939075309	2.88036	1.23893	100.0	1.03458448198	85.3925682693	93.3390288184	92.7427187526	9.6608464536	22.4991455227	45.8253238488	35.3968664556	1.73267679951	1.0	1.0	0.00226739655138
21	0.00292417799905	59.4919481309	2.88036	1.23893	100.0	1.05089006911	87.4948954509	88.9489082625	98.9205977226	11.408155759	25.0611822581	45.2318512859	40.3379950837	1.95288564554	1.0	1.0	0.00719283995534
22	0.00284210941214	66.3283846988	2.88036	1.23893	100.0	1.01730897868	85.4247831461	81.8140171609	78.4346683472	17.5351994041	35.3149916686	52.6409071394	56.7967567268	2.08212939268	1.0	1.0	0.00387063434427
23	0.00247818047725	72.5719399892	2.88036	1.23893	100.0	0.975099825004	78.1091709753	98.626821814	92.084167039	14.6716517831	40.1518167335	66.763552199	70.4412479931	2.30989389961	1.0	1.0	0.019609802095
24	0.00225435243262	66.0956519298	2.88036	1.23893	100.0	0.957101360312	83.9564111998	82.6469164696	80.7176602115	17.32211406	36.6021355437	65.2808747334	70.1629779272	2.45590432676	1.0	1.0	0.0429837478641
25	0.0021599504397	57.5292313279	2.88036	1.23893	100.0	0.943682049001	77.3011827162	78.128227888	88.1498854258	17.0072347509	35.1162589759	54.5268338989	52.9472176743	2.25246487639	1.0	1.0	0.0198316417065
26	0.00143936957139	58.1332039278	2.88036	1.23893	100.0	0.991697954989	89.1571671952	79.9194293382	82.500576848	16.1317537039	33.0500150352	54.4732580528	47.527772409	2.108047445	1.0	1.0	0.00328302607009
27	0.00135766714667	51.6964363506	2.88036	1.23893	100.0	1.0088783408	96.9818024901	85.3668057794	94.9867281879	12.1896422472	20.2601000035	37.9363978876	30.8009936993	1.6761113195	1.0	1.0	0.00106999210101
28	0.00121006492639	56.4046307903	2.88036	1.23893	100.0	1.00075894481	98.5354788711	88.4986484746	93.0833577338	14.0613753992	26.9340111408	48.6392228224	42.7833696463	1.86960371997	1.0	1.0	0.00164160755867
29	0.00119565370158	54.7269959745	2.88036	1.23893	100.0	0.985558589862	92.0889459831	73.4303280002	96.9782469403	14.034968604	25.7635885579	49.6960942636	36.7883732941	2.13954331997	1.0	1.0	0.0272517751103
30	0.00113294264314	48.8930287481	2.88036	1.23893	100.0	1.02192069246	95.2309403201	67.5366422297	98.2446405128	12.0208378195	19.8675629363	48.9266373197	33.5844760063	1.93853528179	1.0	1.0	0.0103719908899
31	0.00112957064374	50.8496453939	2.88036	1.23893	100.0	1.01918081083	98.4956599446	71.5853064477	99.3874177922	12.7657350733	22.4276584328	53.9462198392	34.907292187	1.98428475773	1.0	1.0	0.0067184776293
32	0.000954217586323	53.410272247	2.88036	1.23893	100.0	0.998844534651	94.1337343894	75.6993707305	88.2578924368	13.5648933909	24.9973696163	49.137860091	40.720679004	2.04842228663	1.0	1.0	0.0094809865061
33	0.000944485219051	54.4429503624	2.88036	1.23893	100.0	1.02415740027	85.3862035619	78.509490493	87.898260784	13.312128032	26.8615001885	48.5339190786	40.407953372	1.97478501901	1.0	1.0	0.00536794019531
34	0.000919490196838	54.4126677025	2.88036	1.23893	100.0	1.01113361186	91.5683690389	77.2981297755	80.5688878024	14.5368764338	27.4056032149	50.4681512159	46.05957318	2.0470729814	1.0	1.0	0.00520079916728
35	0.000897438748784	55.3623863808	2.88036	1.23893	100.0	1.01741727535	95.5757091617	77.8941916821	85.5338987473	14.642810303	27.3741748747	53.7584031449	46.447286212	2.05476551562	1.0	1.0	0.00415044449986
36	0.000886624276089	51.4748808744	2.88036	1.23893	100.0	1.01654642645	91.1375951091	73.1878109839	86.9170251288	13.71598986	24.6617676782	47.1051878217	38.3770569202	1.98523393671	1.0	1.0	0.00250639088651
37	0.000875603487794	54.105514936	2.88036	1.23893	100.0	1.02136733518	99.9399471719	77.3583691559	85.2592539421	13.755704239	24.331391043	50.1615630189	41.4863054301	1.92879804146	1.0	1.0	0.00246794366713
38	0.000865194998714	50.7872231081	2.88036	1.23893	100.0	1.0119141283	96.3904920954	74.5546217268	83.6594024349	13.3974290742	22.8033942103	46.0146836128	38.6302693895	1.92527767325	1.0	1.0	0.00507712012003
39	0.000861222402287	54.4425114926	2.88036	1.23893	100.0	1.00606064605	99.9640824671	76.2870212516	88.4760471908	14.4144744366	25.3470162563	52.4742435843	42.5840397721	1.99318357143	1.0	1.0	0.00209419470215
40	0.000859065150068	53.6103762439	2.88036	1.23893	100.0	1.01329986928	98.0763217161	76.9235145394	95.1964908601	14.132312736	25.1472238762	51.4307169315	38.4782858351	1.9370794824	1.0	1.0	1.79516428905e-05
41	0.000846668892708	49.0674769718	2.88036	1.23893	100.0	1.02954041942	97.044709469	71.1460007063	84.3907713701	12.7213900615	21.7615449923	47.1459068132	37.4876896329	1.92833715539	1.0	1.0	0.00153211245594
42	0.000839590960922	50.2520088834	2.88036	1.23893	100.0	1.01871867594	93.7372963263	72.9646675628	80.4847669384	12.9893831839	22.9882807132	46.3840531026	38.7888798658	1.93287875695	1.0	1.0	0.000760749533504
43	0.000836697871118	54.4015194262	2.88036	1.23893	100.0	1.02605698335	97.695723603	77.3357572927	89.6088094136	13.7544023428	25.0469205283	51.8516904673	41.5850044276	1.94501403275	1.0	1.0	0.000227654410081
44	0.000836010474893	52.3908365202	2.88036	1.23893	100.0	1.02439199179	95.9438395091	73.223401177	88.1188821922	13.9659758449	24.8651949773	50.7919250349	39.6142559437	1.98065474325	1.0	1.0	0.000297276203357
45	0.000834382297014	53.6087737892	2.88036	1.23893	100.0	1.02505987736	97.7132672954	75.5983172901	88.397942746	13.7832227078	24.7980086647	51.5092246469	40.6934228509	1.9627735139	1.0	1.0	0.000894387852635
46	0.000827869224448	51.4671420186	2.88036	1.23893	100.0	1.02096655594	97.1922222069	74.2281705129	86.2040194402	13.1535384729	23.0899952438	48.4422915122	38.919753099	1.93736701615	1.0	1.0	0.00213130883786
47	0.000827678696383	51.9591269476	2.88036	1.23893	100.0	1.02467373538	95.8073701298	74.8241235765	86.7935740203	13.5559656944	24.4353320828	49.8371175994	39.4958787004	1.95486591192	1.0	1.0	0.000637293188778
48	0.000827531738484	50.8517193581	2.88036	1.23893	100.0	1.02380712776	97.4407782008	72.0284980672	81.5199622351	13.1455919796	22.6878179014	48.068198938	39.8055906036	1.94579641851	1.0	1.0	0.000978400049238
49	0.000824861359321	51.2440722504	2.88036	1.23893	100.0	1.02708988309	99.3617258984	72.1124744132	81.4644607536	13.1816537249	22.7964067206	49.637761694	41.1040666036	1.96139655151	1.0	1.0	0.000806361316518
50	0.000822663391854	49.1866914588	2.88036	1.23893	100.0	1.02121582118	94.3760981791	69.2522861424	80.1370326681	12.7664910669	22.1912638595	47.7346984251	38.6490186914	1.97168976998	1.0	1.0	0.00136779972242
51	0.000820027476332	44.3510855503	2.88036	1.23893	100.0	1.01983349996	92.2332141929	63.6291834171	73.5882748983	11.7769226887	19.2228703907	42.5556297512	34.0613828819	1.93568137124	1.0	1.0	0.00065484544343
52	0.000819149214693	45.6259449066	2.88036	1.23893	100.0	1.02004297145	93.1930828252	65.4443261803	72.6588130109	11.9870134946	19.9192907208	43.7241792687	36.2594486435	1.93986370504	1.0	1.0	0.000595647050845
53	0.000818471214	45.9720465219	2.88036	1.23893	100.0	1.02036210515	90.6456626691	64.9076469673	73.9048844983	12.1161460036	20.5613924507	44.3369297605	36.2853916201	1.96220967247	1.0	1.0	0.000133793692505
54	0.000818311338091	42.1448238293	2.88036	1.23893	100.0	1.02309239466	92.4743569389	59.7943845875	65.9398067244	10.9414445216	17.4876399821	40.845345068	34.0651864865	1.95318687616	1.0	1.0	0.00113147251082
55	0.000817999812042	43.1947479357	2.88036	1.23893	100.0	1.0251611244	90.5463208721	61.157816357	68.1268444284	11.2333958416	18.5378050219	41.9011113037	34.8171067566	1.95980468002	1.0	1.0	0.000847153966305
56	0.000817999811313	43.1947479357	2.88036001	1.23893	100.0	1.0251611244	90.5463208721	61.157816357	68.1268444284	11.2333958416	18.5378050219	41.9011113037	34.8171067566	1.95980468002	1.0	1.0	0.000847153966305
57	0.000817862904294	43.1947479178	2.88036	1.23893	100.0	1.02494102552	90.5463199594	61.1578168781	68.1268438042	11.233407022	18.5377990776	41.9011145006	34.8171051689	1.95971383494	1.0	1.0	0.00061272921449
58	0.000817862903513	43.1947479178	2.88036001	1.23893	100.0	1.02494102552	90.5463199594	61.1578168781	68.1268438042	11.233407022	18.5377990776	41.9011145006	34.8171051689	1.95971383494	1.0	1.0	0.00061272921449
59	0.000817862897696	43.1947479178	2.88036	1.23893	100.0	1.02494102552	90.5463199594	61.1578168781	68.1268438042	11.233407022	18.5377990776	41.9011145006	34.8171051689	1.95971383494	1.0	1.0	0.00061273921449
60	0.000817722861285	43.1947474638	2.88036	1.23893	100.0	1.02472009067	90.5463192673	61.1578169026	68.1268432143	11.2334168387	18.5377951396	41.9011176977	34.8171037248	1.95959411315	1.0	1.0	0.000596203334248
61	0.000817722860478	43.1947474638	2.88036001	1.23893	100.0	1.02472009067	90.5463192673	61.1578169026	68.1268432143	11.2334168387	18.5377951396	41.9011176977	34.8171037248	1.95959411315	1.0	1.0	0.000596203334248
62	0.000817722856033	43.1947474638	2.88036	1.23893	100.0	1.02472009067	90.5463192673	61.1578169026	68.1268432143	11.2334168387	18.5377951396	41.9011176977	34.8171037248	1.95959411315	1.0	1.0	0.000596213334248
63	0.000817438790914	43.1947440316	2.88036	1.23893	100.0	1.02385579421	90.5463131076	61.1578206929	68.1268388965	11.2334973276	18.5377563644	41.9011400189	34.8170936059	1.95894881747	1.0	1.0	0.000508455038563
64	0.000817438789999	43.1947440316	2.88036001	1.23893	100.0	1.02385579421	90.5463131076	61.1578206929	68.1268388965	11.2334973276	18.5377563644	41.9011400189	34.8170936059	1.95894881747	1.0	1.0	0.000508455038563
65	0.000817405318708	43.1947420759	2.88036	1.23893	100.0	1.02383802216	90.5463091523	61.157824912	68.1268365786	11.2335456099	18.5377296377	41.9011513661	34.8170884389	1.9587413816	1.0	1.0	0.000481660425318
66	0.000817405317782	43.1947420759	2.88036001	1.23893	100.0	1.02383802216	90.5463091523	61.157824912	68.1268365786	11.2335456099	18.5377296377	41.9011513661	34.8170884389	1.9587413816	1.0	1.0	0.000481660425318
67	0.000817405317517	43.1947420759	2.88036	1.23893	100.0	1.02383803216	90.5463091523	61.157824912	68.1268365786	11.2335456099	18.5377296377	41.9011513661	34.8170884389	1.9587413816	1.0	1.0	0.000481660425318
68	0.000817292970257	43.1947342529	2.88036	1.23893	100.0	1.02376693393	90.5462933309	61.1578417886	68.1268273072	11.2337387393	18.5376227309	41.9011967551	34.817067771	1.95791163812	1.0	1.0	0.000374481972339
69	0.000817292969294	43.1947342529	2.88036001	1.23893	100.0	1.02376693393	90.5462933309	61.1578417886	68.1268273072	11.2337387393	18.5376227309	41.9011967551	34.817067771	1.95791163812	1.0	1.0	0.000374481972339
70	0.000817292967867	43.1947342529	2.88036	1.23893	100.0	1.02376694393	90.5462933309	61.1578417886	68.1268273072	11.2337387393	18.5376227309	41.9011967551	34.817067771	1.95791163812	1.0	1.0	0.000374481972339
71	0.000816985810222	43.1946872459	2.88036	1.23893	100.0	1.02416387559	90.5461992254	61.1579457083	68.126772874	11.2348812897	18.5369839051	41.9014621832	34.8169468511	1.95333290724	1.0	1.0	1e-06
72	0.000816985809152	43.1946872459	2.88036001	1.23893	100.0	1.02416387559	90.5461992254	61.1579457083	68.126772874	11.2348812897	18.5369839051	41.9014621832	34.8169468511	1.95333290724	1.0	1.0	1e-06
73	0.000816985804033	43.1946872459	2.88036	1.23893	100.0	1.02416388559	90.5461992254	61.1579457083	68.126772874	11.2348812897	18.5369839051	41.9014621832	34.8169468511	1.95333290724	1.0	1.0	1e-06
74	0.000816749313786	43.1946905225	2.88036	1.23893	100.0	1.02449518215	90.5462048996	61.1579409622	68.1267765349	11.2348089457	18.5370207887	41.9014437142	34.8169551326	1.95378410636	1.0	1.0	1e-06
75	0.000816749312757	43.1946905225	2.88036001	1.23893	100.0	1.02449518215	90.5462048996	61.1579409622	68.1267765349	11.2348089457	18.5370207887	41.9014437142	34.8169551326	1.95378410636	1.0	1.0	1e-06
76	0.00081674931008	43.1946905225	2.88036	1.23893	100.0	1.02449519215	90.5462048996	61.1579409622	68.1267765349	11.2348089457	18.5370207887	41.9014437142	34.8169551326	1.95378410636	1.0	1.0	1e-06
77	0.000816601049508	43.1946850447	2.88036	1.23893	100.0	1.02526202596	90.5461923213	61.1579585772	68.1267701044	11.2349531318	18.5369316385	41.9014737652	34.816941059	1.95357835073	1.0	1.0	1e-06
78	0.000816601048549	43.1946850447	2.88036001	1.23893	100.0	1.02526202596	90.5461923213	61.1579585772	68.1267701044	11.2349531318	18.5369316385	41.9014737652	34.816941059	1.95357835073	1.0	1.0	1e-06
79	0.000816591881978	43.1946802936	2.88036	1.23893	100.0	1.02536682393	90.5461806751	61.1579754026	68.1267640563	11.2350833241	18.5368488406	41.9015024518	34.8169270709	1.9533902979	1.0	1.0	1e-06
80	0.000816591881026	43.1946802936	2.88036001	1.23893	100.0	1.02536682393	90.5461806751	61.1579754026	68.1267640563	11.2350833241	18.5368488406	41.9015024518	34.8169270709	1.9533902979	1.0	1.0	1e-06
81	0.000816576060014	43.1946684616	2.88036	1.23893	100.0	1.02552015901	90.5461503163	61.1580209867	68.1267485535	11.235417344	18.5366314025	41.9015757133	34.8168907845	1.95305534544	1.0	1.0	1e-06
82	0.000816576059071	43.1946684616	2.88036001	1.23893	100.0	1.02552015901	90.5461503163	61.1580209867	68.1267485535	11.235417344	18.5366314025	41.9015757133	34.8168907845	1.95305534544	1.0	1.0	1e-06
83	0.000816553009216	43.194650531	2.88036	1.23893	100.0	1.02564759589	90.5461024998	61.1580950344	68.1267244928	11.2359365787	18.5362868184	41.9016890271	34.8168339372	1.95273358244	1.0	1.0	1e-06
84	0.00081655300828	43.194650531	2.88036001	1.23893	100.0	1.02564759589	90.5461024998	61.1580950344	68.1267244928	11.2359365787	18.5362868184	41.9016890271	34.8168339372	1.95273358244	1.0	1.0	1e-06
85	0.000816479506857	43.1945924954	2.88036	1.23893	100.0	1.02587869592	90.5459445489	61.158343534	68.126645637	11.2376399308	18.5351449076	41.9020597326	34.8166466921	1.95202720859	1.0	1.0	1e-06
86	0.000816479505936	43.1945924954	2.88036001	1.23893	100.0	1.02587869592	90.5459445489	61.158343534	68.126645637	11.2376399308	18.5351449076	41.9020597326	34.8166466921	1.95202720859	1.0	1.0	1e-06
87	0.00081647950591	43.1945924954	2.88036	1.23893	100.0	1.02587869592	90.5459445489	61.158343534	68.126645637	11.2376399308	18.5351449076	41.9020597326	34.8166466921	1.95202721859	1.0	1.0	1e-06
88	0.000816314739352	43.1944603489	2.88036	1.23893	100.0	1.02613547115	90.5455802313	61.1589225046	68.1264646884	11.2415513051	18.5325056235	41.9029094388	34.8162155994	1.95092697761	1.0	1.0	1e-06
89	0.00081631473845	43.1944603489	2.88036001	1.23893	100.0	1.02613547115	90.5455802313	61.1589225046	68.1264646884	11.2415513051	18.5325056235	41.9029094388	34.8162155994	1.95092697761	1.0	1.0	1e-06
90	0.000816314737906	43.1944603489	2.88036	1.23893	100.0	1.02613547115	90.5455802313	61.1589225046	68.1264646884	11.2415513051	18.5325056235	41.9029094388	34.8162155994	1.95092698761	1.0	1.0	1e-06
91	0.000815946200434	43.1941558525	2.88036	1.23893	100.0	1.02631020995	90.5447342601	61.160275645	68.1260459353	11.2506079247	18.5263688476	41.9048746339	34.8152156951	1.94916172709	1.0	1.0	1e-06
92	0.000815946199554	43.1941558525	2.88036001	1.23893	100.0	1.02631020995	90.5447342601	61.160275645	68.1260459353	11.2506079247	18.5263688476	41.9048746339	34.8152156951	1.94916172709	1.0	1.0	1e-06
93	0.000815946198414	43.1941558525	2.88036	1.23893	100.0	1.02631020995	90.5447342601	61.160275645	68.1260459353	11.2506079247	18.5263688476	41.9048746339	34.8152156951	1.94916173709	1.0	1.0	1e-06
94	0.000815346065425	43.1936324291	2.88036	1.23893	100.0	1.02604031501	90.5432737198	61.1626237626	68.125324998	11.2662101767	18.515762761	41.908257228	34.8134906875	1.94717052589	1.0	1.0	1e-06
95	0.000815346064552	43.1936324291	2.88036001	1.23893	100.0	1.02604031501	90.5432737198	61.1626237626	68.125324998	11.2662101767	18.515762761	41.908257228	34.8134906875	1.94717052589	1.0	1.0	1e-06
96	0.000815346063182	43.1936324291	2.88036	1.23893	100.0	1.02604031501	90.5432737198	61.1626237626	68.125324998	11.2662101767	18.515762761	41.908257228	34.8134906875	1.94717053589	1.0	1.0	1e-06
97	0.000814753350252	43.1930713591	2.88036	1.23893	100.0	1.02512160845	90.5417352748	61.1651152843	68.1245697349	11.2826187759	18.5045746484	41.9118121851	34.8116723951	1.94632397188	1.0	1.0	1e-06
98	0.000814753349353	43.1930713591	2.88036001	1.23893	100.0	1.02512160845	90.5417352748	61.1651152843	68.1245697349	11.2826187759	18.5045746484	41.9118121851	34.8116723951	1.94632397188	1.0	1.0	1e-06
99	0.000814753348763	43.1930713591	2.88036	1.23893	100.0	1.02512160845	90.5417352748	61.1651152843	68.1245697349	11.2826187759	18.5045746484	41.9118121851	34.8116723951	1.94632398188	1.0	1.0	1e-06
100	0.000814510402459	43.1928591657	2.88036	1.23893	100.0	1.02419737517	90.5411938533	61.1660099218	68.1243083505	11.2883780456	18.5006216342	41.9130585275	34.8110298174	1.94710182251	1.0	1.0	1e-06
101	0.000814510401517	43.1928591657	2.88036001	1.23893	100.0	1.02419737517	90.5411938533	61.1660099218	68.1243083505	11.2883780456	18.5006216342	41.9130585275	34.8110298174	1.94710182251	1.0	1.0	1e-06
102	0.000814478181674	43.1929038559	2.88036	1.23893	100.0	1.02391083455	90.5413404028	61.1657836445	68.1243830106	11.286804664	18.5016776866	41.9127166814	34.8112014857	1.94786218865	1.0	1.0	1e-06
103	0.000814478180714	43.1929038559	2.88036001	1.23893	100.0	1.02391083455	90.5413404028	61.1657836445	68.1243830106	11.286804664	18.5016776866	41.9127166814	34.8112014857	1.94786218865	1.0	1.0	1e-06
