# Supplementary material for: Digital logic circuits in yeast with CRISPR-dCas9 NOR gates
Source: Nat Commun. 2017 May 25;8:15459. doi: 10.1038/ncomms15459 (PMC5458518; doi:10.1038/ncomms15459)
Supplement: Supplementary Software 1 — R cytometry data processing scripts and mathematical modeling scripts [file ncomms15459-s3.zip › Supplementary Software 1/FittingScripts/Results/Output/FittingScript_DoseExp3_20160330.py_solution_2016-04-02-02-24-34_1459589074500830.csv]

	score	Vmax	Km	nu	u	vmax	vmax	vmax	vmax	k	k	k	k	n	b	B	leak
	0	0	0	0	0	0	1	2	3	0	1	2	3	0	0	0	0
0	0.0552236027681	49.1889305468	2.88036	1.23893	100.0	1.00827369415	95.3758414306	86.8654042396	89.7958443341	6.3260161095	31.8314813174	74.5575153013	90.9844109166	2.15774684473	1.0	1.0	0.233673956964
1	0.0458621469165	77.0028242025	2.88036	1.23893	100.0	1.03962795683	81.3713721835	66.4892493003	19.5717420126	15.2094461174	64.4337277747	78.4969464735	92.2664190978	1.48478610404	1.0	1.0	0.116290008609
2	0.0429836972889	39.7548396401	2.88036	1.23893	100.0	0.904600047272	40.0664887797	91.9387751359	35.8331190668	10.2231253708	62.3455386879	14.4117959378	80.6770493739	0.940735155856	1.0	1.0	0.0357349394245
3	0.0185066228864	43.8503842147	2.88036	1.23893	100.0	0.93555740841	30.2015534097	61.5973791965	89.5893778936	7.19108024921	31.1935694735	13.6925172772	8.73333937535	1.73353409457	1.0	1.0	0.037254155014
4	0.0135670130749	31.8179008329	2.88036	1.23893	100.0	0.947402030511	34.7967310308	98.8329394893	59.1189087763	6.13792803174	29.3403614443	22.7608474684	96.4734518129	1.82296229509	1.0	1.0	0.0625044514302
5	0.0102453622502	67.8055283672	2.88036	1.23893	100.0	0.970302082988	49.6607938527	80.5923950801	50.6146762718	16.3077015196	57.2651333648	50.6823287337	94.6589947542	2.41339475788	1.0	1.0	0.0455486992378
6	0.00933188499927	63.5313870545	2.88036	1.23893	100.0	0.914607930567	58.8505526399	84.2277278382	60.2392267603	11.6294578358	25.0719410242	40.728421559	84.5782121649	2.13915264596	1.0	1.0	0.0691939296519
7	0.00822236392351	53.051685231	2.88036	1.23893	100.0	0.936292945179	69.9681632954	91.4361780958	59.7784392722	10.2282725283	14.6960113484	19.8070458164	49.3254172974	1.54582641337	1.0	1.0	0.0295880930434
8	0.00805485023264	51.3288319356	2.88036	1.23893	100.0	0.909729476887	44.171390482	69.9354383956	43.9828581484	11.2210238959	31.1205377077	18.9221146768	31.3118022956	2.13664976843	1.0	1.0	0.0695633823421
9	0.00396326232652	37.2328643487	2.88036	1.23893	100.0	0.943085045312	48.4463593268	73.897486943	72.3327622723	9.30079477272	23.7950085869	28.1231989477	27.3592601957	2.16226665831	1.0	1.0	0.0587790505432
10	0.00284092880261	47.0620257481	2.88036	1.23893	100.0	1.01299359443	50.9936452965	68.7021181477	74.944855999	10.1986264338	31.1060925877	49.4138988135	36.5013927727	2.13748370928	1.0	1.0	0.0236889515547
11	0.00228477408801	57.2834246234	2.88036	1.23893	100.0	0.947537947743	73.201983417	81.8214460378	66.533000701	13.6338425482	30.4909341204	48.8250803436	58.807087025	2.15636565808	1.0	1.0	0.0144330580539
12	0.00131353443269	47.6356278163	2.88036	1.23893	100.0	1.01011396794	67.9433388501	63.1036590324	69.3066650915	10.3182583396	23.1875067637	47.3964696648	40.534562292	2.16540818312	1.0	1.0	0.0158505583015
13	0.00119989870727	50.2538569152	2.88036	1.23893	100.0	1.0295161376	86.1005854658	72.0058782585	83.7280000625	12.7103512132	25.0659403288	45.2044036464	35.8836670979	2.06347499603	1.0	1.0	0.0154771551772
14	0.00112814074016	46.8820274724	2.88036	1.23893	100.0	0.990348280076	78.8418345682	67.9022575299	85.331362	12.6936642175	24.309516559	43.0230384445	32.5772376408	2.14770893232	1.0	1.0	0.0195403221288
15	0.0010500153869	44.2585816345	2.88036	1.23893	100.0	1.04188670211	68.2641923734	64.7130351869	79.9309230303	10.2486056042	21.3586164705	38.6918269003	30.2228463146	1.9307949176	1.0	1.0	0.00380525572412
16	0.000939375503003	52.2477404253	2.88036	1.23893	100.0	1.01581189828	79.6920713851	76.5937914475	90.0993692574	14.0607585345	28.9921384751	48.5119059738	39.3330443032	2.02816463093	1.0	1.0	0.00099310405183
17	0.000930493547092	54.9883017453	2.88036	1.23893	100.0	1.01050517127	92.8972017104	75.6746259068	92.5473981593	14.0644584344	26.8381665745	55.1778630194	43.1119860937	2.02444736912	1.0	1.0	0.00352333303435
18	0.000905703280221	52.1345398624	2.88036	1.23893	100.0	1.0086547632	81.9649002014	72.8589624999	82.3726815105	13.8318426044	27.4320788902	50.1910085853	42.6191127526	2.08156245361	1.0	1.0	0.00450496007156
19	0.000897502384592	50.6289107045	2.88036	1.23893	100.0	1.01143515599	91.3914714858	76.4990569344	88.4362656584	13.1228134075	23.2866145587	43.7274037656	35.9239215192	1.90704367622	1.0	1.0	0.00552304566818
20	0.000871388987724	48.5322487464	2.88036	1.23893	100.0	1.02940524816	96.8158251792	67.8746585049	79.0878753629	12.3925636055	21.1893620738	48.6582852854	39.9883981539	1.9732369853	1.0	1.0	0.00145271836147
21	0.00087030998139	50.3603259259	2.88036	1.23893	100.0	1.01820697506	94.4295734016	70.395416089	77.6949891754	13.4560078024	23.8160290493	50.0093118428	41.9882707233	1.99177673136	1.0	1.0	0.00140613664519
22	0.000869624854689	48.7336242015	2.88036	1.23893	100.0	1.02896421435	88.5229390098	70.0078551518	80.8073543484	12.5718605641	22.9546943559	45.3473930961	36.8846561926	1.98411963841	1.0	1.0	0.00418693802102
23	0.000857306701802	52.4034836021	2.88036	1.23893	100.0	1.01857761552	94.6716907428	77.1767871177	89.197743965	13.6145128545	24.6980974222	47.551902172	37.9842272631	1.93529333838	1.0	1.0	0.00251247758153
24	0.000855125398152	51.1056016767	2.88036	1.23893	100.0	1.01574456318	92.421391966	70.5496386908	77.1126190318	13.8223352796	25.1674163453	51.8673066628	43.6578046017	2.05867338655	1.0	1.0	0.00136380564154
25	0.000849771264448	50.7699007151	2.88036	1.23893	100.0	1.030876871	98.3239927545	72.1269918511	78.9983909505	12.7191246879	22.4207020068	48.9324628342	41.8598231698	1.9599240928	1.0	1.0	0.000472023272592
26	0.000834330910388	48.462316214	2.88036	1.23893	100.0	1.02184328536	94.3138649017	68.9153110733	79.5077847539	12.5454359006	21.2438764209	45.5968834873	37.4693603361	1.92574827598	1.0	1.0	0.00119619109381
27	0.000832263288926	48.4702525725	2.88036	1.23893	100.0	1.02052896885	94.1874784792	69.2383924993	80.4934755011	12.307887447	21.11542176	46.1187056516	37.457096999	1.93557812005	1.0	1.0	0.00152463510472
28	0.00082775589672	44.3703817531	2.88036	1.23893	100.0	1.02281579212	82.5100560717	63.4023367411	75.4996165366	11.5293799416	20.445311174	43.2447782692	33.7705568657	1.94673958984	1.0	1.0	0.000246947043868
29	0.000823622619055	46.7902257313	2.88036	1.23893	100.0	1.02409833642	95.8319536159	67.2101700099	75.0905225144	12.4583979758	20.6167399161	44.3556990956	36.7442814628	1.94050193267	1.0	1.0	0.000634916662019
30	0.000821530300813	47.7439312849	2.88036	1.23893	100.0	1.01723327474	97.8878494104	67.3093570044	76.3579921464	12.7165646768	21.0013913902	46.8410018302	38.2665289503	1.9666849102	1.0	1.0	0.000220637453221
31	0.000819974087723	50.1458959885	2.88036	1.23893	100.0	1.02110937657	99.9792547688	70.9349577226	82.3647602315	13.1244145301	22.2986406607	49.3330688839	39.1741730667	1.96206130935	1.0	1.0	0.000317435612696
32	0.000815623779966	46.263393219	2.88036	1.23893	100.0	1.02404638942	99.1505688131	65.8458536584	73.7576461738	12.2188141486	19.7066145421	44.8829046992	36.9531313049	1.94549891417	1.0	1.0	0.000275396751007
33	0.000815623779872	46.263393229	2.88036	1.23893	100.0	1.02404638942	99.1505688131	65.8458536584	73.7576461738	12.2188141486	19.7066145421	44.8829046992	36.9531313049	1.94549891417	1.0	1.0	0.000275396751007
34	0.000815623779856	46.263393219	2.88036001	1.23893	100.0	1.02404638942	99.1505688131	65.8458536584	73.7576461738	12.2188141486	19.7066145421	44.8829046992	36.9531313049	1.94549891417	1.0	1.0	0.000275396751007
35	0.000815623779794	46.263393219	2.88036	1.23893	100.0	1.02404638942	99.1505688131	65.8458536584	73.7576461738	12.2188141486	19.7066145521	44.8829046992	36.9531313049	1.94549891417	1.0	1.0	0.000275396751007
36	0.000814942081918	46.2634026221	2.88036	1.23893	100.0	1.02336989968	99.1505708551	65.8458454526	73.757647525	12.2187785745	19.7066317874	44.8829009831	36.9531330581	1.94526237987	1.0	1.0	1e-06
37	0.000814942081846	46.2634026321	2.88036	1.23893	100.0	1.02336989968	99.1505708551	65.8458454526	73.757647525	12.2187785745	19.7066317874	44.8829009831	36.9531330581	1.94526237987	1.0	1.0	1e-06
38	0.000814942081704	46.2634026221	2.88036001	1.23893	100.0	1.02336989968	99.1505708551	65.8458454526	73.757647525	12.2187785745	19.7066317874	44.8829009831	36.9531330581	1.94526237987	1.0	1.0	1e-06
39	0.000814722644631	46.2634183859	2.88036	1.23893	100.0	1.02227531354	99.1505746755	65.8458302727	73.7576499192	12.2187152247	19.706664689	44.8828947081	36.9531363645	1.94478849525	1.0	1.0	1e-06
40	0.000814722644544	46.2634183959	2.88036	1.23893	100.0	1.02227531354	99.1505746755	65.8458302727	73.7576499192	12.2187152247	19.706664689	44.8828947081	36.9531363645	1.94478849525	1.0	1.0	1e-06
41	0.000814722644299	46.2634183859	2.88036001	1.23893	100.0	1.02227531354	99.1505746755	65.8458302727	73.7576499192	12.2187152247	19.706664689	44.8828947081	36.9531363645	1.94478849525	1.0	1.0	1e-06
42	0.000814722642555	46.2634183859	2.88036	1.23893	100.0	1.02227532354	99.1505746755	65.8458302727	73.7576499192	12.2187152247	19.706664689	44.8828947081	36.9531363645	1.94478849525	1.0	1.0	1e-06
43	0.000814690212653	46.2634187836	2.88036	1.23893	100.0	1.02256451149	99.1505738033	65.8458318054	73.7576496855	12.2187231994	19.7066577349	44.8828956013	36.9531359291	1.94484642461	1.0	1.0	1e-06
44	0.00081469021257	46.2634187936	2.88036	1.23893	100.0	1.02256451149	99.1505738033	65.8458318054	73.7576496855	12.2187231994	19.7066577349	44.8828956013	36.9531359291	1.94484642461	1.0	1.0	1e-06
45	0.000814690212351	46.2634187836	2.88036001	1.23893	100.0	1.02256451149	99.1505738033	65.8458318054	73.7576496855	12.2187231994	19.7066577349	44.8828956013	36.9531359291	1.94484642461	1.0	1.0	1e-06
46	0.000814690212169	46.2634187836	2.88036	1.23893	100.0	1.02256452149	99.1505738033	65.8458318054	73.7576496855	12.2187231994	19.7066577349	44.8828956013	36.9531359291	1.94484642461	1.0	1.0	1e-06
47	0.000814680064284	46.2634247837	2.88036	1.23893	100.0	1.02263866252	99.1505737184	65.8458291122	73.7576501283	12.2187142555	19.7066578447	44.8828948683	36.9531363495	1.94477996015	1.0	1.0	1e-06
48	0.0008146800642	46.2634247937	2.88036	1.23893	100.0	1.02263866252	99.1505737184	65.8458291122	73.7576501283	12.2187142555	19.7066578447	44.8828948683	36.9531363495	1.94477996015	1.0	1.0	1e-06
49	0.000814680063988	46.2634247837	2.88036001	1.23893	100.0	1.02263866252	99.1505737184	65.8458291122	73.7576501283	12.2187142555	19.7066578447	44.8828948683	36.9531363495	1.94477996015	1.0	1.0	1e-06
50	0.000814625316827	46.2634877223	2.88036	1.23893	100.0	1.02305213769	99.1505733052	65.8458005693	73.7576549036	12.2186149556	19.7066621451	44.8828864199	36.9531407905	1.94409427324	1.0	1.0	1e-06
51	0.000814625316738	46.2634877323	2.88036	1.23893	100.0	1.02305213769	99.1505733052	65.8458005693	73.7576549036	12.2186149556	19.7066621451	44.8828864199	36.9531407905	1.94409427324	1.0	1.0	1e-06
52	0.000814625316554	46.2634877223	2.88036001	1.23893	100.0	1.02305213769	99.1505733052	65.8458005693	73.7576549036	12.2186149556	19.7066621451	44.8828864199	36.9531407905	1.94409427324	1.0	1.0	1e-06
53	0.000814613797959	46.2635189308	2.88036	1.23893	100.0	1.02313237066	99.1505732386	65.8457863895	73.7576573076	12.2185640471	19.7066651312	44.8828819953	36.9531429798	1.9437615147	1.0	1.0	1e-06
54	0.000814613797866	46.2635189408	2.88036	1.23893	100.0	1.02313237066	99.1505732386	65.8457863895	73.7576573076	12.2185640471	19.7066651312	44.8828819953	36.9531429798	1.9437615147	1.0	1.0	1e-06
55	0.000814613797686	46.2635189308	2.88036001	1.23893	100.0	1.02313237066	99.1505732386	65.8457863895	73.7576573076	12.2185640471	19.7066651312	44.8828819953	36.9531429798	1.9437615147	1.0	1.0	1e-06
56	0.000814611748618	46.2635294582	2.88036	1.23893	100.0	1.02310497895	99.1505732074	65.8457818013	73.7576581118	12.2185467424	19.7066658829	44.8828804504	36.9531436513	1.94366230493	1.0	1.0	1e-06
57	0.000814611748524	46.2635294682	2.88036	1.23893	100.0	1.02310497895	99.1505732074	65.8457818013	73.7576581118	12.2185467424	19.7066658829	44.8828804504	36.9531436513	1.94366230493	1.0	1.0	1e-06
58	0.00081461174834	46.2635294582	2.88036001	1.23893	100.0	1.02310497895	99.1505732074	65.8457818013	73.7576581118	12.2185467424	19.7066658829	44.8828804504	36.9531436513	1.94366230493	1.0	1.0	1e-06
