# Supplementary material for: Digital logic circuits in yeast with CRISPR-dCas9 NOR gates
Source: Nat Commun. 2017 May 25;8:15459. doi: 10.1038/ncomms15459 (PMC5458518; doi:10.1038/ncomms15459)
Supplement: Supplementary Software 1 — R cytometry data processing scripts and mathematical modeling scripts [file ncomms15459-s3.zip › Supplementary Software 1/FittingScripts/Results/Output/FittingScript_DoseExp3_20160330.py_solution_2016-04-02-05-37-05_1459600625505524.csv]

	score	Vmax	Km	nu	u	vmax	vmax	vmax	vmax	k	k	k	k	n	b	B	leak
	0	0	0	0	0	0	1	2	3	0	1	2	3	0	0	0	0
0	0.47518106077	24.5389290368	2.88036	1.23893	100.0	0.944954197434	63.8800273171	40.1451616907	88.3546480529	22.6851117416	17.9322651887	41.5562722061	7.16395502301	1.31431147289	1.0	1.0	0.60956240707
1	0.246541899986	5.39537090274	2.88036	1.23893	100.0	1.01140145156	47.8782956058	17.0167546934	76.2509745714	23.6389665877	51.6188612219	69.0026033319	10.2205802757	1.25914045533	1.0	1.0	0.200096721364
2	0.141056323808	6.96772284159	2.88036	1.23893	100.0	1.08308183934	24.3648235622	64.1919171502	1.71097132177	5.1575355237	19.4215502642	97.4008683351	41.3556322649	1.48026610644	1.0	1.0	0.0802056237695
3	0.0994037891484	33.3699539946	2.88036	1.23893	100.0	0.919378509379	14.0246970838	15.7604337415	77.3620119217	7.86986747511	50.1046365696	2.76704871501	14.2616054712	0.680342674515	1.0	1.0	0.0952382546782
4	0.0829946472928	25.9965318145	2.88036	1.23893	100.0	0.945041407067	89.7302121064	2.39819582142	79.9497308289	14.5313261974	50.9554387694	6.51080775039	40.4169564132	1.75350011925	1.0	1.0	0.100235551818
5	0.0635677143457	19.8104789162	2.88036	1.23893	100.0	0.911494082301	91.8505409951	62.1839321194	34.023087576	3.69886559808	43.0188814126	11.0326191047	27.5664384292	1.37940508624	1.0	1.0	0.304902579775
6	0.0566040730853	95.9232265963	2.88036	1.23893	100.0	0.90645663323	29.8690853371	18.839256171	44.7801422056	7.59210590201	89.5215023642	87.2567985441	96.7843290097	1.32847123493	1.0	1.0	0.102421832843
7	0.0552037225737	98.5802446408	2.88036	1.23893	100.0	0.9075933531	57.7215819735	38.7381241666	12.8835861632	12.1610968024	86.0186598853	6.83679444186	69.4549641434	0.783241918929	1.0	1.0	0.0481522295656
8	0.0474934814877	61.7591982254	2.88036	1.23893	100.0	1.05770789461	75.688903174	21.4590992312	69.6506625088	12.6616466833	13.2109843877	95.8454833372	65.527823778	1.65255168604	1.0	1.0	0.0704633227922
9	0.0429804697074	46.6303136345	2.88036	1.23893	100.0	0.986997420269	61.0288617401	79.8794262126	13.6365694145	12.5407744767	40.1664102504	64.0197251065	70.389178452	2.02915068453	1.0	1.0	0.0290297793604
10	0.0396993910917	86.2505172389	2.88036	1.23893	100.0	0.952519166338	66.2430417107	95.1077296613	2.98122705277	24.5628725297	60.4357778993	3.19261832748	84.440224612	1.71276172053	1.0	1.0	0.0403976024145
11	0.0395376021309	69.0847013523	2.88036	1.23893	100.0	1.02530604532	96.3438073704	87.3974360622	51.2645627586	28.1444090831	57.8728353398	50.4499175763	46.6252220541	2.09959019648	1.0	1.0	0.147551580788
12	0.0318910523265	64.0300841579	2.88036	1.23893	100.0	1.03367184612	93.7650901385	97.5554367561	68.6740309658	7.13402745136	20.4875756207	70.7999127057	77.7665597456	1.80105227084	1.0	1.0	0.099769431115
13	0.0204359644339	69.816420362	2.88036	1.23893	100.0	1.09698102214	42.4182439339	87.781604626	42.2335911902	9.47707420167	50.891316069	62.2077292183	55.3370152664	2.34740129786	1.0	1.0	0.0243754601416
14	0.0186448179421	82.5104550671	2.88036	1.23893	100.0	1.0108179255	97.372921275	76.5475439145	97.9662538096	24.8901441741	52.8683116742	93.1810554439	23.3339119181	2.35996922841	1.0	1.0	0.0614022042356
15	0.0104584761051	86.0721621024	2.88036	1.23893	100.0	0.973451110607	80.3133350741	93.7966439575	98.919920039	21.4702606551	51.1878738159	43.0953496319	64.3765002491	2.27912954088	1.0	1.0	0.0824086602358
16	0.00897429144702	56.7859839168	2.88036	1.23893	100.0	0.955327221014	44.525320437	91.671024381	98.5186802412	15.4250273232	48.3658004487	51.1147955692	50.4938617982	2.23717828305	1.0	1.0	0.0732106114789
17	0.00834308558459	50.6368576993	2.88036	1.23893	100.0	1.06459752145	68.5163745071	58.4544952558	73.017666768	9.78966916443	23.0373550732	45.2273764567	50.9640073319	2.28514746431	1.0	1.0	0.0495174696181
18	0.00408296144163	49.1103426906	2.88036	1.23893	100.0	1.05237426501	47.4804513368	73.8143411	63.5227126024	12.9487996906	35.6140012217	35.1671379727	49.1804800199	2.12799235965	1.0	1.0	0.00436281315168
19	0.00376515859922	58.5992975853	2.88036	1.23893	100.0	0.974814534668	77.5244680266	95.82619277	78.3411306525	12.1613844406	26.8946021546	45.084227288	64.2181468767	1.74021706963	1.0	1.0	0.0159733076936
20	0.00351326244113	46.0190273833	2.88036	1.23893	100.0	1.04893613911	91.3405461678	90.3013497107	52.4612793314	8.49735227621	16.8925496728	32.1713181219	49.5166087084	1.73120796455	1.0	1.0	0.0156280652473
21	0.00279650720453	53.3657780926	2.88036	1.23893	100.0	0.955034244258	71.1523173111	76.7130351537	68.8556169153	10.8652384581	25.0337838687	44.9330754673	42.4681692018	2.04833653175	1.0	1.0	0.0348583934551
22	0.0019977431677	61.3993506034	2.88036	1.23893	100.0	0.960071562607	77.6747086395	84.4080113439	86.87419822	16.8612115676	41.3087945502	59.6357024351	52.3256679223	2.45372799873	1.0	1.0	0.0203731039994
23	0.00168830233198	59.161415291	2.88036	1.23893	100.0	1.00575779241	67.805584314	80.67696994	73.8013062829	17.2481485943	41.6959350102	58.523812022	55.8716827642	2.26855493111	1.0	1.0	0.00123978471168
24	0.00121238514294	59.3558519729	2.88036	1.23893	100.0	1.02667435722	86.8795089542	76.0458629576	80.5846321473	16.7907842269	36.0765080985	66.8637701529	56.8062577915	2.34389292312	1.0	1.0	0.00518148307621
25	0.00118629779022	60.8141636258	2.88036	1.23893	100.0	0.990363588116	97.7285449466	79.976634926	88.0919934388	16.4571036734	30.6779706995	62.3049328202	52.8243663332	2.08290590737	1.0	1.0	0.00585288509755
26	0.00117815672836	51.7442681305	2.88036	1.23893	100.0	0.991685573095	87.1191080171	68.6906712273	83.8321294594	13.1137686338	23.8326576665	47.5769388828	37.3056014617	2.06792068012	1.0	1.0	0.0139296621484
27	0.00112798381791	53.7272543401	2.88036	1.23893	100.0	1.00769046675	77.4251957418	76.8667088501	72.7358298394	14.2982772247	29.7430371896	48.0402854919	47.8536655794	2.06852543187	1.0	1.0	0.00333721956794
28	0.00111378611687	55.5239354672	2.88036	1.23893	100.0	1.01826911308	87.381619864	80.5167970117	90.0275323442	15.3427615092	32.002238143	54.0693346209	43.4270752144	2.12251566097	1.0	1.0	0.00619491535987
29	0.00102094636891	53.3800370057	2.88036	1.23893	100.0	1.02785559949	95.5804196271	73.2987616203	82.8993192806	14.2835244973	25.5845885645	51.0996227413	41.0105677081	2.0060787025	1.0	1.0	0.00814067083213
30	0.000961000251913	55.4606291847	2.88036	1.23893	100.0	1.01903433907	91.1808558374	79.8047920772	93.1378780483	14.2657093847	26.5954706137	48.7743082751	40.4657845788	1.96678991938	1.0	1.0	0.0110985425145
31	0.000903947203443	59.4067747864	2.88036	1.23893	100.0	1.01371584013	96.251482346	84.4279926758	93.835769001	15.3800243754	29.7727828379	57.622324878	47.4305755303	1.98221438627	1.0	1.0	0.00060106442332
32	0.000880726117867	60.7217004621	2.88036	1.23893	100.0	1.02544896499	96.9670889466	84.1666524526	96.2866034136	16.1077929631	32.1454431871	61.5956667874	51.0850009496	2.06577322483	1.0	1.0	0.00068731115637
33	0.000879050636188	55.950863595	2.88036	1.23893	100.0	1.01099090649	96.8107977281	79.7845242049	94.1725187943	14.8044366437	27.1062034629	51.4781939184	41.8854799143	1.97765580566	1.0	1.0	0.000860203277326
34	0.00087831322512	51.2303814185	2.88036	1.23893	100.0	1.01953233301	91.7968625895	71.694995268	90.2733463534	13.9080933619	25.2937753342	50.9295956502	37.0953964103	2.00884796734	1.0	1.0	0.00109377011473
35	0.000876749046729	48.2306942194	2.88036	1.23893	100.0	1.00963263851	93.9471538789	68.8230941782	86.6691326432	13.0690303977	21.6546929758	45.9845892283	34.9251991585	1.94740009788	1.0	1.0	0.00355743178201
36	0.000873996755954	56.9586540739	2.88036	1.23893	100.0	1.01839325706	95.5044252332	81.1498986221	92.5423848668	14.8434862641	28.525562021	54.2612951198	44.6179059323	2.03647269646	1.0	1.0	0.00674916960232
37	0.000863869147745	49.2413796427	2.88036	1.23893	100.0	1.02309857575	99.1483572603	71.1459596638	93.4219676086	12.935183012	21.6497484753	46.4854079907	33.1828685012	1.93790291492	1.0	1.0	0.00304134058361
38	0.000857977453117	50.3732403936	2.88036	1.23893	100.0	1.02970665666	97.6515050747	72.6667119943	91.2418554368	13.0313053615	22.5789173178	48.0953399814	36.5272732671	1.93722172041	1.0	1.0	0.00240153055622
39	0.000857884703657	51.439801407	2.88036	1.23893	100.0	1.02688656462	95.5381023766	73.5482997439	82.2868919384	13.641309091	24.4800320769	49.9224633388	40.1885480542	1.9837445475	1.0	1.0	0.00154427928403
40	0.000845425349614	48.558326919	2.88036	1.23893	100.0	1.02048595615	92.3301718003	68.8047091499	72.4581981131	13.0007606767	22.5611376061	46.595159369	40.9429287254	1.9782210147	1.0	1.0	0.000448651282732
41	0.000839412105764	49.3956424429	2.88036	1.23893	100.0	1.02419781224	92.6069488193	70.7326421972	79.5088189952	12.7327359674	22.330071624	46.9729375295	39.2284378991	1.95104271705	1.0	1.0	0.00231238255357
42	0.000838661756772	48.7654796524	2.88036	1.23893	100.0	1.02536183194	92.0661028183	69.1871731429	79.1950509168	12.837244851	22.4392161543	47.2244470466	38.3518679963	1.95702479525	1.0	1.0	0.00226923933206
43	0.000835128579185	37.7328743831	2.88036	1.23893	100.0	1.0162995529	79.6976382057	53.7730340012	60.9718019128	10.2074994293	16.2901486811	36.1656593859	29.8747703024	1.95328184385	1.0	1.0	0.00217671094536
44	0.00083050841768	41.3471037174	2.88036	1.23893	100.0	1.02001554497	74.0191584643	58.4671031408	67.933227939	10.690125689	19.4007016569	39.8352525276	31.9158358437	1.96570523112	1.0	1.0	0.000749749055572
45	0.000827351918556	49.5643679679	2.88036	1.23893	100.0	1.02088957927	95.4125388763	71.2573136649	81.6164411615	13.0106726755	22.3120015782	46.1290359348	37.7602034061	1.9368304299	1.0	1.0	0.000341507912308
46	0.000827338411843	50.442216605	2.88036	1.23893	100.0	1.02185288372	94.6303159325	71.1636783629	82.8707710082	13.1068831449	23.2284644517	48.8630106138	39.4686704851	1.98358823868	1.0	1.0	0.00152108409952
47	0.000826529020776	50.3362240852	2.88036	1.23893	100.0	1.02429288372	96.1402987375	71.0153053605	80.3124525586	13.0120889155	22.716858675	48.1790356699	39.8580603532	1.96853515963	1.0	1.0	0.000509623557125
48	0.00082250474901	45.533071455	2.88036	1.23893	100.0	1.02467538557	95.9127273768	64.9970953602	76.0458119225	11.7847921656	19.2614812923	43.9806594144	35.2198654756	1.94024744389	1.0	1.0	0.000796270721693
49	0.000819371278542	39.4637606781	2.88036	1.23893	100.0	1.02762736571	84.6979280029	56.935267703	65.8739453593	10.2946392686	16.5765586436	37.53788669	30.1888474348	1.9127649074	1.0	1.0	1.6502628009e-05
50	0.000817955117096	45.631181321	2.88036	1.23893	100.0	1.02525727686	91.3322637172	64.9537385576	74.3922072951	12.023243099	20.2834386052	44.1080509928	35.7367766743	1.94345192564	1.0	1.0	0.000119030446822
51	0.000817167010961	49.3020620944	2.88036	1.23893	100.0	1.02371261492	98.2291068738	70.3584000096	80.6277873316	12.8986914587	21.7978142806	47.3819877378	38.0437643431	1.94088690592	1.0	1.0	0.000200417773344
52	0.00081625805062	48.7861067557	2.88036	1.23893	100.0	1.02498839177	98.2128480416	69.2984760427	78.0956388207	12.7023272947	21.4770789645	47.0693190977	38.5271042386	1.95372670161	1.0	1.0	6.55437030399e-05
53	0.000816258049536	48.7861067557	2.88036001	1.23893	100.0	1.02498839177	98.2128480416	69.2984760427	78.0956388207	12.7023272947	21.4770789645	47.0693190977	38.5271042386	1.95372670161	1.0	1.0	6.55437030399e-05
54	0.000816258047886	48.7861067557	2.88036	1.23893	100.0	1.02498839177	98.2128480416	69.2984760427	78.0956388207	12.7023272947	21.4770789645	47.0693190977	38.5271042386	1.95372670161	1.0	1.0	6.55537030399e-05
55	0.000816172789929	48.7861023086	2.88036	1.23893	100.0	1.02480400511	98.2128484332	69.2984741547	78.0956399817	12.7023286734	21.4770824964	47.0693196111	38.5271068634	1.9535631167	1.0	1.0	0.000186348990305
56	0.000816172788839	48.7861023086	2.88036001	1.23893	100.0	1.02480400511	98.2128484332	69.2984741547	78.0956399817	12.7023286734	21.4770824964	47.0693196111	38.5271068634	1.9535631167	1.0	1.0	0.000186348990305
57	0.000816084964478	48.7860981625	2.88036	1.23893	100.0	1.02465496037	98.2128485485	69.2984728452	78.0956410829	12.7023320987	21.4770838039	47.0693202415	38.5271093143	1.95343115531	1.0	1.0	0.000132388802472
58	0.000816084963365	48.7860981625	2.88036001	1.23893	100.0	1.02465496037	98.2128485485	69.2984728452	78.0956410829	12.7023320987	21.4770838039	47.0693202415	38.5271093143	1.95343115531	1.0	1.0	0.000132388802472
59	0.000815896118863	48.7860740767	2.88036	1.23893	100.0	1.02419807889	98.2128475436	69.2984685531	78.0956470977	12.7023672801	21.4770788299	47.0693254127	38.5271227593	1.95279850017	1.0	1.0	1e-06
60	0.000815896117675	48.7860740767	2.88036001	1.23893	100.0	1.02419807889	98.2128475436	69.2984685531	78.0956470977	12.7023672801	21.4770788299	47.0693254127	38.5271227593	1.95279850017	1.0	1.0	1e-06
61	0.000815846077641	48.7860529176	2.88036	1.23893	100.0	1.02428075843	98.2128439553	69.2984700401	78.0956520547	12.7024221	21.4770536852	47.0693321251	38.5271337191	1.95246543381	1.0	1.0	1e-06
62	0.000815846076453	48.7860529176	2.88036001	1.23893	100.0	1.02428075843	98.2128439553	69.2984700401	78.0956520547	12.7024221	21.4770536852	47.0693321251	38.5271337191	1.95246543381	1.0	1.0	1e-06
63	0.000815846076307	48.7860529176	2.88036	1.23893	100.0	1.02428076843	98.2128439553	69.2984700401	78.0956520547	12.7024221	21.4770536852	47.0693321251	38.5271337191	1.95246543381	1.0	1.0	1e-06
64	0.000815727423958	48.7859570266	2.88036	1.23893	100.0	1.02489555846	98.2128261228	69.2984798597	78.0956743675	12.7026841794	21.4769275842	47.0693637766	38.5271829276	1.95108858778	1.0	1.0	1e-06
65	0.0008157274228	48.7859570266	2.88036001	1.23893	100.0	1.02489555846	98.2128261228	69.2984798597	78.0956743675	12.7026841794	21.4769275842	47.0693637766	38.5271829276	1.95108858778	1.0	1.0	1e-06
66	0.000815723497595	48.7859477926	2.88036	1.23893	100.0	1.02501060106	98.2128237327	69.2984821766	78.0956764842	12.7027149564	21.476910148	47.0693673319	38.5271874839	1.95101726549	1.0	1.0	1e-06
67	0.000815723496447	48.7859477926	2.88036001	1.23893	100.0	1.02501060106	98.2128237327	69.2984821766	78.0956764842	12.7027149564	21.476910148	47.0693673319	38.5271874839	1.95101726549	1.0	1.0	1e-06
68	0.0008157203911	48.7859296013	2.88036	1.23893	100.0	1.02503999483	98.2128177949	69.2984895839	78.0956808025	12.7027837667	21.4768655536	47.06937514	38.5271962117	1.95101746189	1.0	1.0	1e-06
69	0.000815720389955	48.7859296013	2.88036001	1.23893	100.0	1.02503999483	98.2128177949	69.2984895839	78.0956808025	12.7027837667	21.4768655536	47.06937514	38.5271962117	1.95101746189	1.0	1.0	1e-06
70	0.000815699038654	48.7857531365	2.88036	1.23893	100.0	1.02516963429	98.2127605339	69.2985609118	78.0957228086	12.7034475996	21.4764353459	47.0694505447	38.5272810143	1.95100332783	1.0	1.0	1e-06
71	0.000815699037524	48.7857531365	2.88036001	1.23893	100.0	1.02516963429	98.2127605339	69.2985609118	78.0957228086	12.7034475996	21.4764353459	47.0694505447	38.5272810143	1.95100332783	1.0	1.0	1e-06
72	0.00081566342506	48.7853990893	2.88036	1.23893	100.0	1.02528012405	98.2126462859	69.2987028924	78.0958072133	12.7047734748	21.4755769232	47.0696012358	38.5274513785	1.95093335163	1.0	1.0	1e-06
73	0.000815663423946	48.7853990893	2.88036001	1.23893	100.0	1.02528012405	98.2126462859	69.2987028924	78.0958072133	12.7047734748	21.4755769232	47.0696012358	38.5274513785	1.95093335163	1.0	1.0	1e-06
74	0.00081556383164	48.7842954781	2.88036	1.23893	100.0	1.02541239203	98.2122912749	69.2991435582	78.0960705527	12.7088959816	21.4729092679	47.0700697968	38.5279828335	1.95065121829	1.0	1.0	1e-06
75	0.000815563830555	48.7842954781	2.88036001	1.23893	100.0	1.02541239203	98.2122912749	69.2991435582	78.0960705527	12.7088959816	21.4729092679	47.0700697968	38.5279828335	1.95065121829	1.0	1.0	1e-06
76	0.000815378554108	48.7820326695	2.88036	1.23893	100.0	1.02540900261	98.2115654094	69.3000438862	78.0966110267	12.717329521	21.4674540732	47.0710279723	38.5290733346	1.94999025883	1.0	1.0	1e-06
77	0.000815378553051	48.7820326695	2.88036001	1.23893	100.0	1.02540900261	98.2115654094	69.3000438862	78.0966110267	12.717329521	21.4674540732	47.0710279723	38.5290733346	1.94999025883	1.0	1.0	1e-06
78	0.000815115026021	48.778420713	2.88036	1.23893	100.0	1.02506690753	98.2104140585	69.3014711858	78.0974761626	12.730722604	21.4587957441	47.0725459754	38.5308173658	1.94883488055	1.0	1.0	1e-06
79	0.000815115024975	48.778420713	2.88036001	1.23893	100.0	1.02506690753	98.2104140585	69.3014711858	78.0974761626	12.730722604	21.4587957441	47.0725459754	38.5308173658	1.94883488055	1.0	1.0	1e-06
80	0.000814927856166	48.7754687447	2.88036	1.23893	100.0	1.02446011556	98.2095358006	69.3025598418	78.0982065163	12.7410758792	21.4521332366	47.0736779286	38.5322736266	1.94785570609	1.0	1.0	1e-06
81	0.000814927855093	48.7754687447	2.88036001	1.23893	100.0	1.02446011556	98.2095358006	69.3025598418	78.0982065163	12.7410758792	21.4521332366	47.0736779286	38.5322736266	1.94785570609	1.0	1.0	1e-06
82	0.000814878144615	48.7749019147	2.88036	1.23893	100.0	1.02409167582	98.2093995041	69.3027285453	78.098358725	12.7427582133	21.4510675686	47.0738394998	38.5325691579	1.947628073	1.0	1.0	1e-06
83	0.00081487814351	48.7749019147	2.88036001	1.23893	100.0	1.02409167582	98.2093995041	69.3027285453	78.098358725	12.7427582133	21.4510675686	47.0738394998	38.5325691579	1.947628073	1.0	1.0	1e-06
84	0.000814873962919	48.7752021285	2.88036	1.23893	100.0	1.02403546826	98.2095061107	69.3025962618	78.0982908445	12.7415419509	21.4518593421	47.0736945472	38.5324295632	1.94770700223	1.0	1.0	1e-06
85	0.000814873961805	48.7752021285	2.88036001	1.23893	100.0	1.02403546826	98.2095061107	69.3025962618	78.0982908445	12.7415419509	21.4518593421	47.0736945472	38.5324295632	1.94770700223	1.0	1.0	1e-06
