# Supplementary material for: Digital logic circuits in yeast with CRISPR-dCas9 NOR gates
Source: Nat Commun. 2017 May 25;8:15459. doi: 10.1038/ncomms15459 (PMC5458518; doi:10.1038/ncomms15459)
Supplement: Supplementary Software 1 — R cytometry data processing scripts and mathematical modeling scripts [file ncomms15459-s3.zip › Supplementary Software 1/FittingScripts/Results/Output/FittingScript_DoseExp3_20160330.py_solution_2016-04-02-08-59-53_1459612793640802.csv]

	score	Vmax	Km	nu	u	vmax	vmax	vmax	vmax	k	k	k	k	n	b	B	leak
	0	0	0	0	0	0	1	2	3	0	1	2	3	0	0	0	0
0	0.42891977009	1.51674052556	2.88036	1.23893	100.0	0.934607805648	24.0711670127	95.482936653	11.4924055422	9.54627601987	33.653972035	68.502329536	36.0809504455	2.22319985963	1.0	1.0	0.398379615316
1	0.094048054488	61.0910401032	2.88036	1.23893	100.0	1.09273830686	70.2764560965	85.244411471	20.3922485448	4.37584342875	71.7400305894	76.1303589729	71.5044780637	1.36084604603	1.0	1.0	0.00612226758675
2	0.0827188842514	81.4417302126	2.88036	1.23893	100.0	1.02674904885	33.2643348922	97.0695362924	60.4024104746	1.57322878793	82.5496763042	99.6557340637	60.7355089279	0.636929177441	1.0	1.0	0.25039824478
3	0.0778860242407	14.0783518079	2.88036	1.23893	100.0	0.908002628175	87.3639902938	30.8113282318	16.2947658021	17.9970585123	18.4200410249	33.878490016	24.176004957	1.13366108795	1.0	1.0	0.0632643700949
4	0.0703515214437	61.0638748132	2.88036	1.23893	100.0	1.04824034003	96.7925470154	45.7729013872	47.8226298912	28.2304284013	55.1449954213	79.6668410779	36.4730920839	2.01758433058	1.0	1.0	0.180806009124
5	0.0668111119002	63.2613577145	2.88036	1.23893	100.0	1.03698923344	77.4238385411	47.1925377245	0.962918124304	27.0086819312	89.0033336798	23.7349192009	90.8427946897	2.16954276525	1.0	1.0	0.160383687232
6	0.0555267873626	96.4784137781	2.88036	1.23893	100.0	1.0246876397	77.765150249	53.3494094692	87.0725309628	7.63656783292	64.349729082	31.0086932851	95.611468274	0.659051139328	1.0	1.0	0.00376605334231
7	0.0402291103516	98.5459253424	2.88036	1.23893	100.0	0.957982340781	96.5469412515	91.6820240193	68.8653192433	20.7505994893	61.4193788648	91.0771513863	66.3118484638	1.29178698295	1.0	1.0	0.1126057027
8	0.0268352370018	79.1907378548	2.88036	1.23893	100.0	0.942116638567	73.8073014181	88.7442098539	96.7438948629	14.9506548884	28.2901203246	4.62471057394	98.9858466341	1.78184215028	1.0	1.0	0.0943984730787
9	0.0243828316028	74.7492201418	2.88036	1.23893	100.0	1.03058113234	42.9049175266	80.6681793749	29.8156103494	12.5113574062	51.314789732	31.9087707214	97.6037935916	1.63241104394	1.0	1.0	0.031406967258
10	0.0140251938923	38.2351309977	2.88036	1.23893	100.0	1.03058113234	31.1363406275	80.6681793749	84.4344988128	12.5113574062	51.314789732	31.9087707214	70.2863889063	1.90845038495	1.0	1.0	0.024079317
11	0.0137718336281	66.5894703374	2.88036	1.23893	100.0	0.96740754468	73.2754348174	77.9239943268	75.3063083494	25.7262780032	47.6645011376	38.9871695	89.7576945569	2.16357707777	1.0	1.0	0.0552587518975
12	0.0102482994838	45.2626667556	2.88036	1.23893	100.0	1.02627825161	68.1670530318	70.1749057712	93.0439752394	11.1859165669	25.7148638925	49.6334283296	22.1662890881	2.31467321335	1.0	1.0	0.0673290222175
13	0.00926619024613	65.9592696825	2.88036	1.23893	100.0	0.940385389997	58.8870697676	86.7224343773	70.4555678384	13.1006582527	31.5886868841	53.635776165	74.2775800347	2.28485453321	1.0	1.0	0.071543717509
14	0.00921839826886	56.3486959212	2.88036	1.23893	100.0	0.957166111134	59.0401437453	98.6334194238	72.5218576634	12.3734619394	37.4092201321	32.8819163324	74.7864248445	1.84954275128	1.0	1.0	0.047480437051
15	0.00796341397215	51.3509187419	2.88036	1.23893	100.0	0.955447819202	64.1679767691	80.5840309054	70.9935446665	8.61767419926	18.7926798228	17.4079775192	21.5207416675	2.29861932211	1.0	1.0	0.0825849646209
16	0.00792083140628	60.0260393927	2.88036	1.23893	100.0	0.92812059768	59.0455215837	84.881026748	85.0933617512	13.4938803846	35.8254376851	39.959818738	68.8898348396	2.21263412359	1.0	1.0	0.0569193818913
17	0.0078049367021	65.5070106041	2.88036	1.23893	100.0	0.945202483777	50.098107606	97.5530130264	58.9635503447	17.8489352918	49.9103914711	40.7198063785	92.5354692615	2.25653873137	1.0	1.0	0.0115122886463
18	0.00595023370503	49.8633340626	2.88036	1.23893	100.0	0.97737995041	68.0422359145	62.396125884	71.866051378	13.3760904636	28.4050119594	29.1412072681	28.6429171557	2.39769328053	1.0	1.0	0.0256044245258
19	0.00453183273203	55.9768888835	2.88036	1.23893	100.0	0.971625487563	78.9383513914	89.1198848017	83.3018817058	12.4021862668	25.7561697779	28.1453733211	32.6764894677	2.32852726793	1.0	1.0	0.0647770219781
20	0.00437837734045	60.5794831152	2.88036	1.23893	100.0	0.961302870087	57.8935024565	86.1522281634	71.4669920836	14.8727004188	39.7001132825	36.8638669106	39.6832033393	2.26762382971	1.0	1.0	0.0565889100575
21	0.00385183739439	55.9727985877	2.88036	1.23893	100.0	1.02628623515	68.560283104	68.327755418	81.4931976201	12.0508491119	30.2204675686	68.0725613559	55.5020626164	2.28764173144	1.0	1.0	0.0423392615891
22	0.00358936346922	58.5366056512	2.88036	1.23893	100.0	1.03197816749	59.0440248925	85.2499861648	98.4730508258	14.5207651999	41.0497235522	48.4343554608	48.7328806869	2.29854317108	1.0	1.0	0.0319796802912
23	0.00297626048053	60.4656319374	2.88036	1.23893	100.0	0.976497052419	79.984465876	99.4394211147	73.7474955169	15.8944122779	38.8200901318	41.3367849354	50.3560575838	2.17378848626	1.0	1.0	0.0348601816621
24	0.00232602667419	58.5492431995	2.88036	1.23893	100.0	1.00392129061	91.6241680263	93.1306045627	87.0166180139	12.3014441908	26.4085466538	41.5990304286	36.3652998592	1.96579082105	1.0	1.0	0.0239122508221
25	0.00201840043934	41.2245593477	2.88036	1.23893	100.0	1.08912763318	71.016705234	60.8467609184	71.2132775996	9.9103643311	20.3490941561	39.7802852665	32.5948141188	2.02168989397	1.0	1.0	0.0133345722135
26	0.00196882128763	63.0027212565	2.88036	1.23893	100.0	1.05503804841	92.3809424744	83.3376469681	79.1870327761	17.8819989127	35.6771452647	55.5550583779	60.3798711276	2.13775370133	1.0	1.0	0.0083853811233
27	0.0017635492556	56.9440593816	2.88036	1.23893	100.0	1.07133367143	83.897249752	73.1828344853	94.0478355341	12.7252833902	28.2006992225	56.8988334535	42.4939094	2.1853205398	1.0	1.0	0.0138576666467
28	0.00174620704759	56.1565931139	2.88036	1.23893	100.0	1.06481212898	77.3373874636	81.6825227672	83.2247862355	12.7132533813	28.2690845103	50.9133875292	48.8072637212	1.94008120492	1.0	1.0	0.0123242918812
29	0.00157831037731	60.9518052619	2.88036	1.23893	100.0	0.998411252649	84.9128967111	93.2413315027	96.0939628721	14.739035439	32.0268132706	57.9647813751	51.6800482433	1.88283121597	1.0	1.0	0.00310671853253
30	0.00155509567718	50.0922241554	2.88036	1.23893	100.0	0.987630745452	94.5804893881	67.50193052	91.1185193148	12.2947261387	21.1552017601	41.8968584165	32.1144249353	2.20182988156	1.0	1.0	0.0393824860938
31	0.00150981704421	63.7324976975	2.88036	1.23893	100.0	0.994392165646	96.5292177443	94.3917926246	86.0293540231	16.2278226069	33.0338746193	55.9397825945	61.5747769193	1.98709586132	1.0	1.0	0.0154331160765
32	0.00141572638168	66.4265644632	2.88036	1.23893	100.0	1.00479412162	87.8770883931	86.4212967809	95.7195487647	14.713276508	33.361109586	66.2573477056	57.3082354542	2.14326334039	1.0	1.0	0.0131688888213
33	0.00139707815199	63.2136816495	2.88036	1.23893	100.0	0.992687590134	98.6624886802	87.3538705274	92.9582146583	17.2803945091	32.0294902263	57.6596237743	49.027222771	2.01332748362	1.0	1.0	0.00335278830165
34	0.00123383179347	63.982440712	2.88036	1.23893	100.0	0.988971026357	87.4137328582	90.7370985429	99.4636817897	17.4285851089	38.2934156327	63.0099909049	53.0490068718	2.20747252219	1.0	1.0	0.0205837498653
35	0.00120412914304	54.9273456008	2.88036	1.23893	100.0	1.00716669057	81.2092964666	78.9755895441	86.9605408026	14.369850948	31.448554627	56.1179261154	45.1242923795	2.17098491823	1.0	1.0	0.0145587926742
36	0.00116335345867	54.0172739256	2.88036	1.23893	100.0	1.00880278114	81.81066719	77.418244101	97.92717244	14.3854268534	31.1976355474	54.8124374767	38.796358613	2.13531117279	1.0	1.0	0.00427190061671
37	0.00112457749795	53.3670861549	2.88036	1.23893	100.0	1.01699454703	85.8680451556	74.7727194891	82.7444436772	16.2401499009	30.6301480472	53.6141428168	45.3299039791	2.09086853505	1.0	1.0	0.000435151706759
38	0.00111660566895	53.1494668014	2.88036	1.23893	100.0	1.01336329337	86.6320667374	72.3538652241	85.6399882072	15.7483848551	29.6908199186	55.053584192	44.8273312147	2.16430311789	1.0	1.0	0.00149513345267
39	0.00104425398466	59.3031192653	2.88036	1.23893	100.0	1.01117828571	91.5836466004	80.8081126014	78.3500706691	15.2263130014	31.111596724	56.4563795427	53.1693214409	2.11156421284	1.0	1.0	0.00665577862171
40	0.00100371023013	50.7755387093	2.88036	1.23893	100.0	1.0161806671	94.9719679629	73.7755217513	71.5709479862	13.5585897397	24.2640335626	46.9789513217	45.8558392431	2.04376926242	1.0	1.0	0.00661473114105
41	0.00100018561813	48.3105946631	2.88036	1.23893	100.0	1.02983842109	81.9118528636	63.5987077315	71.6832116273	12.2523605568	24.0044798446	50.2144438304	42.3320924363	2.14323334835	1.0	1.0	5.21611547982e-06
42	0.000904454185545	50.3216185339	2.88036	1.23893	100.0	1.0203077348	95.5918667209	67.5853391149	78.0379683665	13.8769967406	23.9264752179	52.501391909	42.8641890693	2.06929143837	1.0	1.0	0.00254117440481
43	0.000864469674211	48.6252373985	2.88036	1.23893	100.0	1.02785769023	95.0422471224	68.0007471749	80.8847027772	12.8527719775	21.6230057155	46.5064209304	36.2643224296	1.95884000231	1.0	1.0	0.00169503395087
44	0.000850794341985	46.5453718388	2.88036	1.23893	100.0	1.01721310474	93.1650141137	64.9644508282	79.5492336698	12.2379042597	20.4198722475	45.3450360541	35.6006709788	1.97433902896	1.0	1.0	0.00218636238742
45	0.000843851016008	47.2906490087	2.88036	1.23893	100.0	1.01840524148	90.9344060107	67.4843031594	73.3768847882	12.4336439583	21.7970662624	45.0560301598	37.7706873627	1.98907578479	1.0	1.0	0.00170839403241
46	0.000836644440278	45.7262664683	2.88036	1.23893	100.0	1.03267329191	91.5120191142	65.1392266861	72.786983266	11.9228806172	20.4464863666	45.1027391381	37.1856730611	1.95648638575	1.0	1.0	0.000165302566572
47	0.000836201194733	40.5393259428	2.88036	1.23893	100.0	1.0174100799	84.6214805839	58.7754546064	65.2028745095	10.7975928276	17.5730709318	38.9218456219	32.4421531205	1.92347997748	1.0	1.0	0.000606821184304
48	0.000835588487576	37.761928122	2.88036	1.23893	100.0	1.0187001969	88.7115088683	53.2012842192	61.5387667997	9.95268337366	15.0491324961	36.6496890034	28.8970368218	1.94600523723	1.0	1.0	0.000926139959937
49	0.000832142357077	45.148476359	2.88036	1.23893	100.0	1.02193910172	90.2937223159	64.3270622867	72.9670561879	11.6499070615	19.9338996733	43.0850137856	35.1582931405	1.95892741707	1.0	1.0	0.000296490003902
50	0.00082380900914	43.3639587853	2.88036	1.23893	100.0	1.03095770765	93.420402379	62.4121310787	70.4804682372	11.2378946466	18.1969115451	41.4417744939	33.4618695584	1.91911145269	1.0	1.0	0.000268782833988
51	0.000823486573964	39.8451929379	2.88036	1.23893	100.0	1.02964840731	97.4857070025	56.8622708183	64.1801617191	10.2804993735	15.1479053132	38.0138242309	30.9913274368	1.89835438352	1.0	1.0	0.00036445703137
52	0.000823462540514	38.8164487123	2.88036	1.23893	100.0	1.0261865295	99.0242215276	54.9013100753	60.6687465778	10.0072449231	14.3408702099	37.520950546	31.2792418689	1.91618329671	1.0	1.0	0.000902290684037
53	0.00082315571368	40.7114276258	2.88036	1.23893	100.0	1.02395407448	99.4156842769	57.7276472363	63.7896797346	10.7450868536	15.7373736801	38.9668293494	32.7615646784	1.92694888201	1.0	1.0	0.00137958764738
54	0.00082235966843	37.9613291977	2.88036	1.23893	100.0	1.02523492406	93.5401198106	53.9533475417	60.6370155331	9.99154984515	14.6104949497	36.678529886	30.2857927038	1.92731837917	1.0	1.0	0.0019047887638
55	0.000821040334312	39.3321979903	2.88036	1.23893	100.0	1.02441187845	91.9070625899	56.066139934	63.6882673495	10.090789056	15.5103625775	38.1585261502	31.1007631746	1.93256340324	1.0	1.0	0.00131806307476
56	0.000818273387486	42.4769098457	2.88036	1.23893	100.0	1.0261514861	94.1723532222	61.3289889143	69.9007073626	11.0148423634	17.3070942901	40.3918947854	32.7336154185	1.91004894267	1.0	1.0	0.00121656179197
57	0.000817386013804	42.5735227742	2.88036	1.23893	100.0	1.02555609712	94.0397928417	61.3848436528	69.8480151375	11.0516883312	17.4126230003	40.516547726	32.874654284	1.91420840925	1.0	1.0	0.00118485386633
58	0.0008167687198	43.9588302406	2.88036	1.23893	100.0	1.02529806727	93.8730317655	62.5676965745	71.2982564867	11.5034963412	18.5589838292	42.438818273	34.376345185	1.93977735918	1.0	1.0	0.000946270834359
59	0.000816768719232	43.9588302406	2.88036001	1.23893	100.0	1.02529806727	93.8730317655	62.5676965745	71.2982564867	11.5034963412	18.5589838292	42.438818273	34.376345185	1.93977735918	1.0	1.0	0.000946270834359
60	0.00081536836497	43.9588264161	2.88036	1.23893	100.0	1.02402926308	93.8730381635	62.5676833363	71.2982600069	11.5034325229	18.5590357488	42.4388093092	34.3763537893	1.93929741159	1.0	1.0	0.000489456636345
61	0.000815368364212	43.9588264161	2.88036001	1.23893	100.0	1.02402926308	93.8730381635	62.5676833363	71.2982600069	11.5034325229	18.5590357488	42.4388093092	34.3763537893	1.93929741159	1.0	1.0	0.000489456636345
62	0.000815368352789	43.9588264161	2.88036	1.23893	100.0	1.02402926308	93.8730381635	62.5676833363	71.2982600069	11.5034325229	18.5590357488	42.4388093092	34.3763537893	1.93929741159	1.0	1.0	0.000489466636345
63	0.000815136141142	43.9588157748	2.88036	1.23893	100.0	1.02163906893	93.8730519017	62.5676546612	71.2982673921	11.5032999891	18.5591487247	42.4387912712	34.3763723804	1.9381913408	1.0	1.0	0.000643585057202
64	0.000815136140149	43.9588157748	2.88036001	1.23893	100.0	1.02163906893	93.8730519017	62.5676546612	71.2982673921	11.5032999891	18.5591487247	42.4387912712	34.3763723804	1.9381913408	1.0	1.0	0.000643585057202
65	0.000815136133849	43.9588157748	2.88036	1.23893	100.0	1.02163907893	93.8730519017	62.5676546612	71.2982673921	11.5032999891	18.5591487247	42.4387912712	34.3763723804	1.9381913408	1.0	1.0	0.000643585057202
66	0.000814541249596	43.9588176715	2.88036	1.23893	100.0	1.02247125601	93.8730479974	62.5676627935	71.2982656512	11.5033379941	18.5591166942	42.4387959384	34.3763682392	1.93850156945	1.0	1.0	0.000417159945231
67	0.000814541248662	43.9588176715	2.88036001	1.23893	100.0	1.02247125601	93.8730479974	62.5676627935	71.2982656512	11.5033379941	18.5591166942	42.4387959384	34.3763682392	1.93850156945	1.0	1.0	0.000417159945231
68	0.000814541248463	43.9588176715	2.88036	1.23893	100.0	1.02247126601	93.8730479974	62.5676627935	71.2982656512	11.5033379941	18.5591166942	42.4387959384	34.3763682392	1.93850156945	1.0	1.0	0.000417159945231
69	0.000814525571869	43.958816418	2.88036	1.23893	100.0	1.02251531516	93.8730484446	62.5676618344	71.2982660927	11.5033342828	18.5591205387	42.4387951862	34.376369546	1.93845652246	1.0	1.0	0.000410703486941
70	0.000814525570937	43.958816418	2.88036001	1.23893	100.0	1.02251531516	93.8730484446	62.5676618344	71.2982660927	11.5033342828	18.5591205387	42.4387951862	34.376369546	1.93845652246	1.0	1.0	0.000410703486941
71	0.000814525570915	43.958816418	2.88036	1.23893	100.0	1.02251532516	93.8730484446	62.5676618344	71.2982660927	11.5033342828	18.5591205387	42.4387951862	34.376369546	1.93845652246	1.0	1.0	0.000410703486941
72	0.00081446933001	43.958811404	2.88036	1.23893	100.0	1.0226915518	93.8730502333	62.5676579981	71.2982678586	11.5033194377	18.5591359168	42.438792177	34.3763747731	1.93827633449	1.0	1.0	0.000384877653784
73	0.000814469329088	43.958811404	2.88036001	1.23893	100.0	1.0226915518	93.8730502333	62.5676579981	71.2982678586	11.5033194377	18.5591359168	42.438792177	34.3763747731	1.93827633449	1.0	1.0	0.000384877653784
74	0.000814469329025	43.958811404	2.88036	1.23893	100.0	1.0226915518	93.8730502333	62.5676579981	71.2982678586	11.5033194377	18.5591359168	42.438792177	34.3763747731	1.93827633449	1.0	1.0	0.000384887653784
75	0.000813941337067	43.9587494611	2.88036	1.23893	100.0	1.02382934178	93.8730757258	62.5676037882	71.298290877	11.5031008243	18.5593532987	42.4387511772	34.3764417067	1.93581055372	1.0	1.0	2.39941650537e-05
76	0.000813941336153	43.9587494611	2.88036001	1.23893	100.0	1.02382934178	93.8730757258	62.5676037882	71.298290877	11.5031008243	18.5593532987	42.4387511772	34.3764417067	1.93581055372	1.0	1.0	2.39941650537e-05
77	0.000813941330777	43.9587494611	2.88036	1.23893	100.0	1.02382934178	93.8730757258	62.5676037882	71.298290877	11.5031008243	18.5593532987	42.4387511772	34.3764417067	1.93581055372	1.0	1.0	2.40041650537e-05
78	0.000813551237953	43.9586837083	2.88036	1.23893	100.0	1.02467382395	93.8731036103	62.5675448026	71.2983154552	11.502859765	18.5595907831	42.438707141	34.3765128432	1.93313680897	1.0	1.0	1.4334062069e-05
79	0.000813551237057	43.9586837083	2.88036001	1.23893	100.0	1.02467382395	93.8731036103	62.5675448026	71.2983154552	11.502859765	18.5595907831	42.438707141	34.3765128432	1.93313680897	1.0	1.0	1.4334062069e-05
80	0.00081348141343	43.9586849906	2.88036	1.23893	100.0	1.02436921507	93.8731037626	62.5675447456	71.2983153238	11.5028561511	18.559591529	42.4387070264	34.3765121113	1.9331554548	1.0	1.0	1e-06
81	0.000813481412504	43.9586849906	2.88036001	1.23893	100.0	1.02436921507	93.8731037626	62.5675447456	71.2983153238	11.5028561511	18.559591529	42.4387070264	34.3765121113	1.9331554548	1.0	1.0	1e-06
82	0.00081347209491	43.9586795908	2.88036	1.23893	100.0	1.02416543715	93.8731042193	62.5675455725	71.2983173003	11.5028452898	18.5595943319	42.438704589	34.3765172954	1.93320204	1.0	1.0	1e-06
83	0.000813472093966	43.9586795908	2.88036001	1.23893	100.0	1.02416543715	93.8731042193	62.5675455725	71.2983173003	11.5028452898	18.5595943319	42.438704589	34.3765172954	1.93320204	1.0	1.0	1e-06
