# Supplementary material for: Digital logic circuits in yeast with CRISPR-dCas9 NOR gates
Source: Nat Commun. 2017 May 25;8:15459. doi: 10.1038/ncomms15459 (PMC5458518; doi:10.1038/ncomms15459)
Supplement: Supplementary Software 1 — R cytometry data processing scripts and mathematical modeling scripts [file ncomms15459-s3.zip › Supplementary Software 1/FittingScripts/Results/Output/FittingScript_DoseExp3_20160330.py_solution_2016-04-02-12-09-33_1459624173742716.csv]

	score	Vmax	Km	nu	u	vmax	vmax	vmax	vmax	k	k	k	k	n	b	B	leak
	0	0	0	0	0	0	1	2	3	0	1	2	3	0	0	0	0
0	1.09435639845	98.3506319206	2.88036	1.23893	100.0	1.02531566688	69.8962919603	99.1134148743	15.2631931538	18.7395066759	7.40184585267	35.5743421494	8.1338960515	1.02025457319	1.0	1.0	0.940518766946
1	0.709570433792	24.9465099391	2.88036	1.23893	100.0	0.96841622458	90.8792427962	42.7720667895	96.0139600269	59.7849782633	42.2968233848	55.0209412353	98.7151767489	2.42618606315	1.0	1.0	0.668867135254
2	0.087177502384	47.4484148177	2.88036	1.23893	100.0	0.952469000322	89.793554287	19.6941823028	62.7750461668	45.6507688012	73.4647831359	49.2302567809	92.5610189369	1.14539003549	1.0	1.0	0.0474772933273
3	0.0191363694298	55.1787312664	2.88036	1.23893	100.0	1.00403698684	47.9659623121	59.3957333968	96.5864077126	16.4490633485	46.0733815777	85.121760978	91.4956170385	2.1794194344	1.0	1.0	0.0720257938526
4	0.0186127690893	39.542019762	2.88036	1.23893	100.0	0.972233223471	90.6727760569	68.861430804	93.3472232891	9.24081439449	17.4677922627	57.1703287798	15.6201545628	2.26069498994	1.0	1.0	0.0505285726691
5	0.0112278901627	69.210113037	2.88036	1.23893	100.0	0.921008308593	82.9219724164	84.9217092326	92.88143598	11.5131350756	28.0998503653	66.3490145286	86.6461540797	2.42560931128	1.0	1.0	0.0198322298979
6	0.00588674627404	56.4230454567	2.88036	1.23893	100.0	1.03552045429	79.8719057027	63.8755183138	71.8614588667	10.6549397563	21.418037431	60.5643621428	65.4821136319	2.02395692813	1.0	1.0	0.0356524110443
7	0.00444785424958	46.4506386558	2.88036	1.23893	100.0	0.934566336231	68.0764094312	70.5202797123	56.3674496774	13.5669255511	22.6783146098	26.8709777593	42.0961569529	1.80134017328	1.0	1.0	0.0177386044551
8	0.00413247010217	51.6091506446	2.88036	1.23893	100.0	1.00735196141	69.3411070787	86.6843761153	52.1679874471	11.5073523017	27.2081352331	38.004637899	77.2265704695	2.07625830798	1.0	1.0	0.0341133304563
9	0.00331007582609	55.0372594213	2.88036	1.23893	100.0	0.963907228154	84.4733855338	92.4422128777	76.1769810888	17.48688369	35.1371759031	52.3295337153	56.73141715	2.12300499459	1.0	1.0	0.0108674645786
10	0.00320786805399	67.8220688194	2.88036	1.23893	100.0	0.988918524059	91.5377920802	98.5361549421	91.1069391388	24.1037687346	50.4369642215	69.4906473535	78.9416929473	2.21684865747	1.0	1.0	0.00603479654161
11	0.00255816462488	69.0545586736	2.88036	1.23893	100.0	1.04309166276	69.1660848617	91.4683260131	85.8315972576	16.7800185818	48.2542868916	58.0610558752	63.028996762	2.28401854778	1.0	1.0	0.0155426974804
12	0.00207761328772	68.0743896622	2.88036	1.23893	100.0	0.946300797359	87.4404789408	94.1744995326	86.5104138564	14.8515745665	34.5416641379	63.8798503014	66.9904578931	2.34129544094	1.0	1.0	0.0402114193313
13	0.00189399516685	60.1375622759	2.88036	1.23893	100.0	1.01709409659	90.5887249359	97.1112303631	96.1065509149	14.6394957083	30.1127967768	45.8586684324	48.8765688825	1.99802066177	1.0	1.0	0.0233200352183
14	0.00147612248361	62.4062441225	2.88036	1.23893	100.0	1.01966456802	69.2985921631	91.5142915705	96.6073683472	15.0314062623	39.7394591321	50.7369902863	47.3929385781	2.08273823817	1.0	1.0	0.0126002779172
15	0.00135203912049	50.337376195	2.88036	1.23893	100.0	1.03415704739	70.3888619449	73.4903342085	91.6252053569	12.8872133764	30.4285162689	50.5436600494	38.1518564773	2.0757268998	1.0	1.0	0.00310228184925
16	0.00132614992916	45.609207421	2.88036	1.23893	100.0	1.03346202563	79.9279738293	66.8003701961	84.8271180629	10.5203318898	18.8464665169	37.1048104834	30.9341180308	1.95448693719	1.0	1.0	0.0188975004322
17	0.00129558433727	45.690110601	2.88036	1.23893	100.0	1.0280421516	91.5384765318	69.1337591756	73.5573098046	11.6949042831	20.7760204322	45.5308387655	36.9884067744	2.00662048656	1.0	1.0	0.00945106470895
18	0.00110366267805	52.3555561243	2.88036	1.23893	100.0	1.05253330567	90.2886650163	75.9512142006	75.637475958	12.2818183927	24.4436112182	49.7101346493	44.7118809802	1.96385442769	1.0	1.0	0.0020030642831
19	0.00106259530897	38.3114189616	2.88036	1.23893	100.0	1.03150098312	61.1383644202	53.381488689	65.5054761426	10.1537570895	19.1428169283	35.602439833	29.8222429027	1.98382314418	1.0	1.0	0.000127757853081
20	0.00105164692295	53.7346009018	2.88036	1.23893	100.0	0.998003740314	74.6934173662	79.7713359821	98.0680291091	13.7172536866	29.7006403776	49.3714329732	39.4949917956	2.01860755009	1.0	1.0	0.00823555889332
21	0.00103517157085	47.3529133275	2.88036	1.23893	100.0	1.00176119576	68.8074634484	62.9872121863	82.0446891154	12.4797479147	25.5167756573	47.6501968537	35.4769937908	2.12399634362	1.0	1.0	0.0129702925673
22	0.00101826695586	44.706702262	2.88036	1.23893	100.0	0.999529593853	62.3581384864	62.6218863147	74.2676867089	12.4084245238	25.9907929474	43.9194628972	36.2806643946	2.0720667819	1.0	1.0	0.00350953525781
23	0.0009645827931	54.5107490646	2.88036	1.23893	100.0	1.01311036694	75.461769129	74.41678603	89.3046926846	14.1135679298	31.1728847932	55.6749557205	44.8963927601	2.14117677038	1.0	1.0	0.00421485759268
24	0.000939349545288	63.394315443	2.88036	1.23893	100.0	1.02874647365	98.0730665219	91.9136924459	96.778031655	15.9376516049	33.1445486158	60.7212515799	54.0062159626	2.00005765895	1.0	1.0	0.00259565746668
25	0.000892038913219	50.0479907886	2.88036	1.23893	100.0	1.00442645911	99.630667867	69.521957358	83.1262007517	13.3066768977	21.906577271	47.4212409832	38.4709489235	2.00888656984	1.0	1.0	0.00884549828502
26	0.000881775624262	53.3336237493	2.88036	1.23893	100.0	1.0247564389	80.5782587963	75.6153726413	92.7621823728	13.8179385561	28.5542349925	50.7422910973	38.8248209186	2.01367485274	1.0	1.0	0.00319879493302
27	0.000881554332449	45.0386699813	2.88036	1.23893	100.0	1.03534045756	81.2023481563	64.4846276331	83.0998698378	11.5084442537	21.1477868614	44.3501450037	32.8597133692	1.94469725949	1.0	1.0	0.000258707953696
28	0.000874933381311	55.0560349948	2.88036	1.23893	100.0	1.02015778343	85.4406702497	78.2975755156	90.180116831	14.7973563531	29.3129711208	51.303347022	41.7576511824	1.9913357911	1.0	1.0	0.000505114651268
29	0.00086840441443	58.4780253919	2.88036	1.23893	100.0	1.02348797316	92.9404281873	83.5019079963	95.8558447168	14.7623226619	29.6010802359	55.066813221	45.514960488	1.98606140171	1.0	1.0	0.00115021081048
30	0.000862577482918	51.643601161	2.88036	1.23893	100.0	1.01645767931	90.2482872718	73.7606124398	89.3490122251	13.8179385561	25.5722428759	49.8294124717	38.8068936703	2.01367485274	1.0	1.0	0.00319879493302
31	0.000846856553934	49.8119309952	2.88036	1.23893	100.0	1.02096764865	96.8047078152	71.498452776	89.822190294	12.9007276473	21.7176548879	46.7201229824	35.4150205573	1.91826653319	1.0	1.0	0.00126746615003
32	0.000832021288249	51.2232171166	2.88036	1.23893	100.0	1.02424021699	97.1410275697	72.8431234355	86.0830537824	13.2631625019	23.0922718585	48.145490048	38.6035365305	1.94584200242	1.0	1.0	0.00103437610627
33	0.000825468457223	46.179555873	2.88036	1.23893	100.0	1.02025253243	96.5956929258	66.1055619443	71.9122697572	12.1368039919	20.1156550694	44.8954112097	37.8402604706	1.9629084437	1.0	1.0	0.0002911845287
34	0.000822276378394	44.9345827192	2.88036	1.23893	100.0	1.01857982597	92.4652680764	63.0659101196	70.6537619292	11.9193121727	19.62599529	43.974092661	36.3904015543	1.96313740027	1.0	1.0	0.000484796039675
35	0.000818153054706	46.3965464565	2.88036	1.23893	100.0	1.02179527029	96.3962805865	66.7266082363	75.3661130691	12.2823470526	20.1637971078	44.4972912649	36.553579247	1.93784443141	1.0	1.0	0.000101921630377
36	0.0008146239024	45.7773293982	2.88036	1.23893	100.0	1.02409585536	97.0963447265	65.2958292242	74.980124545	11.9835452314	19.3729066761	44.1268010793	35.5005049204	1.92740380056	1.0	1.0	0.000178844186041
37	0.000814623901457	45.7773293982	2.88036001	1.23893	100.0	1.02409585536	97.0963447265	65.2958292242	74.980124545	11.9835452314	19.3729066761	44.1268010793	35.5005049204	1.92740380056	1.0	1.0	0.000178844186041
38	0.000814623901286	45.7773293982	2.88036	1.23893	100.0	1.02409586536	97.0963447265	65.2958292242	74.980124545	11.9835452314	19.3729066761	44.1268010793	35.5005049204	1.92740380056	1.0	1.0	0.000178844186041
39	0.000814623899831	45.7773293982	2.88036	1.23893	100.0	1.02409585536	97.0963447265	65.2958292242	74.980124545	11.9835452314	19.3729066761	44.1268010793	35.5005049204	1.92740381056	1.0	1.0	0.000178844186041
40	0.000814087353792	45.7773288047	2.88036	1.23893	100.0	1.02420728747	97.0963449042	65.2958312069	74.9801259987	11.9835361739	19.3729044656	44.1267963049	35.5005086806	1.92766078126	1.0	1.0	1e-06
41	0.000814087352843	45.7773288047	2.88036001	1.23893	100.0	1.02420728747	97.0963449042	65.2958312069	74.9801259987	11.9835361739	19.3729044656	44.1267963049	35.5005086806	1.92766078126	1.0	1.0	1e-06
42	0.000814085795291	45.7773283345	2.88036	1.23893	100.0	1.02419114251	97.096345242	65.2958308207	74.9801262805	11.9835324879	19.3729068748	44.1267954684	35.5005094475	1.92766145318	1.0	1.0	1e-06
43	0.00081408579434	45.7773283345	2.88036001	1.23893	100.0	1.02419114251	97.096345242	65.2958308207	74.9801262805	11.9835324879	19.3729068748	44.1267954684	35.5005094475	1.92766145318	1.0	1.0	1e-06
44	0.000814080891752	45.7773264537	2.88036	1.23893	100.0	1.02412656268	97.096346593	65.295829276	74.9801274078	11.9835177442	19.3729165116	44.1267921223	35.5005125153	1.92766414086	1.0	1.0	1e-06
45	0.000814080890795	45.7773264537	2.88036001	1.23893	100.0	1.02412656268	97.096346593	65.295829276	74.9801274078	11.9835177442	19.3729165116	44.1267921223	35.5005125153	1.92766414086	1.0	1.0	1e-06
46	0.000814070962136	45.7773185961	2.88036	1.23893	100.0	1.02397464824	97.0963519173	65.2958240813	74.9801323952	11.9834571843	19.3729531714	44.126777204	35.5005260857	1.92777472582	1.0	1.0	1e-06
47	0.000814070961167	45.7773185961	2.88036001	1.23893	100.0	1.02397464824	97.0963519173	65.2958240813	74.9801323952	11.9834571843	19.3729531714	44.126777204	35.5005260857	1.92777472582	1.0	1.0	1e-06
48	0.00081406033287	45.7773031851	2.88036	1.23893	100.0	1.02383960825	97.0963619413	65.29581468	74.9801420823	11.9833427584	19.3730216961	44.1267482575	35.5005525837	1.92802341279	1.0	1.0	1e-06
49	0.000814060331893	45.7773031851	2.88036001	1.23893	100.0	1.02383960825	97.0963619413	65.29581468	74.9801420823	11.9833427584	19.3730216961	44.1267482575	35.5005525837	1.92802341279	1.0	1.0	1e-06
50	0.000814054279186	45.7772860691	2.88036	1.23893	100.0	1.02375701867	97.0963729165	65.2958044674	74.9801527783	11.9832175427	19.3730966211	44.1267163155	35.5005819127	1.92830473892	1.0	1.0	1e-06
51	0.000814054278208	45.7772860691	2.88036001	1.23893	100.0	1.02375701867	97.0963729165	65.2958044674	74.9801527783	11.9832175427	19.3730966211	44.1267163155	35.5005819127	1.92830473892	1.0	1.0	1e-06
52	0.000814053294938	45.777281727	2.88036	1.23893	100.0	1.02376842747	97.0963756301	65.295801897	74.9801554225	11.9831868967	19.3731152238	44.1267084428	35.5005892115	1.92836928381	1.0	1.0	1e-06
53	0.000814053293962	45.777281727	2.88036001	1.23893	100.0	1.02376842747	97.0963756301	65.295801897	74.9801554225	11.9831868967	19.3731152238	44.1267084428	35.5005892115	1.92836928381	1.0	1.0	1e-06
