# Supplementary material for: Digital logic circuits in yeast with CRISPR-dCas9 NOR gates
Source: Nat Commun. 2017 May 25;8:15459. doi: 10.1038/ncomms15459 (PMC5458518; doi:10.1038/ncomms15459)
Supplement: Supplementary Software 1 — R cytometry data processing scripts and mathematical modeling scripts [file ncomms15459-s3.zip › Supplementary Software 1/FittingScripts/Results/Output/FittingScript_DoseExp3_20160330.py_solution_2016-04-02-15-29-51_1459636191234952.csv]

	score	Vmax	Km	nu	u	vmax	vmax	vmax	vmax	k	k	k	k	n	b	B	leak
	0	0	0	0	0	0	1	2	3	0	1	2	3	0	0	0	0
0	0.861831399406	70.9517697059	2.88036	1.23893	100.0	0.995168126544	52.9628136145	86.7768189971	28.2160403484	49.9148014542	30.8033513007	63.7581105309	51.4214259614	1.81735781132	1.0	1.0	0.512114310526
1	0.581217461877	88.9785909601	2.88036	1.23893	100.0	1.00358082406	20.7268264236	65.6613962502	37.7665978265	16.9580024815	31.3452817276	56.0922884893	18.1947893368	2.32214015869	1.0	1.0	0.334313877835
2	0.449121832249	99.6826513395	2.88036	1.23893	100.0	1.086579137	46.1984624497	10.7608909522	63.1763200333	33.9048931376	70.6831786729	3.52349476976	13.9620478834	1.5497365898	1.0	1.0	0.467328307598
3	0.321775266697	4.95442268025	2.88036	1.23893	100.0	0.94600651617	91.0027647739	90.8127025975	7.68126110601	41.3438403075	73.3797481591	42.0209525416	32.3563930258	2.44433709052	1.0	1.0	0.297042126568
4	0.282471043916	75.2141830496	2.88036	1.23893	100.0	1.0867656953	96.494210395	51.6104134685	49.0645358042	93.9268055748	69.0387872634	98.7224199701	94.1076172666	1.99684939041	1.0	1.0	0.0141672464538
5	0.0697309770059	87.3627984683	2.88036	1.23893	100.0	0.942805443727	71.4195361574	95.7233383061	48.8414102044	1.22790816425	80.8516494595	21.373539108	44.0764473611	1.00393007504	1.0	1.0	0.280361396497
6	0.0365114559829	27.4182922437	2.88036	1.23893	100.0	1.07203890674	97.7933761994	59.2616889054	94.5936741633	12.5974371639	5.79019067885	13.5481826894	26.664278653	1.49626969	1.0	1.0	0.0703070382608
7	0.0340183667158	96.4907615186	2.88036	1.23893	100.0	1.07325741514	57.4986468926	98.605279397	14.9321177973	24.3459818013	88.4756127711	8.27932870178	70.2024510457	2.13447448365	1.0	1.0	0.105584359646
8	0.0227636492643	51.7715061605	2.88036	1.23893	100.0	0.989899311067	89.2371911441	78.8146171875	30.5779752923	21.4540772653	33.9048003894	9.83891811098	53.4120826046	2.11236961968	1.0	1.0	0.0212529545611
9	0.0204690470629	29.2435301459	2.88036	1.23893	100.0	1.02840069396	37.0184223365	91.6731846947	70.600350644	5.90901961359	36.4504877031	32.1468200001	33.6181103308	2.3720783453	1.0	1.0	0.113262023862
10	0.0157740901396	58.2652094081	2.88036	1.23893	100.0	0.919061299807	70.9439035714	63.3932983972	82.9538620338	12.033277615	17.6464879514	55.859390397	36.7222631988	1.66699742479	1.0	1.0	0.0429286084119
11	0.0148355237749	38.451547708	2.88036	1.23893	100.0	0.904767142397	52.0578906819	77.5638032127	53.974729757	16.7661895457	31.4304728217	36.8207630706	53.5480020573	1.94292949911	1.0	1.0	0.00269716153788
12	0.0128670147073	43.9172207206	2.88036	1.23893	100.0	0.949727794969	19.4194988226	63.3792252059	99.0963989999	8.45212087226	51.2637729834	22.2395684761	19.0689941077	2.18799969726	1.0	1.0	0.0570580094203
13	0.00962866513878	60.438697877	2.88036	1.23893	100.0	0.902927272978	98.6911641066	90.8311608048	99.5223555756	18.0153747436	36.8246133838	74.9211982842	35.966875064	2.17672042949	1.0	1.0	0.00176801856256
14	0.00955785842856	36.0355944532	2.88036	1.23893	100.0	0.913531729421	16.7221660329	58.3845607011	35.7926496293	6.94231288834	34.1259192139	27.3083074496	42.1978064164	2.36022308106	1.0	1.0	0.0163614539181
15	0.00459795216117	42.8151113456	2.88036	1.23893	100.0	1.01514466388	49.5480389096	81.9727255475	57.1696981731	9.96291589284	33.0947458248	36.0683110612	42.4146136707	2.02651997999	1.0	1.0	0.0332426601654
16	0.00447531198867	50.5790809424	2.88036	1.23893	100.0	1.04617647857	70.1700310957	69.6549967905	54.4158786316	10.2746018318	27.1074740095	45.2681216379	39.3557270885	2.15372464296	1.0	1.0	0.00638037678165
17	0.00215553285516	43.065886774	2.88036	1.23893	100.0	0.968209921993	86.0212379891	72.5925489183	83.2556370203	12.8063658495	18.5790865066	30.1687645302	25.8430029066	1.97155547719	1.0	1.0	0.0445127820912
18	0.00213616300244	47.602291804	2.88036	1.23893	100.0	0.956324602113	94.9656987654	71.1841085468	55.8344265226	13.7808418378	22.9032631713	44.0411533779	51.7650176214	2.26071013774	1.0	1.0	0.0403127657486
19	0.00170346285279	48.7420204737	2.88036	1.23893	100.0	1.01022498216	90.641527655	73.5263657886	83.9977462785	11.1321174823	20.4178184047	42.2521961319	32.6611700192	2.15704517963	1.0	1.0	0.0434141465631
20	0.00155556462188	51.3832065482	2.88036	1.23893	100.0	1.0222911338	87.4349860069	64.3941448536	80.0837720173	12.0883816861	23.2203254428	53.5086036205	45.4699913614	2.18604291581	1.0	1.0	0.0173860477176
21	0.0011991938088	54.7121330394	2.88036	1.23893	100.0	1.00232402439	77.2926387273	77.1711914709	99.5390443753	13.5519739557	29.5555213135	52.568055155	39.3062445766	2.15709131	1.0	1.0	0.013770026099
22	0.0011413972042	48.8282340638	2.88036	1.23893	100.0	0.980783021883	88.8170739474	69.7766601259	95.2688515091	12.5404298485	22.5675122602	47.4545739538	34.180515921	2.13141583182	1.0	1.0	0.0214616225678
23	0.00110540387797	50.9766254903	2.88036	1.23893	100.0	1.00206926131	85.8070755254	71.6009330854	77.1554362037	13.168787185	26.3068973557	50.2489627326	42.1737936114	2.13004755266	1.0	1.0	0.0142506259322
24	0.00105743345588	46.1329924723	2.88036	1.23893	100.0	1.00920195848	82.0055932542	69.9781745355	77.3044498433	11.7231789599	21.024853359	42.738525822	36.3309031107	1.90771757832	1.0	1.0	0.00553069797107
25	0.00104940667564	42.4589586673	2.88036	1.23893	100.0	1.04920004435	71.9782282152	61.676147009	72.74604069	10.5306782999	20.0061508027	40.2703993151	31.4749150608	1.86608613046	1.0	1.0	0.00141765899606
26	0.000977518329604	39.4126937679	2.88036	1.23893	100.0	1.02747259623	62.9742870177	59.0038830389	84.1381284137	9.57544810942	18.6472166619	35.0121572814	23.8472587213	1.84461639367	1.0	1.0	0.00373897156516
27	0.000942441275434	44.7901598979	2.88036	1.23893	100.0	1.01864170473	77.6886518329	64.2805311371	74.6402598933	11.129158935	20.3490554914	40.0344339818	31.8381184266	1.94249481965	1.0	1.0	0.00679452061902
28	0.000922369074252	51.9384136782	2.88036	1.23893	100.0	1.01017943705	84.6944002842	74.4758278645	84.4245884817	13.6795286302	26.9891916101	49.1713541697	41.0302802102	2.05638498232	1.0	1.0	0.0083418472869
29	0.000916764102097	51.9727319303	2.88036	1.23893	100.0	1.03021878183	89.3834406699	70.3908594973	92.7539427731	13.4404167824	25.4634774281	53.9516407874	38.9897431313	2.04736832231	1.0	1.0	0.00223955075756
30	0.000908470706065	53.0829561162	2.88036	1.23893	100.0	1.02377383562	89.1466458251	73.0804710439	84.7925273789	14.0732025246	26.9285944602	55.1353611837	44.5881131356	2.04678543036	1.0	1.0	0.00255679673787
31	0.000883757533573	52.8415419718	2.88036	1.23893	100.0	1.02377383562	94.3179500507	74.1618743083	86.2804936037	14.0732025246	26.00251197	52.2133731021	41.271929942	2.04678543036	1.0	1.0	0.00255679673787
32	0.000846306495152	53.0916364287	2.88036	1.23893	100.0	1.01999720692	97.1585083824	74.6218284587	82.739087153	13.8290657935	24.982501448	52.4599731002	43.9577932501	2.01201652377	1.0	1.0	0.00368051413333
33	0.000844899825492	54.4069958039	2.88036	1.23893	100.0	1.02117826672	98.2914907306	76.2109650185	92.9193052591	14.3289939506	25.9711164755	53.3138244728	41.4361838384	2.00919040097	1.0	1.0	0.00139532519945
34	0.000841503257303	53.9931307614	2.88036	1.23893	100.0	1.01465321907	97.7775685599	77.218835329	87.4658842886	14.4542939537	26.1022147882	51.7655035384	42.0226097995	1.99078864563	1.0	1.0	0.00135769802454
35	0.000834710010785	50.7637912856	2.88036	1.23893	100.0	1.01713064583	98.5703293563	72.8911482486	86.6829367987	13.2178968373	22.8779245107	48.5431426674	37.6809520207	1.95454359024	1.0	1.0	0.000787265300108
36	0.000834015966756	48.5460740112	2.88036	1.23893	100.0	1.02776229095	93.8928780371	68.0306124351	80.2555116692	12.7934058839	21.7850006906	46.7830266935	37.4817914296	1.95709177513	1.0	1.0	0.000584896647255
37	0.000832453806914	44.9764176706	2.88036	1.23893	100.0	1.01822102413	97.1267375466	65.4541718117	76.4103992185	11.6040862572	18.3985712783	41.5529641553	33.1024008773	1.91232599064	1.0	1.0	0.0026737284027
38	0.000831505089261	49.8828725822	2.88036	1.23893	100.0	1.01570710092	91.3215514254	70.278498418	80.5883286023	13.203628938	23.6106416935	48.4180017407	39.6633165788	1.99947682253	1.0	1.0	0.00186501659829
39	0.000829524794188	46.2736862852	2.88036	1.23893	100.0	1.0165487428	90.5290519569	65.2421639214	73.8843703691	12.1441281403	20.8682471736	45.146546155	37.4467355951	1.99157706969	1.0	1.0	0.00255752522814
40	0.000828393185697	46.9363319674	2.88036	1.23893	100.0	1.01884873996	99.8115592917	66.3958965091	74.4721219337	12.2867307463	19.8001325233	44.8053755916	37.6016625611	1.95760248993	1.0	1.0	0.00112726501008
41	0.00082804860312	47.5091464915	2.88036	1.23893	100.0	1.02787521652	99.2318568785	68.0606127473	77.7880020441	12.0986989539	19.9233562476	45.6990620983	36.9775423172	1.90820109654	1.0	1.0	0.00025437780609
42	0.000825131082851	47.044750335	2.88036	1.23893	100.0	1.0249677416	93.9718105837	65.8931714339	74.5249356666	12.4590011456	21.0603380643	46.6507642233	38.1464974147	1.9784103167	1.0	1.0	0.000733457466408
43	0.000823847688526	47.0654470188	2.88036	1.23893	100.0	1.0277472072	90.6461319252	67.5608958306	74.8601542634	12.2338258526	21.2517758791	44.8745246945	37.4754106829	1.9358499321	1.0	1.0	0.000126515681477
44	0.000821389492713	44.1902829712	2.88036	1.23893	100.0	1.02368122992	93.0152801741	62.3707795985	69.7549582997	11.5544772703	18.7288018487	42.6396643373	35.862255493	1.94393170999	1.0	1.0	0.00052024837912
45	0.000821017852922	38.7327847896	2.88036	1.23893	100.0	1.02246461092	89.6222328325	55.1739641768	61.0103557428	10.229355662	15.7076493847	37.8594217655	31.3246489575	1.94311722707	1.0	1.0	0.00126861658292
46	0.000819792172069	43.4067998725	2.88036	1.23893	100.0	1.02239927721	95.0083993238	61.6275271166	70.1874860719	11.2359335482	17.9648357293	42.1540661629	34.2421811258	1.94632408825	1.0	1.0	0.00208426298807
47	0.00081850144889	44.5562781543	2.88036	1.23893	100.0	1.02489206069	99.8272306081	62.9585751804	69.271665366	11.5808256562	18.1459821736	43.0937473197	36.0186892459	1.93889714119	1.0	1.0	0.000775417517907
48	0.000818249030905	41.297434506	2.88036	1.23893	100.0	1.02454516788	93.9672655884	59.2130892613	66.1940489564	10.6113228644	16.5603641703	39.7427831945	32.6419228505	1.91840299939	1.0	1.0	0.000604102718429
49	0.000817715568202	43.4759111081	2.88036	1.23893	100.0	1.02704075792	92.6021454597	61.3411071594	69.1652565237	11.3407844043	18.4449694207	42.5453654376	34.8848250546	1.94436499363	1.0	1.0	9.55611932544e-05
50	0.000816497989785	46.0822012982	2.88036	1.23893	100.0	1.02319002806	98.6985670514	64.8603150874	73.1808038681	12.0400728344	19.5203616769	45.2110591976	37.1501115613	1.9595495352	1.0	1.0	0.00062734949428
51	0.000816497989754	46.0822013082	2.88036	1.23893	100.0	1.02319002806	98.6985670514	64.8603150874	73.1808038681	12.0400728344	19.5203616769	45.2110591976	37.1501115613	1.9595495352	1.0	1.0	0.00062734949428
52	0.000816497989197	46.0822012982	2.88036001	1.23893	100.0	1.02319002806	98.6985670514	64.8603150874	73.1808038681	12.0400728344	19.5203616769	45.2110591976	37.1501115613	1.9595495352	1.0	1.0	0.00062734949428
53	0.000816497986012	46.0822012982	2.88036	1.23893	100.0	1.02319003806	98.6985670514	64.8603150874	73.1808038681	12.0400728344	19.5203616769	45.2110591976	37.1501115613	1.9595495352	1.0	1.0	0.00062734949428
54	0.000816409434029	46.0822044874	2.88036	1.23893	100.0	1.02356734317	98.6985633217	64.8603246594	73.1808006657	12.0401093774	19.5203316889	45.2110640243	37.1501051501	1.95973267672	1.0	1.0	1e-06
55	0.000816409433405	46.0822044874	2.88036001	1.23893	100.0	1.02356734317	98.6985633217	64.8603246594	73.1808006657	12.0401093774	19.5203316889	45.2110640243	37.1501051501	1.95973267672	1.0	1.0	1e-06
56	0.000816409413369	46.0822044874	2.88036	1.23893	100.0	1.02356734317	98.6985633217	64.8603246594	73.1808006657	12.0401093774	19.5203316889	45.2110640243	37.1501051501	1.95973267672	1.0	1.0	1.01e-06
57	0.000816056160208	46.0822028501	2.88036	1.23893	100.0	1.02339852499	98.6985649831	64.8603205504	73.1808017837	12.0400941567	19.5203455134	45.211062317	37.1501074854	1.95961720401	1.0	1.0	0.000293793480677
58	0.0008160561596	46.0822028501	2.88036001	1.23893	100.0	1.02339852499	98.6985649831	64.8603205504	73.1808017837	12.0400941567	19.5203455134	45.211062317	37.1501074854	1.95961720401	1.0	1.0	0.000293793480677
59	0.000816050044237	46.0822027109	2.88036	1.23893	100.0	1.02340696685	98.6985648911	64.8603209469	73.1808013918	12.0400961279	19.5203452333	45.2110628861	37.1501067984	1.95958760296	1.0	1.0	0.000291978690974
60	0.00081605004363	46.0822027109	2.88036001	1.23893	100.0	1.02340696685	98.6985648911	64.8603209469	73.1808013918	12.0400961279	19.5203452333	45.2110628861	37.1501067984	1.95958760296	1.0	1.0	0.000291978690974
61	0.000816025910155	46.0822021538	2.88036	1.23893	100.0	1.0234407343	98.6985645229	64.8603225327	73.1807998242	12.0401040126	19.5203441128	45.2110651624	37.1501040502	1.95946919877	1.0	1.0	0.00028471953216
62	0.000816025909547	46.0822021538	2.88036001	1.23893	100.0	1.0234407343	98.6985645229	64.8603225327	73.1807998242	12.0401040126	19.5203441128	45.2110651624	37.1501040502	1.95946919877	1.0	1.0	0.00028471953216
63	0.000815934653659	46.0821999254	2.88036	1.23893	100.0	1.02357580409	98.6985630502	64.8603288757	73.1807935535	12.0401355516	19.5203396309	45.2110742676	37.1500930575	1.958995582	1.0	1.0	0.000255682896906
64	0.00081593465305	46.0821999254	2.88036001	1.23893	100.0	1.02357580409	98.6985630502	64.8603288757	73.1807935535	12.0401355516	19.5203396309	45.2110742676	37.1500930575	1.958995582	1.0	1.0	0.000255682896906
65	0.00081570067145	46.0821876725	2.88036	1.23893	100.0	1.02436867849	98.6985542215	64.8603660782	73.180757707	12.0403185127	19.5203102018	45.211126413	37.150030082	1.95634857844	1.0	1.0	0.000172207895078
66	0.000815700671437	46.0821876825	2.88036	1.23893	100.0	1.02436867849	98.6985542215	64.8603660782	73.180757707	12.0403185127	19.5203102018	45.211126413	37.150030082	1.95634857844	1.0	1.0	0.000172207895078
67	0.000815700670847	46.0821876725	2.88036001	1.23893	100.0	1.02436867849	98.6985542215	64.8603660782	73.180757707	12.0403185127	19.5203102018	45.211126413	37.150030082	1.95634857844	1.0	1.0	0.000172207895078
68	0.000815700670581	46.0821876725	2.88036	1.23893	100.0	1.02436868849	98.6985542215	64.8603660782	73.180757707	12.0403185127	19.5203102018	45.211126413	37.150030082	1.95634857844	1.0	1.0	0.000172207895078
69	0.000815459151319	46.0821841823	2.88036	1.23893	100.0	1.02465127635	98.6985508719	64.8603793555	73.1807458691	12.0403817311	19.5202964358	45.2111437123	37.1500091406	1.95553886223	1.0	1.0	1e-06
70	0.000815459151317	46.0821841923	2.88036	1.23893	100.0	1.02465127635	98.6985508719	64.8603793555	73.1807458691	12.0403817311	19.5202964358	45.2111437123	37.1500091406	1.95553886223	1.0	1.0	1e-06
71	0.000815459150704	46.0821841823	2.88036001	1.23893	100.0	1.02465127635	98.6985508719	64.8603793555	73.1807458691	12.0403817311	19.5202964358	45.2111437123	37.1500091406	1.95553886223	1.0	1.0	1e-06
72	0.000815458376195	46.082184612	2.88036	1.23893	100.0	1.02461994855	98.6985507453	64.8603794427	73.1807465034	12.0403801028	19.5202943204	45.2111429373	37.1500101243	1.9556305618	1.0	1.0	1e-06
73	0.000815458376194	46.082184622	2.88036	1.23893	100.0	1.02461994855	98.6985507453	64.8603794427	73.1807465034	12.0403801028	19.5202943204	45.2111429373	37.1500101243	1.9556305618	1.0	1.0	1e-06
74	0.000815458375579	46.082184612	2.88036001	1.23893	100.0	1.02461994855	98.6985507453	64.8603794427	73.1807465034	12.0403801028	19.5202943204	45.2111429373	37.1500101243	1.9556305618	1.0	1.0	1e-06
