# Supplementary material for: Digital logic circuits in yeast with CRISPR-dCas9 NOR gates
Source: Nat Commun. 2017 May 25;8:15459. doi: 10.1038/ncomms15459 (PMC5458518; doi:10.1038/ncomms15459)
Supplement: Supplementary Software 1 — R cytometry data processing scripts and mathematical modeling scripts [file ncomms15459-s3.zip › Supplementary Software 1/FittingScripts/Results/Output/FittingScript_DoseExp3_20160330.py_solution_2016-04-02-18-32-13_1459647133625355.csv]

	score	Vmax	Km	nu	u	vmax	vmax	vmax	vmax	k	k	k	k	n	b	B	leak
	0	0	0	0	0	0	1	2	3	0	1	2	3	0	0	0	0
0	1.09038822535	28.1016313482	2.88036	1.23893	100.0	1.01860456785	81.0270847888	12.1953319979	65.1639034797	28.3639070707	33.4900953288	88.6751773523	23.7171356691	1.31950375576	1.0	1.0	0.924658392823
1	0.216786988352	27.1051347031	2.88036	1.23893	100.0	0.943712101542	47.0689054508	24.8212888172	42.5988185906	41.4066337159	80.0835283344	98.2031517246	1.26404044161	1.78440672014	1.0	1.0	0.177870323871
2	0.0726066127203	26.7637410968	2.88036	1.23893	100.0	0.908258837436	96.9112826749	57.1674877426	29.2310030369	6.57094646002	21.0168124287	87.8607472227	66.8147216202	0.889655290856	1.0	1.0	0.263149952461
3	0.0704694468485	66.5055204182	2.88036	1.23893	100.0	1.05502259885	92.6489273375	37.663989037	70.1403170156	28.7984940295	93.4898374185	55.8565031513	57.2556082641	2.08956354733	1.0	1.0	0.0212448188685
4	0.0587580194409	35.7921742181	2.88036	1.23893	100.0	1.04711212688	33.9327451929	90.5800213021	81.0577080526	2.71220948447	89.8241743477	50.2625731972	40.2185580144	0.869891074593	1.0	1.0	0.0297713699011
5	0.0514064162731	52.0639300586	2.88036	1.23893	100.0	1.07070264467	75.2992526493	92.3896655706	65.1037314302	29.9166037585	88.8684754421	5.55993935823	25.0667931583	1.55420597099	1.0	1.0	0.0521408159435
6	0.0492393788381	37.1827674572	2.88036	1.23893	100.0	0.90414623482	32.2469588229	51.9576658294	93.2340423137	9.30054243825	70.2326110013	64.462820685	31.4558615878	0.922977703068	1.0	1.0	0.0448221034303
7	0.040965183533	61.5603240607	2.88036	1.23893	100.0	0.960711911589	47.8607531479	46.5256619722	96.1019114354	29.7590517964	71.6267869716	59.1623988393	99.0074615829	2.1753792206	1.0	1.0	0.0149331999022
8	0.0389364519398	73.5523791411	2.88036	1.23893	100.0	0.94924380787	50.2224522045	86.276356545	50.7849737241	15.3783416402	94.194472426	9.88073612323	66.9725147731	1.74140646548	1.0	1.0	0.13606255189
9	0.0375836289362	90.8233994539	2.88036	1.23893	100.0	1.02689732154	40.165066538	79.8043315836	93.5124988827	14.3154907889	67.337748441	43.4784994439	62.8314830915	1.43893649911	1.0	1.0	0.0854655284909
10	0.0348733855921	68.7674341688	2.88036	1.23893	100.0	0.904834775288	15.3308060208	99.4641520899	59.8726461576	7.77813888917	95.5343871441	19.596695146	92.9352211248	1.63169060991	1.0	1.0	0.0481349326922
11	0.0273123418362	64.4133886032	2.88036	1.23893	100.0	0.934218147695	33.0327139078	96.4440850728	93.267558788	14.1931716502	96.0283014908	48.2610999612	9.99235922574	1.94051866273	1.0	1.0	0.0860339828679
12	0.0213972786071	80.5933216605	2.88036	1.23893	100.0	0.928630557388	84.9619953467	99.4020542487	90.1791589754	22.3970665684	48.2519924953	74.6762460463	16.9513166038	1.6659087308	1.0	1.0	0.0103925025151
13	0.0147954859225	60.6886370545	2.88036	1.23893	100.0	0.945187821706	60.695497326	83.7769531186	92.4859339316	24.2829112645	53.7309848135	34.8412793534	84.1112903002	2.01177133596	1.0	1.0	0.045635863517
14	0.0125026198007	66.1659483134	2.88036	1.23893	100.0	0.987093766334	45.1237343423	98.6745046176	94.8687661812	13.6152632799	43.1057066956	48.0190005917	57.9279099236	2.45559034234	1.0	1.0	0.0636667124503
15	0.0112095753607	55.4812315915	2.88036	1.23893	100.0	0.93984861756	60.6727987196	82.4391285942	60.3164530567	17.8662976932	38.9837040694	24.3739719172	65.0561998804	2.12445256333	1.0	1.0	0.0258077487783
16	0.00951629160204	54.4400659697	2.88036	1.23893	100.0	1.0165316186	34.2008384678	82.3906140462	81.8150635558	10.3606202003	38.0882109046	21.0638868572	38.8109609073	1.88692397418	1.0	1.0	0.0210849015071
17	0.00943973620928	59.754055642	2.88036	1.23893	100.0	1.05770047938	41.5696722058	78.0107383132	71.6589181492	12.4524677929	42.0244653764	28.9297640056	27.1687202744	1.79291084089	1.0	1.0	0.00875970711396
18	0.00859893969757	45.01671014	2.88036	1.23893	100.0	0.999613206134	33.4122364787	79.1569020414	71.831026902	6.58598787142	20.4060656205	18.275113552	37.8221225415	1.64446639534	1.0	1.0	0.0342309061176
19	0.00825512078752	61.678644292	2.88036	1.23893	100.0	0.913953989183	90.9371857736	93.6594800319	67.5150334137	22.6093004406	34.4781780186	31.7290470201	45.7023412216	2.18571393417	1.0	1.0	0.0914487077476
20	0.00734198093971	56.4878375637	2.88036	1.23893	100.0	0.997547243328	67.5062116133	77.4247722384	45.5646508648	9.02210398242	18.7981874403	24.8296769873	54.6125666944	2.02868153955	1.0	1.0	0.058627158775
21	0.00615887609077	51.8571725145	2.88036	1.23893	100.0	1.02513625903	52.2992963218	80.7000592651	67.179443002	8.36094243203	25.0062246585	31.6580761646	38.4526630308	1.63836352133	1.0	1.0	0.00878209715941
22	0.00486558278547	58.674583268	2.88036	1.23893	100.0	1.03701960023	65.2796284185	88.7818952336	61.5931978599	14.5061014149	40.9224270406	61.0716344676	78.0362287837	2.09258322507	1.0	1.0	0.00454392333908
23	0.00485163623207	61.5900206566	2.88036	1.23893	100.0	1.00375106663	82.4128799893	97.9791578905	83.814516642	9.99317840024	25.0383985913	59.2136306853	71.4400278597	1.96223231366	1.0	1.0	0.038206255443
24	0.00325865800977	54.6396811433	2.88036	1.23893	100.0	0.908325252943	61.7519615357	72.0773266369	62.7920067044	14.9398679247	35.1430653955	50.9996125363	55.7925966133	2.32163208983	1.0	1.0	0.0414515567281
25	0.002927964442	59.8092900993	2.88036	1.23893	100.0	1.03701960023	65.2796284185	88.7818952336	82.7742266732	14.3418641922	40.9224270406	65.5064988635	72.4790279346	2.09258322507	1.0	1.0	0.00454392333908
26	0.00240383584685	61.4948982474	2.88036	1.23893	100.0	1.00951156565	98.4877905318	91.0310954673	91.8464280375	16.162525846	30.7900513147	45.491030262	51.3737549359	1.96208354959	1.0	1.0	0.0173052920868
27	0.00197126414707	56.2217791137	2.88036	1.23893	100.0	1.00880721197	89.5620802547	92.8324091173	89.6581148686	17.2551004517	35.3810215925	46.6235392316	40.1439717026	1.96814928416	1.0	1.0	0.0105233902057
28	0.00181379233497	59.9998984863	2.88036	1.23893	100.0	0.978244704122	79.3132283673	93.3486499965	82.2527994874	15.7276334379	36.1899714959	51.0020893672	49.4916218811	2.10707286991	1.0	1.0	0.00931819893937
29	0.00176694605256	63.535398156	2.88036	1.23893	100.0	1.0171405821	88.3264759356	99.9322829228	82.8925989008	16.1639071231	35.8254433559	51.571702223	59.969808052	2.05337229595	1.0	1.0	0.0204080090151
30	0.001578690556	55.7029425347	2.88036	1.23893	100.0	1.01565294862	87.8728250911	78.8163907958	78.265421887	13.0197488043	24.7979208125	46.4058442145	43.7881360412	1.99527551803	1.0	1.0	0.0138173930631
31	0.00155301629165	44.6243351866	2.88036	1.23893	100.0	0.981538748462	83.082492562	74.8585154407	80.8223814482	9.45878710595	18.1565240863	35.1231374026	29.6725596964	2.03745103442	1.0	1.0	0.0323825002036
32	0.00140678552506	51.62934469	2.88036	1.23893	100.0	1.0100282276	81.4698083646	80.0786221415	89.9727044434	10.972307783	23.3458162817	43.9452528844	35.7784885284	2.03847744236	1.0	1.0	0.0331180117538
33	0.00132437099153	55.4556857676	2.88036	1.23893	100.0	1.00473373657	70.4932925895	83.4436952975	93.0370288687	13.7375163663	32.7825199517	48.3568133871	43.9536914999	2.01568130271	1.0	1.0	0.00176496108375
34	0.00127231306025	58.9190253156	2.88036	1.23893	100.0	1.02259433668	96.188496705	82.3558081909	94.177207568	14.209971574	28.2430778419	61.2391582057	49.0512262974	2.05898067717	1.0	1.0	0.00544577895639
35	0.00126283787043	51.6825918717	2.88036	1.23893	100.0	1.05644005165	94.175489941	74.5287893919	90.0308776587	11.1604751256	22.1591570318	49.990027736	36.7957253586	1.94623886126	1.0	1.0	0.00510766864357
36	0.00113071769404	50.5154420706	2.88036	1.23893	100.0	1.02520483983	85.5905297143	65.0670376715	77.961982896	13.0739725328	24.4557322261	54.3152880521	42.8981808202	2.12247085359	1.0	1.0	0.0111883159845
37	0.00110982444934	47.8770026471	2.88036	1.23893	100.0	1.00691427871	69.3452460852	75.0968216693	85.2025219197	11.8924196393	25.7047951219	40.8844496416	33.8613223178	1.94870060144	1.0	1.0	0.00290029454489
38	0.00109774437725	52.5623365796	2.88036	1.23893	100.0	0.994060162494	64.1776791574	72.2726837	92.8349964222	14.1414258215	33.3838863032	52.0857383303	39.3365322261	2.16208797661	1.0	1.0	0.00792323199078
39	0.0010789386616	59.9964017535	2.88036	1.23893	100.0	1.01346177846	85.6585834531	78.4466095655	90.2791023219	16.3124714605	34.1223702796	64.3429026553	53.6214341251	2.20857512244	1.0	1.0	0.0081089609759
40	0.00103783773371	58.9242741176	2.88036	1.23893	100.0	1.00622946737	93.4573272537	77.1104313944	78.8388776979	15.6030762302	31.4652043002	61.7457578775	55.5452183514	2.20095038685	1.0	1.0	0.00694095747665
41	0.000951243471992	57.6849542421	2.88036	1.23893	100.0	1.02513851266	94.3089123795	77.6502491729	82.3171301266	15.7746413365	30.4675432947	58.4402441356	51.9691634932	2.12795023292	1.0	1.0	0.00446437552562
42	0.000948802653347	54.746358626	2.88036	1.23893	100.0	1.01204769574	92.7343241926	79.4859679398	89.8869227753	15.1803125802	28.7695516482	51.5501441532	42.2567540651	2.00642743189	1.0	1.0	0.00456675647179
43	0.000923974460019	55.5007993891	2.88036	1.23893	100.0	1.02000681849	95.5308378276	75.1482160819	94.6033482806	14.028241596	26.5599890367	55.9773604877	43.1914402543	2.06845290568	1.0	1.0	0.00671667367375
44	0.000900338186866	53.614618922	2.88036	1.23893	100.0	1.02239744881	92.7943756559	73.8215123464	96.935416833	14.1381845558	25.882373858	51.7086699897	38.4545706135	2.02541391719	1.0	1.0	0.00623709825856
45	0.000898032258291	54.0814640224	2.88036	1.23893	100.0	1.01261066679	93.6562493313	74.9300223965	83.5858708698	14.2782149484	26.4160203614	52.8340695263	46.2243617025	2.04794692085	1.0	1.0	0.00342532588951
46	0.000881068796491	50.4295577795	2.88036	1.23893	100.0	1.01009429488	91.7971895754	68.8748936069	76.669084102	13.3840621495	24.1976171114	51.3454044159	43.9380357588	2.07194605357	1.0	1.0	0.00312588485666
47	0.000861641924633	51.7490567848	2.88036	1.23893	100.0	1.02172495881	92.0397870114	71.2839708654	85.8246649681	13.8547439397	25.3280451886	51.7648147118	39.4266775978	2.01535093486	1.0	1.0	0.000563152225165
48	0.000851639193637	49.2237525304	2.88036	1.23893	100.0	1.02575388171	90.8800122846	68.6321749482	82.0070246892	13.1617573675	23.1444951162	48.5604813885	38.3959531762	1.96636032895	1.0	1.0	0.00052124856609
49	0.000850372862765	42.244315259	2.88036	1.23893	100.0	1.02901314578	91.5914038411	58.6828563522	69.5521192364	11.2086663278	17.6003360838	41.2678231354	32.9568297402	1.95263092929	1.0	1.0	0.00177890183808
50	0.000846986127134	42.1644651508	2.88036	1.23893	100.0	1.01963884871	85.5131506157	60.8010957173	76.3726981206	11.0086812853	18.0674717626	40.4567090264	30.0840214416	1.90559371182	1.0	1.0	0.000285423407114
51	0.000846426187684	46.6203792721	2.88036	1.23893	100.0	1.01973542164	88.3000776942	65.8719757593	83.2511653076	12.3801340233	21.4081419349	45.6346730177	34.1977792052	1.94808771181	1.0	1.0	0.000379047132966
52	0.000835377672358	45.8504787351	2.88036	1.23893	100.0	1.02101143047	87.1811259365	65.5161676398	76.9196335129	11.8746084467	20.4826393804	42.7265309019	34.4903143393	1.94608147683	1.0	1.0	0.0021468762073
53	0.000828906976807	48.2083239863	2.88036	1.23893	100.0	1.02279907095	94.595316373	67.5026099947	76.3749408731	12.3833140592	21.4889524111	47.5801840938	38.6620743597	1.98691696555	1.0	1.0	0.00178027997819
54	0.000824979818544	48.7252965488	2.88036	1.23893	100.0	1.02602463399	93.1817027066	69.3129006318	80.4258729408	12.6795580868	21.8833226526	46.6939807963	37.8882080434	1.9415190321	1.0	1.0	0.000868043517981
55	0.000823006135114	43.335006937	2.88036	1.23893	100.0	1.02302694318	88.6366076225	62.6978470028	69.4287053935	11.2173958621	18.5304510962	40.734988677	34.1436155161	1.91564931517	1.0	1.0	0.000872383110189
56	0.000822279302747	44.03212599	2.88036	1.23893	100.0	1.01841003542	89.9377969185	62.3446184458	70.6595991009	11.6982608362	19.4507304166	43.3575738502	35.4564601555	1.96573021638	1.0	1.0	0.000492504706386
57	0.000820766615213	45.992312982	2.88036	1.23893	100.0	1.02543178859	95.6548754513	66.2546525084	73.9578057211	11.9208328649	19.610043511	43.8024249239	36.5630403549	1.92753867104	1.0	1.0	0.00117728251074
58	0.000819537926071	45.0048594554	2.88036	1.23893	100.0	1.02651962716	87.9227348797	63.9881105045	71.1439282063	11.7117566531	20.1701944757	43.4768917503	36.1160818355	1.95341251124	1.0	1.0	9.97607483794e-05
59	0.000819303026198	41.5398166018	2.88036	1.23893	100.0	1.02193763921	87.2399694497	60.1106440599	68.2335696255	10.7625767506	17.6399057442	39.497960239	32.1626553851	1.92563261309	1.0	1.0	0.000351400721187
60	0.000816572540773	39.8810453164	2.88036	1.23893	100.0	1.02060463345	82.7807214434	56.8116631276	65.7436505825	10.4310557753	17.0811662589	38.3922661681	30.8873058645	1.93289905156	1.0	1.0	0.000113272209004
61	0.000816572539557	39.8810453164	2.88036001	1.23893	100.0	1.02060463345	82.7807214434	56.8116631276	65.7436505825	10.4310557753	17.0811662589	38.3922661681	30.8873058645	1.93289905156	1.0	1.0	0.000113272209004
62	0.000816572527327	39.8810453164	2.88036	1.23893	100.0	1.02060464345	82.7807214434	56.8116631276	65.7436505825	10.4310557753	17.0811662589	38.3922661681	30.8873058645	1.93289905156	1.0	1.0	0.000113272209004
63	0.000815112706593	39.8810431414	2.88036	1.23893	100.0	1.02194920555	82.7807186807	56.8116741203	65.7436475232	10.4310831986	17.0811425781	38.392270348	30.8873010091	1.93323229933	1.0	1.0	1e-06
64	0.000815112705499	39.8810431414	2.88036001	1.23893	100.0	1.02194920555	82.7807186807	56.8116741203	65.7436475232	10.4310831986	17.0811425781	38.392270348	30.8873010091	1.93323229933	1.0	1.0	1e-06
65	0.000815112701246	39.8810431414	2.88036	1.23893	100.0	1.02194921555	82.7807186807	56.8116741203	65.7436475232	10.4310831986	17.0811425781	38.392270348	30.8873010091	1.93323229933	1.0	1.0	1e-06
66	0.000814863701968	39.8810390183	2.88036	1.23893	100.0	1.02285803159	82.780718663	56.8116796753	65.7436450233	10.431087472	17.0811413016	38.3922728166	30.8872976784	1.93333650494	1.0	1.0	1e-06
67	0.000814863700963	39.8810390183	2.88036001	1.23893	100.0	1.02285803159	82.780718663	56.8116796753	65.7436450233	10.431087472	17.0811413016	38.3922728166	30.8872976784	1.93333650494	1.0	1.0	1e-06
68	0.000814816658712	39.8810340494	2.88036	1.23893	100.0	1.02298678618	82.780721824	56.811677712	65.7436437776	10.4310630746	17.0811659743	38.3922725263	30.887296841	1.93316485963	1.0	1.0	1.97362017804e-05
69	0.000814816657717	39.8810340494	2.88036001	1.23893	100.0	1.02298678618	82.780721824	56.811677712	65.7436437776	10.4310630746	17.0811659743	38.3922725263	30.887296841	1.93316485963	1.0	1.0	1.97362017804e-05
70	0.000814559649208	39.8809945206	2.88036	1.23893	100.0	1.02366982499	82.780748115	56.8116595214	65.7436343142	10.4308578618	17.0813713533	38.3922691161	30.8872909834	1.93171257514	1.0	1.0	1e-06
71	0.000814559648242	39.8809945206	2.88036001	1.23893	100.0	1.02366982499	82.780748115	56.8116595214	65.7436343142	10.4308578618	17.0813713533	38.3922691161	30.8872909834	1.93171257514	1.0	1.0	1e-06
72	0.000814513661525	39.8809714441	2.88036	1.23893	100.0	1.02387631472	82.7807640114	56.8116482072	65.7436288364	10.4307320023	17.0814953042	38.392266701	30.8872876055	1.93084343569	1.0	1.0	1e-06
73	0.000814513660559	39.8809714441	2.88036001	1.23893	100.0	1.02387631472	82.7807640114	56.8116482072	65.7436288364	10.4307320023	17.0814953042	38.392266701	30.8872876055	1.93084343569	1.0	1.0	1e-06
74	0.000814513515573	39.8809708861	2.88036	1.23893	100.0	1.02386717681	82.7807643902	56.8116484961	65.7436285229	10.4307283553	17.0814979395	38.3922667402	30.8872871722	1.93084349342	1.0	1.0	1e-06
75	0.000814513514607	39.8809708861	2.88036001	1.23893	100.0	1.02386717681	82.7807643902	56.8116484961	65.7436285229	10.4307283553	17.0814979395	38.3922667402	30.8872871722	1.93084349342	1.0	1.0	1e-06
